# Supplementary material for: Integrated analysis of muscle transcriptome, miRNA, and proteome of Chinese indigenous breed Ningxiang pig in three developmental stages
Source: Front Genet. 2024 May 14;15:1393834. doi: 10.3389/fgene.2024.1393834 (PMC11130441; doi:10.3389/fgene.2024.1393834)
Supplement: Supplementary file 1 [file DataSheet1.ZIP]

Archive with 20 entries (20 files):
- Supplementary figure-1  protein-infomation.pdf
- Supplementary figure-2   NX90D_M_vs_NX30D_M.paths.Venn.pdf
- Supplementary figure-3   NX210D_M_vs_NX30D_M.paths.Venn.pdf
- Supplementary figure-4   NX210D_M_vs_NX90D_M.paths.Venn.pdf
- Supplementary files 10 Protein_vs_Transcript.NX210D_M_vs_NX30D_M.Venn.xls
- Supplementary files 11 Protein_vs_Transcript.NX210D_M_vs_NX90D_M.Venn.xls
- Supplementary files 12 NX90D_M_vs_NX30D_M.O2PLS_Loadings.xls
- Supplementary files 13 NX210D_M_vs_NX30D_M.O2PLS_Loadings.xls
- Supplementary files 14 NX210D_M_vs_NX90D_M.O2PLS_Loadings.xls
- Supplementary files 1Expression level of muscle mRNA transcripts.xls
- Supplementary files 2 New predicted miRNA sequence details table.xls
- Supplementary files 3 novel miRNA sequence.xls
- Supplementary files 4  co-expression protein.xlsx
- Supplementary files 5 M_N90dvsN30d_down_pro_kegg.xls
- Supplementary files 6 M_N90dvsN30d_Up_pro_kegg.xls
- Supplementary files 7 M_N210dvsN90d_Up_pro_kegg.xls
- Supplementary files 8 M_N210dvsN90d_down_pro_kegg.xls
- Supplementary files 9 Protein_vs_Transcript.NX90D_M_vs_NX30D_M.Venn.xls
- Supplementary Table 1 Primers sequence.doc
- Supplementaty files 15 Muscle 3times_STEM_miRNA_and_mRNA.xls
