# Supplementary material for: Integrated analysis of muscle transcriptome, miRNA, and proteome of Chinese indigenous breed Ningxiang pig in three developmental stages
Source: Front Genet. 2024 May 14;15:1393834. doi: 10.3389/fgene.2024.1393834 (PMC11130441; doi:10.3389/fgene.2024.1393834)
Supplement: Supplementary file 1 [file DataSheet1.ZIP › Supplementary files 10 Protein_vs_Transcript.NX210D_M_vs_NX30D_M.Venn.xls]

mRNA/protein	mRNA	protein
MSTRG.10050	1	0
MSTRG.10053	1	0
MSTRG.10095	1	0
MSTRG.10296	1	0
MSTRG.10299	1	0
MSTRG.10482	1	0
MSTRG.10507	1	0
MSTRG.10508_m.11392	0	1
MSTRG.10552	1	0
MSTRG.1057	1	0
MSTRG.1058	1	0
MSTRG.10583	1	0
MSTRG.10621	1	0
MSTRG.1065	1	0
MSTRG.10770	1	0
MSTRG.10782	1	0
MSTRG.10796	1	0
MSTRG.10816	1	0
MSTRG.10853	1	0
MSTRG.10868	1	0
MSTRG.11053	1	0
MSTRG.11081	1	0
MSTRG.11105	1	0
MSTRG.1117	1	0
MSTRG.11210	1	0
MSTRG.11212	1	0
MSTRG.11256	1	0
MSTRG.11288	1	0
MSTRG.11316	1	0
MSTRG.11362	1	0
MSTRG.11363	1	0
MSTRG.11408	1	0
MSTRG.11461	1	0
MSTRG.11512_m.12028	0	1
MSTRG.11573	1	0
MSTRG.11590	1	0
MSTRG.11621	1	0
MSTRG.11771	1	0
MSTRG.11781	1	0
MSTRG.11799	1	0
MSTRG.11892	1	0
MSTRG.11930	1	0
MSTRG.11931	1	0
MSTRG.12045	1	0
MSTRG.12046	1	0
MSTRG.12056	1	0
MSTRG.12102	1	0
MSTRG.12124	1	0
MSTRG.12196	1	0
MSTRG.12330	1	0
MSTRG.12391	1	0
MSTRG.12503	1	0
MSTRG.12563	1	0
MSTRG.12625	1	0
MSTRG.12719	1	0
MSTRG.12796	1	0
MSTRG.12824	1	0
MSTRG.12901	1	0
MSTRG.12911	1	0
MSTRG.13018	1	0
MSTRG.13119_m.13758	0	1
MSTRG.13131	1	0
MSTRG.13206	1	0
MSTRG.1328	1	0
MSTRG.13307	1	0
MSTRG.13346	1	0
MSTRG.13347|MSTRG.13347_m.14140	1	1
MSTRG.13428	1	0
MSTRG.13446	1	0
MSTRG.13463	1	0
MSTRG.13511	1	0
MSTRG.13524	1	0
MSTRG.13546	1	0
MSTRG.13616	1	0
MSTRG.13629	1	0
MSTRG.13630	1	0
MSTRG.13631	1	0
MSTRG.13644	1	0
MSTRG.13685	1	0
MSTRG.13686	1	0
MSTRG.13696	1	0
MSTRG.137	1	0
MSTRG.13720	1	0
MSTRG.13728	1	0
MSTRG.13812	1	0
MSTRG.13842	1	0
MSTRG.13845	1	0
MSTRG.13849	1	0
MSTRG.1392	1	0
MSTRG.14107	1	0
MSTRG.14113	1	0
MSTRG.14114	1	0
MSTRG.14176	1	0
MSTRG.14295	1	0
MSTRG.1430	1	0
MSTRG.14319	1	0
MSTRG.14343	1	0
MSTRG.1439	1	0
MSTRG.14413_m.15511	0	1
MSTRG.14413_m.15520	0	1
MSTRG.14425	1	0
MSTRG.14449_m.15530	0	1
MSTRG.14505	1	0
MSTRG.14579	1	0
MSTRG.14637	1	0
MSTRG.14653	1	0
MSTRG.14664	1	0
MSTRG.14693	1	0
MSTRG.14694	1	0
MSTRG.14720	1	0
MSTRG.1479	1	0
MSTRG.14803	1	0
MSTRG.14917	1	0
MSTRG.14960	1	0
MSTRG.14990	1	0
MSTRG.15037	1	0
MSTRG.15094	1	0
MSTRG.15097	1	0
MSTRG.15166	1	0
MSTRG.15227	1	0
MSTRG.15237	1	0
MSTRG.15251	1	0
MSTRG.15261	1	0
MSTRG.15308	1	0
MSTRG.15329	1	0
MSTRG.15442	1	0
MSTRG.15463	1	0
MSTRG.15466	1	0
MSTRG.15573	1	0
MSTRG.15623	1	0
MSTRG.15647	1	0
MSTRG.15672	1	0
MSTRG.15695	1	0
MSTRG.15700	1	0
MSTRG.15722	1	0
MSTRG.15885	1	0
MSTRG.15918	1	0
MSTRG.15978	1	0
MSTRG.16073	1	0
MSTRG.16096	1	0
MSTRG.16097	1	0
MSTRG.16270	1	0
MSTRG.16329	1	0
MSTRG.16376	1	0
MSTRG.16380	1	0
MSTRG.16394	1	0
MSTRG.16396	1	0
MSTRG.165	1	0
MSTRG.1654	1	0
MSTRG.16543	1	0
MSTRG.16559	1	0
MSTRG.16631	1	0
MSTRG.16641	1	0
MSTRG.16670	1	0
MSTRG.16687	1	0
MSTRG.16709	1	0
MSTRG.16797	1	0
MSTRG.16903	1	0
MSTRG.17130	1	0
MSTRG.17139	1	0
MSTRG.17236	1	0
MSTRG.17286	1	0
MSTRG.17319	1	0
MSTRG.17397	1	0
MSTRG.17432	1	0
MSTRG.17464	1	0
MSTRG.175	1	0
MSTRG.17560	1	0
MSTRG.17625	1	0
MSTRG.17640	1	0
MSTRG.17687	1	0
MSTRG.17795	1	0
MSTRG.17879	1	0
MSTRG.1788	1	0
MSTRG.17961	1	0
MSTRG.17969	1	0
MSTRG.18228	1	0
MSTRG.1828	1	0
MSTRG.18353	1	0
MSTRG.18380	1	0
MSTRG.18391	1	0
MSTRG.18422	1	0
MSTRG.18428	1	0
MSTRG.18435	1	0
MSTRG.18444	1	0
MSTRG.18453	1	0
MSTRG.18454	1	0
MSTRG.185	1	0
MSTRG.18520	1	0
MSTRG.186	1	0
MSTRG.1863	1	0
MSTRG.18681	1	0
MSTRG.18863	1	0
MSTRG.1893	1	0
MSTRG.1895	1	0
MSTRG.18963	1	0
MSTRG.19139	1	0
MSTRG.19144	1	0
MSTRG.19148	1	0
MSTRG.19157	1	0
MSTRG.19199	1	0
MSTRG.19250	1	0
MSTRG.19316	1	0
MSTRG.19323	1	0
MSTRG.19396	1	0
MSTRG.19479	1	0
MSTRG.19491	1	0
MSTRG.19589	1	0
MSTRG.19648	1	0
MSTRG.19683	1	0
MSTRG.19700	1	0
MSTRG.19719	1	0
MSTRG.19780	1	0
MSTRG.19838	1	0
MSTRG.1996	1	0
MSTRG.20099	1	0
MSTRG.20175	1	0
MSTRG.20242	1	0
MSTRG.20393	1	0
MSTRG.20454	1	0
MSTRG.20618	1	0
MSTRG.20638	1	0
MSTRG.20641	1	0
MSTRG.20666	1	0
MSTRG.20693	1	0
MSTRG.20701	1	0
MSTRG.20719	1	0
MSTRG.20781	1	0
MSTRG.20872	1	0
MSTRG.20890	1	0
MSTRG.2091	1	0
MSTRG.21018	1	0
MSTRG.21022	1	0
MSTRG.21161	1	0
MSTRG.21214	1	0
MSTRG.2123	1	0
MSTRG.21250	1	0
MSTRG.21292	1	0
MSTRG.21313	1	0
MSTRG.21523_m.23533	0	1
MSTRG.21545	1	0
MSTRG.21578	1	0
MSTRG.2158	1	0
MSTRG.21638	1	0
MSTRG.21693	1	0
MSTRG.21705	1	0
MSTRG.21725	1	0
MSTRG.21727	1	0
MSTRG.21728	1	0
MSTRG.21769	1	0
MSTRG.21826	1	0
MSTRG.21828	1	0
MSTRG.21836	1	0
MSTRG.21840	1	0
MSTRG.21841	1	0
MSTRG.21888	1	0
MSTRG.21896	1	0
MSTRG.21897	1	0
MSTRG.21950	1	0
MSTRG.22157	1	0
MSTRG.22271	1	0
MSTRG.2232	1	0
MSTRG.22383	1	0
MSTRG.22432	1	0
MSTRG.22535	1	0
MSTRG.22624	1	0
MSTRG.22625	1	0
MSTRG.22655	1	0
MSTRG.22686_m.24539	0	1
MSTRG.22706	1	0
MSTRG.22707	1	0
MSTRG.22844	1	0
MSTRG.22901	1	0
MSTRG.22983	1	0
MSTRG.23005	1	0
MSTRG.2308|MSTRG.2308_m.1512	1	1
MSTRG.23117	1	0
MSTRG.23220	1	0
MSTRG.23286	1	0
MSTRG.23300	1	0
MSTRG.23301	1	0
MSTRG.23322	1	0
MSTRG.23345	1	0
MSTRG.23348	1	0
MSTRG.23366	1	0
MSTRG.23370	1	0
MSTRG.23440	1	0
MSTRG.23484	1	0
MSTRG.23502	1	0
MSTRG.23568	1	0
MSTRG.23602	1	0
MSTRG.23659	1	0
MSTRG.23773	1	0
MSTRG.23774	1	0
MSTRG.23782	1	0
MSTRG.23784	1	0
MSTRG.23785	1	0
MSTRG.23786	1	0
MSTRG.23788	1	0
MSTRG.23836	1	0
MSTRG.23842	1	0
MSTRG.23863	1	0
MSTRG.23899_m.25343	0	1
MSTRG.23922	1	0
MSTRG.2403	1	0
MSTRG.24056	1	0
MSTRG.24083	1	0
MSTRG.24120	1	0
MSTRG.24158	1	0
MSTRG.24184	1	0
MSTRG.24208	1	0
MSTRG.24235	1	0
MSTRG.24237	1	0
MSTRG.24286	1	0
MSTRG.24291	1	0
MSTRG.24298	1	0
MSTRG.24299	1	0
MSTRG.24303	1	0
MSTRG.24350	1	0
MSTRG.24360	1	0
MSTRG.24450	1	0
MSTRG.24473	1	0
MSTRG.24486	1	0
MSTRG.24495	1	0
MSTRG.24540	1	0
MSTRG.24592	1	0
MSTRG.24598	1	0
MSTRG.24621	1	0
MSTRG.24744	1	0
MSTRG.24768	1	0
MSTRG.24785	1	0
MSTRG.24836	1	0
MSTRG.25007	1	0
MSTRG.25053	1	0
MSTRG.25120	1	0
MSTRG.25122_m.26212	0	1
MSTRG.2516	1	0
MSTRG.25222	1	0
MSTRG.25238	1	0
MSTRG.25283	1	0
MSTRG.25309	1	0
MSTRG.25310	1	0
MSTRG.25399	1	0
MSTRG.25420	1	0
MSTRG.25448	1	0
MSTRG.25633	1	0
MSTRG.25641_m.26619	0	1
MSTRG.25718	1	0
MSTRG.25765	1	0
MSTRG.25783	1	0
MSTRG.25790	1	0
MSTRG.25899	1	0
MSTRG.25913	1	0
MSTRG.25922	1	0
MSTRG.25924	1	0
MSTRG.25955	1	0
MSTRG.25988	1	0
MSTRG.26038	1	0
MSTRG.26039	1	0
MSTRG.26130	1	0
MSTRG.2628	1	0
MSTRG.26305	1	0
MSTRG.26328	1	0
MSTRG.26469	1	0
MSTRG.26492	1	0
MSTRG.26498	1	0
MSTRG.26528	1	0
MSTRG.26596	1	0
MSTRG.26640	1	0
MSTRG.26679	1	0
MSTRG.26724	1	0
MSTRG.2673	1	0
MSTRG.26730	1	0
MSTRG.26752	1	0
MSTRG.26760	1	0
MSTRG.2678	1	0
MSTRG.26799	1	0
MSTRG.26811	1	0
MSTRG.26918	1	0
MSTRG.2693	1	0
MSTRG.26934	1	0
MSTRG.26940	1	0
MSTRG.26952	1	0
MSTRG.26954	1	0
MSTRG.26972	1	0
MSTRG.26988	1	0
MSTRG.26990	1	0
MSTRG.26991	1	0
MSTRG.26999	1	0
MSTRG.27005	1	0
MSTRG.27018	1	0
MSTRG.27072	1	0
MSTRG.27086	1	0
MSTRG.27092	1	0
MSTRG.27124	1	0
MSTRG.27145	1	0
MSTRG.27163	1	0
MSTRG.27211	1	0
MSTRG.27254	1	0
MSTRG.27259	1	0
MSTRG.27509	1	0
MSTRG.27585	1	0
MSTRG.27596	1	0
MSTRG.27598	1	0
MSTRG.27609	1	0
MSTRG.27616	1	0
MSTRG.27644	1	0
MSTRG.27651	1	0
MSTRG.27777|MSTRG.27777_m.28551	1	1
MSTRG.2778	1	0
MSTRG.27782	1	0
MSTRG.27790	1	0
MSTRG.27813	1	0
MSTRG.27964	1	0
MSTRG.28014	1	0
MSTRG.28036	1	0
MSTRG.28122	1	0
MSTRG.28177	1	0
MSTRG.2821	1	0
MSTRG.28249	1	0
MSTRG.28287	1	0
MSTRG.28323	1	0
MSTRG.28326	1	0
MSTRG.28355	1	0
MSTRG.2837	1	0
MSTRG.28529	1	0
MSTRG.28539	1	0
MSTRG.28555_m.29078	0	1
MSTRG.28705	1	0
MSTRG.28718	1	0
MSTRG.28791	1	0
MSTRG.28960	1	0
MSTRG.28969	1	0
MSTRG.28970	1	0
MSTRG.28971	1	0
MSTRG.28974	1	0
MSTRG.29008	1	0
MSTRG.29042	1	0
MSTRG.29048	1	0
MSTRG.29051	1	0
MSTRG.29052	1	0
MSTRG.29178	1	0
MSTRG.2919	1	0
MSTRG.29198	1	0
MSTRG.2920	1	0
MSTRG.29319	1	0
MSTRG.29397	1	0
MSTRG.29404	1	0
MSTRG.29469	1	0
MSTRG.295	1	0
MSTRG.29506	1	0
MSTRG.29616	1	0
MSTRG.29689	1	0
MSTRG.29717	1	0
MSTRG.29735	1	0
MSTRG.29742	1	0
MSTRG.29907	1	0
MSTRG.29970	1	0
MSTRG.30061	1	0
MSTRG.30062	1	0
MSTRG.30168	1	0
MSTRG.30253	1	0
MSTRG.30254	1	0
MSTRG.30257	1	0
MSTRG.30364	1	0
MSTRG.30384	1	0
MSTRG.30402	1	0
MSTRG.30515	1	0
MSTRG.30564	1	0
MSTRG.30565	1	0
MSTRG.30569	1	0
MSTRG.30582	1	0
MSTRG.30646	1	0
MSTRG.30668	1	0
MSTRG.30700	1	0
MSTRG.30709	1	0
MSTRG.30789	1	0
MSTRG.30819	1	0
MSTRG.30839	1	0
MSTRG.30934	1	0
MSTRG.30945	1	0
MSTRG.30947	1	0
MSTRG.30948	1	0
MSTRG.30952	1	0
MSTRG.30971	1	0
MSTRG.30993	1	0
MSTRG.31117	1	0
MSTRG.3115	1	0
MSTRG.31219	1	0
MSTRG.31268	1	0
MSTRG.31295	1	0
MSTRG.31310	1	0
MSTRG.31316	1	0
MSTRG.31364	1	0
MSTRG.31378	1	0
MSTRG.31444	1	0
MSTRG.31462	1	0
MSTRG.31592	1	0
MSTRG.31626	1	0
MSTRG.31640	1	0
MSTRG.31731	1	0
MSTRG.31765	1	0
MSTRG.31793	1	0
MSTRG.31818	1	0
MSTRG.31822	1	0
MSTRG.31828	1	0
MSTRG.31876	1	0
MSTRG.31878	1	0
MSTRG.31888	1	0
MSTRG.31894	1	0
MSTRG.31968	1	0
MSTRG.31969	1	0
MSTRG.320	1	0
MSTRG.3205	1	0
MSTRG.3214	1	0
MSTRG.32215	1	0
MSTRG.3226	1	0
MSTRG.32267	1	0
MSTRG.323	1	0
MSTRG.32306	1	0
MSTRG.32366	1	0
MSTRG.32378	1	0
MSTRG.32427	1	0
MSTRG.32473	1	0
MSTRG.32518	1	0
MSTRG.32525	1	0
MSTRG.32573	1	0
MSTRG.3259	1	0
MSTRG.32706	1	0
MSTRG.32715	1	0
MSTRG.32720	1	0
MSTRG.32794	1	0
MSTRG.32815	1	0
MSTRG.32817	1	0
MSTRG.32821	1	0
MSTRG.32850	1	0
MSTRG.32908	1	0
MSTRG.33077	1	0
MSTRG.33136	1	0
MSTRG.33296	1	0
MSTRG.33300	1	0
MSTRG.33353	1	0
MSTRG.33362	1	0
MSTRG.33405	1	0
MSTRG.33448	1	0
MSTRG.33547	1	0
MSTRG.33548	1	0
MSTRG.33579	1	0
MSTRG.33580	1	0
MSTRG.33678	1	0
MSTRG.33867	1	0
MSTRG.34	1	0
MSTRG.34046	1	0
MSTRG.34125	1	0
MSTRG.34142	1	0
MSTRG.34240	1	0
MSTRG.34258	1	0
MSTRG.34271	1	0
MSTRG.34302	1	0
MSTRG.34313	1	0
MSTRG.34326	1	0
MSTRG.34342	1	0
MSTRG.34358	1	0
MSTRG.34394	1	0
MSTRG.34475	1	0
MSTRG.34612	1	0
MSTRG.34695	1	0
MSTRG.34722	1	0
MSTRG.34781	1	0
MSTRG.34889	1	0
MSTRG.34940	1	0
MSTRG.34945	1	0
MSTRG.34950	1	0
MSTRG.35004	1	0
MSTRG.35092	1	0
MSTRG.35125	1	0
MSTRG.35135	1	0
MSTRG.35255	1	0
MSTRG.35282	1	0
MSTRG.35283	1	0
MSTRG.35284	1	0
MSTRG.35344	1	0
MSTRG.35370	1	0
MSTRG.35437	1	0
MSTRG.35468	1	0
MSTRG.35517	1	0
MSTRG.35576	1	0
MSTRG.35603	1	0
MSTRG.3568	1	0
MSTRG.35782	1	0
MSTRG.35783	1	0
MSTRG.35863	1	0
MSTRG.35958	1	0
MSTRG.36009	1	0
MSTRG.36032_m.39900	0	1
MSTRG.36035	1	0
MSTRG.36082	1	0
MSTRG.36102	1	0
MSTRG.36172	1	0
MSTRG.36217	1	0
MSTRG.3625	1	0
MSTRG.36328	1	0
MSTRG.36404	1	0
MSTRG.36445	1	0
MSTRG.36474	1	0
MSTRG.36502	1	0
MSTRG.36512	1	0
MSTRG.36532	1	0
MSTRG.36575	1	0
MSTRG.36593	1	0
MSTRG.36684	1	0
MSTRG.36725	1	0
MSTRG.36745	1	0
MSTRG.36754	1	0
MSTRG.36777	1	0
MSTRG.3679	1	0
MSTRG.36790	1	0
MSTRG.36843	1	0
MSTRG.36862	1	0
MSTRG.36875	1	0
MSTRG.36967	1	0
MSTRG.37007	1	0
MSTRG.37010	1	0
MSTRG.37055	1	0
MSTRG.37066	1	0
MSTRG.37070	1	0
MSTRG.37162	1	0
MSTRG.3719	1	0
MSTRG.37193	1	0
MSTRG.37224	1	0
MSTRG.37288	1	0
MSTRG.37340	1	0
MSTRG.37367	1	0
MSTRG.37411	1	0
MSTRG.37436	1	0
MSTRG.37477	1	0
MSTRG.37525	1	0
MSTRG.37546	1	0
MSTRG.37564	1	0
MSTRG.3776	1	0
MSTRG.37909	1	0
MSTRG.37911|MSTRG.37911_m.42932	1	1
MSTRG.37985	1	0
MSTRG.38017	1	0
MSTRG.38037	1	0
MSTRG.38067	1	0
MSTRG.38079	1	0
MSTRG.38088	1	0
MSTRG.3810	1	0
MSTRG.38137	1	0
MSTRG.38193	1	0
MSTRG.38206	1	0
MSTRG.3826	1	0
MSTRG.3827	1	0
MSTRG.38300	1	0
MSTRG.38326	1	0
MSTRG.38367	1	0
MSTRG.38396	1	0
MSTRG.38467	1	0
MSTRG.3849	1	0
MSTRG.38498	1	0
MSTRG.3850	1	0
MSTRG.38508	1	0
MSTRG.38509	1	0
MSTRG.3851	1	0
MSTRG.38512	1	0
MSTRG.38543	1	0
MSTRG.3855	1	0
MSTRG.38586	1	0
MSTRG.38627	1	0
MSTRG.38652	1	0
MSTRG.38721	1	0
MSTRG.3882	1	0
MSTRG.38887	1	0
MSTRG.39008	1	0
MSTRG.39057	1	0
MSTRG.39211	1	0
MSTRG.39225	1	0
MSTRG.39419	1	0
MSTRG.39435	1	0
MSTRG.39480	1	0
MSTRG.39499	1	0
MSTRG.39595	1	0
MSTRG.39785	1	0
MSTRG.398	1	0
MSTRG.39820	1	0
MSTRG.39954	1	0
MSTRG.39958	1	0
MSTRG.39959|MSTRG.39959_m.44556	1	1
MSTRG.40151	1	0
MSTRG.40234	1	0
MSTRG.40288	1	0
MSTRG.40337	1	0
MSTRG.40357	1	0
MSTRG.40398	1	0
MSTRG.4041	1	0
MSTRG.40429	1	0
MSTRG.4046	1	0
MSTRG.40463	1	0
MSTRG.40464	1	0
MSTRG.40544	1	0
MSTRG.40583	1	0
MSTRG.40639	1	0
MSTRG.40641	1	0
MSTRG.40648	1	0
MSTRG.40802	1	0
MSTRG.40844	1	0
MSTRG.40847_m.46181	0	1
MSTRG.41065	1	0
MSTRG.41066	1	0
MSTRG.41068	1	0
MSTRG.41299	1	0
MSTRG.41405	1	0
MSTRG.41408	1	0
MSTRG.41418	1	0
MSTRG.41429	1	0
MSTRG.41476	1	0
MSTRG.41498	1	0
MSTRG.41530	1	0
MSTRG.41535	1	0
MSTRG.4160	1	0
MSTRG.41691	1	0
MSTRG.41703	1	0
MSTRG.41834	1	0
MSTRG.41835	1	0
MSTRG.41836	1	0
MSTRG.41845	1	0
MSTRG.41940	1	0
MSTRG.42059	1	0
MSTRG.4208	1	0
MSTRG.4210	1	0
MSTRG.4218	1	0
MSTRG.4221	1	0
MSTRG.42263	1	0
MSTRG.42271	1	0
MSTRG.42275	1	0
MSTRG.42341	1	0
MSTRG.42342	1	0
MSTRG.42408_m.46760	0	1
MSTRG.42434	1	0
MSTRG.42445	1	0
MSTRG.4245	1	0
MSTRG.42450	1	0
MSTRG.42471	1	0
MSTRG.4256	1	0
MSTRG.42560_m.46900	0	1
MSTRG.42667	1	0
MSTRG.42756	1	0
MSTRG.4278	1	0
MSTRG.42785	1	0
MSTRG.42786	1	0
MSTRG.42826	1	0
MSTRG.42827	1	0
MSTRG.4285	1	0
MSTRG.42852	1	0
MSTRG.4292	1	0
MSTRG.42938	1	0
MSTRG.42965	1	0
MSTRG.42974	1	0
MSTRG.4307	1	0
MSTRG.43205	1	0
MSTRG.43206	1	0
MSTRG.43335	1	0
MSTRG.43403	1	0
MSTRG.43441	1	0
MSTRG.43442	1	0
MSTRG.43509	1	0
MSTRG.43551	1	0
MSTRG.4357	1	0
MSTRG.43602	1	0
MSTRG.4371	1	0
MSTRG.43763	1	0
MSTRG.4380	1	0
MSTRG.44040	1	0
MSTRG.44160	1	0
MSTRG.44268	1	0
MSTRG.44477	1	0
MSTRG.4458	1	0
MSTRG.4459	1	0
MSTRG.44627	1	0
MSTRG.44636	1	0
MSTRG.44690	1	0
MSTRG.447	1	0
MSTRG.44771	1	0
MSTRG.44823	1	0
MSTRG.44991	1	0
MSTRG.45075	1	0
MSTRG.45140	1	0
MSTRG.45141	1	0
MSTRG.45142	1	0
MSTRG.45165	1	0
MSTRG.45205	1	0
MSTRG.4678	1	0
MSTRG.4854	1	0
MSTRG.4865	1	0
MSTRG.4938	1	0
MSTRG.4945_m.3804	0	1
MSTRG.5019	1	0
MSTRG.5032	1	0
MSTRG.5136	1	0
MSTRG.5153	1	0
MSTRG.5188	1	0
MSTRG.5202	1	0
MSTRG.5321	1	0
MSTRG.5435	1	0
MSTRG.5437	1	0
MSTRG.5474	1	0
MSTRG.5486	1	0
MSTRG.5496	1	0
MSTRG.55	1	0
MSTRG.5565	1	0
MSTRG.5665_m.5182	0	1
MSTRG.5698	1	0
MSTRG.5789	1	0
MSTRG.5848	1	0
MSTRG.5867	1	0
MSTRG.5871	1	0
MSTRG.5872	1	0
MSTRG.6037	1	0
MSTRG.6071	1	0
MSTRG.6171	1	0
MSTRG.6225	1	0
MSTRG.6367	1	0
MSTRG.6376	1	0
MSTRG.6415	1	0
MSTRG.6416	1	0
MSTRG.6515	1	0
MSTRG.6590	1	0
MSTRG.6654	1	0
MSTRG.668	1	0
MSTRG.6948	1	0
MSTRG.6950	1	0
MSTRG.7031	1	0
MSTRG.7042	1	0
MSTRG.712	1	0
MSTRG.7156	1	0
MSTRG.725	1	0
MSTRG.7318_m.7234	0	1
MSTRG.7340	1	0
MSTRG.7356	1	0
MSTRG.7456	1	0
MSTRG.7476	1	0
MSTRG.7578	1	0
MSTRG.7622	1	0
MSTRG.7654	1	0
MSTRG.7789	1	0
MSTRG.7932	1	0
MSTRG.7970	1	0
MSTRG.7975	1	0
MSTRG.798	1	0
MSTRG.803	1	0
MSTRG.8056	1	0
MSTRG.8086	1	0
MSTRG.8105	1	0
MSTRG.812	1	0
MSTRG.8146	1	0
MSTRG.8222_m.8079	0	1
MSTRG.8247	1	0
MSTRG.8249	1	0
MSTRG.8275	1	0
MSTRG.8279	1	0
MSTRG.8283	1	0
MSTRG.8326|MSTRG.8326_m.8180	1	1
MSTRG.8329	1	0
MSTRG.8330	1	0
MSTRG.8350	1	0
MSTRG.8351	1	0
MSTRG.8401	1	0
MSTRG.8490	1	0
MSTRG.8524	1	0
MSTRG.8578	1	0
MSTRG.860	1	0
MSTRG.8623	1	0
MSTRG.8700	1	0
MSTRG.8715	1	0
MSTRG.8762	1	0
MSTRG.882	1	0
MSTRG.8833	1	0
MSTRG.8853	1	0
MSTRG.8954	1	0
MSTRG.8958	1	0
MSTRG.902	1	0
MSTRG.9026	1	0
MSTRG.9046	1	0
MSTRG.9087	1	0
MSTRG.9088	1	0
MSTRG.9224	1	0
MSTRG.9243	1	0
MSTRG.9339	1	0
MSTRG.937	1	0
MSTRG.939	1	0
MSTRG.9483|MSTRG.9483_m.9764	1	1
MSTRG.95	1	0
MSTRG.9530	1	0
MSTRG.9602	1	0
MSTRG.963	1	0
MSTRG.9656	1	0
MSTRG.9661	1	0
MSTRG.9706	1	0
MSTRG.9806	1	0
MSTRG.9907	1	0
MSTRG.9941	1	0
Pig.00010	1	0
Pig.00011	1	0
Pig.00016	1	0
Pig.00019	1	0
Pig.00020	1	0
Pig.00036	1	0
Pig.00043	1	0
Pig.00047	1	0
Pig.00050	1	0
Pig.00052.1	0	1
Pig.00055	1	0
Pig.00059.1	0	1
Pig.00060	1	0
Pig.00061	1	0
Pig.00066	1	0
Pig.00068	1	0
Pig.00070	1	0
Pig.00072	1	0
Pig.00074	1	0
Pig.00079	1	0
Pig.00088	1	0
Pig.00090	1	0
Pig.00091	1	0
Pig.00094	1	0
Pig.00099	1	0
Pig.00103	1	0
Pig.00104	1	0
Pig.00109	1	0
Pig.00114	1	0
Pig.00116	1	0
Pig.00119	1	0
Pig.00122	1	0
Pig.00125	1	0
Pig.00126	1	0
Pig.00134	1	0
Pig.00140	1	0
Pig.00141	1	0
Pig.00156	1	0
Pig.00160	1	0
Pig.00163	1	0
Pig.00164	1	0
Pig.00166	1	0
Pig.00167	1	0
Pig.00168	1	0
Pig.00169	1	0
Pig.00176	1	0
Pig.00178	1	0
Pig.00179	1	0
Pig.00190	1	0
Pig.00191	1	0
Pig.00194	1	0
Pig.00196	1	0
Pig.00197	1	0
Pig.00198	1	0
Pig.00204	1	0
Pig.00208	1	0
Pig.00217	1	0
Pig.00219	1	0
Pig.00221	1	0
Pig.00235	1	0
Pig.00244	1	0
Pig.00253	1	0
Pig.00254	1	0
Pig.00259	1	0
Pig.00260	1	0
Pig.00267	1	0
Pig.00276	1	0
Pig.00277	1	0
Pig.00285	1	0
Pig.00289	1	0
Pig.00296	1	0
Pig.00297	1	0
Pig.00298	1	0
Pig.00302	1	0
Pig.00303	1	0
Pig.00306	1	0
Pig.00311	1	0
Pig.00315	1	0
Pig.00318	1	0
Pig.00320	1	0
Pig.00322.1	0	1
Pig.00326	1	0
Pig.00327	1	0
Pig.00335	1	0
Pig.00339	1	0
Pig.00345	1	0
Pig.00346	1	0
Pig.00349	1	0
Pig.00353	1	0
Pig.00355	1	0
Pig.00356	1	0
Pig.00360	1	0
Pig.00364	1	0
Pig.00367	1	0
Pig.00370	1	0
Pig.00374	1	0
Pig.00379	1	0
Pig.00382	1	0
Pig.00391	1	0
Pig.00393	1	0
Pig.00397	1	0
Pig.00400	1	0
Pig.00402	1	0
Pig.00421	1	0
Pig.00422	1	0
Pig.00424	1	0
Pig.00428	1	0
Pig.00429	1	0
Pig.00430	1	0
Pig.00432	1	0
Pig.00439	1	0
Pig.00443	1	0
Pig.00444	1	0
Pig.00448	1	0
Pig.00455	1	0
Pig.00464	1	0
Pig.00480	1	0
Pig.00498	1	0
Pig.00503	1	0
Pig.00506	1	0
Pig.00508	1	0
Pig.00511	1	0
Pig.00516	1	0
Pig.00518	1	0
Pig.00520	1	0
Pig.00521	1	0
Pig.00533	1	0
Pig.00547	1	0
Pig.00551	1	0
Pig.00560	1	0
Pig.00568	1	0
Pig.00573	1	0
Pig.00580	1	0
Pig.00582	1	0
Pig.00584	1	0
Pig.00585	1	0
Pig.00589	1	0
Pig.00603	1	0
Pig.00610	1	0
Pig.00624	1	0
Pig.00625.1	0	1
Pig.00627	1	0
Pig.00629	1	0
Pig.00632	1	0
Pig.00636.1	0	1
Pig.00644	1	0
Pig.00651	1	0
Pig.00656	1	0
Pig.00658.1	0	1
Pig.00675	1	0
Pig.00681	1	0
Pig.00683	1	0
Pig.00688	1	0
Pig.00691	1	0
Pig.00694	1	0
Pig.00698	1	0
Pig.00706	1	0
Pig.00707	1	0
Pig.00714	1	0
Pig.00720	1	0
Pig.00724	1	0
Pig.00725	1	0
Pig.00726	1	0
Pig.00728	1	0
Pig.00734	1	0
Pig.00737	1	0
Pig.00738	1	0
Pig.00739	1	0
Pig.00740	1	0
Pig.00741	1	0
Pig.00742	1	0
Pig.00744	1	0
Pig.00745	1	0
Pig.00750	1	0
Pig.00755	1	0
Pig.00757	1	0
Pig.00763	1	0
Pig.00767	1	0
Pig.00771	1	0
Pig.00772	1	0
Pig.00778	1	0
Pig.00785	1	0
Pig.00793	1	0
Pig.00795	1	0
Pig.00796	1	0
Pig.00797.1	0	1
Pig.00807	1	0
Pig.00808	1	0
Pig.00810	1	0
Pig.00811	1	0
Pig.00814	1	0
Pig.00817	1	0
Pig.00819	1	0
Pig.00825	1	0
Pig.00831	1	0
Pig.00832	1	0
Pig.00833	1	0
Pig.00836	1	0
Pig.00839	1	0
Pig.00844	1	0
Pig.00849	1	0
Pig.00851	1	0
Pig.00853	1	0
Pig.00864	1	0
Pig.00868	1	0
Pig.00869	1	0
Pig.00870	1	0
Pig.00872	1	0
Pig.00881	1	0
Pig.00883	1	0
Pig.00887	1	0
Pig.00896	1	0
Pig.00942	1	0
Pig.00949	1	0
Pig.00953	1	0
Pig.00957	1	0
Pig.00963	1	0
Pig.00964	1	0
Pig.00966	1	0
Pig.00969	1	0
Pig.00970	1	0
Pig.00971	1	0
Pig.00973	1	0
Pig.00974	1	0
Pig.00975	1	0
Pig.00981	1	0
Pig.00983	1	0
Pig.00988	1	0
Pig.01002.1	0	1
Pig.01005	1	0
Pig.01010	1	0
Pig.01026	1	0
Pig.01029	1	0
Pig.01030	1	0
Pig.01034	1	0
Pig.01048	1	0
Pig.01049	1	0
Pig.01050	1	0
Pig.01051	1	0
Pig.01052	1	0
Pig.01066	1	0
Pig.01068	1	0
Pig.01071	1	0
Pig.01073	1	0
Pig.01110	1	0
Pig.01119	1	0
Pig.01125	1	0
Pig.01126	1	0
Pig.01127	1	0
Pig.01131	1	0
Pig.01134	1	0
Pig.01136	1	0
Pig.01137	1	0
Pig.01139	1	0
Pig.01140	1	0
Pig.01144	1	0
Pig.01145	1	0
Pig.01146	1	0
Pig.01147	1	0
Pig.01149	1	0
Pig.01150	1	0
Pig.01152	1	0
Pig.01157	1	0
Pig.01158	1	0
Pig.01159	1	0
Pig.01164	1	0
Pig.01166	1	0
Pig.01172	1	0
Pig.01173	1	0
Pig.01179	1	0
Pig.01184	1	0
Pig.01185	1	0
Pig.01197	1	0
Pig.01198.1	0	1
Pig.01201	1	0
Pig.01204	1	0
Pig.01207	1	0
Pig.01209	1	0
Pig.01212.1	0	1
Pig.01213	1	0
Pig.01218	1	0
Pig.01219	1	0
Pig.01241	1	0
Pig.01244.1	0	1
Pig.01246	1	0
Pig.01252	1	0
Pig.01254	1	0
Pig.01259	1	0
Pig.01261	1	0
Pig.01277	1	0
Pig.01279	1	0
Pig.01282	1	0
Pig.01283	1	0
Pig.01285	1	0
Pig.01288	1	0
Pig.01289	1	0
Pig.01301	1	0
Pig.01311	1	0
Pig.01317	1	0
Pig.01318	1	0
Pig.01321	1	0
Pig.01323	1	0
Pig.01326	1	0
Pig.01332	1	0
Pig.01343	1	0
Pig.01348	1	0
Pig.01366	1	0
Pig.01374	1	0
Pig.01376	1	0
Pig.01377	1	0
Pig.01385	1	0
Pig.01387	1	0
Pig.01390	1	0
Pig.01391	1	0
Pig.01394	1	0
Pig.01397	1	0
Pig.01399	1	0
Pig.01409.1	0	1
Pig.01416	1	0
Pig.01421	1	0
Pig.01422	1	0
Pig.01432	1	0
Pig.01438	1	0
Pig.01441	1	0
Pig.01442	1	0
Pig.01448	1	0
Pig.01455	1	0
Pig.01458	1	0
Pig.01460	1	0
Pig.01463	1	0
Pig.01470	1	0
Pig.01473.1	0	1
Pig.01474	1	0
Pig.01480	1	0
Pig.01485	1	0
Pig.01491.1	0	1
Pig.01492	1	0
Pig.01495	1	0
Pig.01501	1	0
Pig.01504	1	0
Pig.01508	1	0
Pig.01518	1	0
Pig.01519	1	0
Pig.01527	1	0
Pig.01532	1	0
Pig.01534.1	0	1
Pig.01535	1	0
Pig.01544	1	0
Pig.01547	1	0
Pig.01549	1	0
Pig.01550	1	0
Pig.01557	1	0
Pig.01558	1	0
Pig.01562	1	0
Pig.01565	1	0
Pig.01569	1	0
Pig.01571.1	0	1
Pig.01582	1	0
Pig.01583	1	0
Pig.01587	1	0
Pig.01588|Pig.01588.1	1	1
Pig.01589	1	0
Pig.01592.1	0	1
Pig.01619	1	0
Pig.01632	1	0
Pig.01634	1	0
Pig.01640	1	0
Pig.01642	1	0
Pig.01644	1	0
Pig.01646	1	0
Pig.01649.1	0	1
Pig.01657	1	0
Pig.01659	1	0
Pig.01660	1	0
Pig.01662	1	0
Pig.01664	1	0
Pig.01665	1	0
Pig.01670	1	0
Pig.01682	1	0
Pig.01683	1	0
Pig.01694	1	0
Pig.01699	1	0
Pig.01700	1	0
Pig.01707	1	0
Pig.01708	1	0
Pig.01713	1	0
Pig.01714	1	0
Pig.01715	1	0
Pig.01720	1	0
Pig.01723	1	0
Pig.01724	1	0
Pig.01726	1	0
Pig.01733	1	0
Pig.01735	1	0
Pig.01737	1	0
Pig.01747	1	0
Pig.01751	1	0
Pig.01757	1	0
Pig.01759	1	0
Pig.01760	1	0
Pig.01763	1	0
Pig.01765	1	0
Pig.01769.1	0	1
Pig.01774	1	0
Pig.01775	1	0
Pig.01781	1	0
Pig.01782	1	0
Pig.01786	1	0
Pig.01790	1	0
Pig.01792	1	0
Pig.01793	1	0
Pig.01797	1	0
Pig.01819	1	0
Pig.01823	1	0
Pig.01851	1	0
Pig.01857	1	0
Pig.01858	1	0
Pig.01861	1	0
Pig.01862	1	0
Pig.01872	1	0
Pig.01873	1	0
Pig.01881	1	0
Pig.01897	1	0
Pig.01901|Pig.01901.1	1	1
Pig.01904	1	0
Pig.01905	1	0
Pig.01907	1	0
Pig.01913	1	0
Pig.01927	1	0
Pig.01929	1	0
Pig.01930	1	0
Pig.01934	1	0
Pig.01939	1	0
Pig.01941	1	0
Pig.01945	1	0
Pig.01949	1	0
Pig.01958	1	0
Pig.01962	1	0
Pig.01974	1	0
Pig.01976	1	0
Pig.01977	1	0
Pig.01980	1	0
Pig.01982	1	0
Pig.01990	1	0
Pig.01994	1	0
Pig.02006	1	0
Pig.02014	1	0
Pig.02017	1	0
Pig.02022	1	0
Pig.02025	1	0
Pig.02027	1	0
Pig.02028	1	0
Pig.02037	1	0
Pig.02040	1	0
Pig.02047	1	0
Pig.02057	1	0
Pig.02066	1	0
Pig.02068	1	0
Pig.02082	1	0
Pig.02083	1	0
Pig.02093	1	0
Pig.02105	1	0
Pig.02109	1	0
Pig.02122	1	0
Pig.02123	1	0
Pig.02124	1	0
Pig.02133	1	0
Pig.02140	1	0
Pig.02142	1	0
Pig.02145.1	0	1
Pig.02155	1	0
Pig.02156	1	0
Pig.02162	1	0
Pig.02166.1	0	1
Pig.02167	1	0
Pig.02170	1	0
Pig.02176	1	0
Pig.02197	1	0
Pig.02202	1	0
Pig.02204	1	0
Pig.02211	1	0
Pig.02213	1	0
Pig.02214	1	0
Pig.02216	1	0
Pig.02221.1	0	1
Pig.02231	1	0
Pig.02233	1	0
Pig.02236	1	0
Pig.02237	1	0
Pig.02241	1	0
Pig.02242	1	0
Pig.02246	1	0
Pig.02251	1	0
Pig.02254	1	0
Pig.02256	1	0
Pig.02257	1	0
Pig.02262	1	0
Pig.02264	1	0
Pig.02266	1	0
Pig.02269	1	0
Pig.02270	1	0
Pig.02271	1	0
Pig.02272	1	0
Pig.02273	1	0
Pig.02277	1	0
Pig.02282	1	0
Pig.02283	1	0
Pig.02284	1	0
Pig.02288	1	0
Pig.02290	1	0
Pig.02292	1	0
Pig.02294	1	0
Pig.02302	1	0
Pig.02303	1	0
Pig.02304	1	0
Pig.02305	1	0
Pig.02307	1	0
Pig.02309	1	0
Pig.02314	1	0
Pig.02317	1	0
Pig.02318	1	0
Pig.02331	1	0
Pig.02333	1	0
Pig.02337	1	0
Pig.02339	1	0
Pig.02349	1	0
Pig.02355	1	0
Pig.02358	1	0
Pig.02360	1	0
Pig.02375	1	0
Pig.02376	1	0
Pig.02382	1	0
Pig.02383	1	0
Pig.02386	1	0
Pig.02389	1	0
Pig.02390	1	0
Pig.02404	1	0
Pig.02410	1	0
Pig.02411	1	0
Pig.02412	1	0
Pig.02415	1	0
Pig.02416	1	0
Pig.02428	1	0
Pig.02434	1	0
Pig.02441	1	0
Pig.02450	1	0
Pig.02453	1	0
Pig.02455	1	0
Pig.02456	1	0
Pig.02458	1	0
Pig.02459	1	0
Pig.02464	1	0
Pig.02465.1	0	1
Pig.02469	1	0
Pig.02479	1	0
Pig.02484	1	0
Pig.02487	1	0
Pig.02489	1	0
Pig.02491	1	0
Pig.02492	1	0
Pig.02513	1	0
Pig.02516	1	0
Pig.02517	1	0
Pig.02530	1	0
Pig.02537	1	0
Pig.02542	1	0
Pig.02545	1	0
Pig.02550	1	0
Pig.02558	1	0
Pig.02559	1	0
Pig.02560	1	0
Pig.02564	1	0
Pig.02566	1	0
Pig.02573	1	0
Pig.02583	1	0
Pig.02586	1	0
Pig.02587	1	0
Pig.02588	1	0
Pig.02594	1	0
Pig.02595	1	0
Pig.02597	1	0
Pig.02599	1	0
Pig.02607	1	0
Pig.02609	1	0
Pig.02613	1	0
Pig.02618	1	0
Pig.02621	1	0
Pig.02623	1	0
Pig.02624	1	0
Pig.02637	1	0
Pig.02639	1	0
Pig.02655	1	0
Pig.02673	1	0
Pig.02687	1	0
Pig.02696	1	0
Pig.02698	1	0
Pig.02700	1	0
Pig.02703	1	0
Pig.02704	1	0
Pig.02706	1	0
Pig.02707.1	0	1
Pig.02709|Pig.02709.1	1	1
Pig.02715	1	0
Pig.02726	1	0
Pig.02729	1	0
Pig.02733	1	0
Pig.02734	1	0
Pig.02735	1	0
Pig.02741	1	0
Pig.02742	1	0
Pig.02744	1	0
Pig.02746	1	0
Pig.02747	1	0
Pig.02749	1	0
Pig.02751	1	0
Pig.02752	1	0
Pig.02756	1	0
Pig.02758	1	0
Pig.02763	1	0
Pig.02768	1	0
Pig.02770	1	0
Pig.02772	1	0
Pig.02778	1	0
Pig.02797	1	0
Pig.02798	1	0
Pig.02799	1	0
Pig.02802	1	0
Pig.02811	1	0
Pig.02822	1	0
Pig.02840	1	0
Pig.02846	1	0
Pig.02857	1	0
Pig.02858	1	0
Pig.02859	1	0
Pig.02867	1	0
Pig.02868|Pig.02868.1	1	1
Pig.02870	1	0
Pig.02874	1	0
Pig.02875	1	0
Pig.02884	1	0
Pig.02886	1	0
Pig.02889	1	0
Pig.02893	1	0
Pig.02896	1	0
Pig.02898	1	0
Pig.02906.1	0	1
Pig.02907	1	0
Pig.02912	1	0
Pig.02913	1	0
Pig.02914	1	0
Pig.02915	1	0
Pig.02919	1	0
Pig.02921	1	0
Pig.02924	1	0
Pig.02927	1	0
Pig.02933	1	0
Pig.02937	1	0
Pig.02944	1	0
Pig.02957	1	0
Pig.02961	1	0
Pig.02967	1	0
Pig.02970	1	0
Pig.02979	1	0
Pig.02987	1	0
Pig.02991	1	0
Pig.02993	1	0
Pig.02998	1	0
Pig.02999	1	0
Pig.03003	1	0
Pig.03006.1	0	1
Pig.03012	1	0
Pig.03013	1	0
Pig.03014	1	0
Pig.03017	1	0
Pig.03024	1	0
Pig.03030	1	0
Pig.03033	1	0
Pig.03036	1	0
Pig.03038	1	0
Pig.03052	1	0
Pig.03056	1	0
Pig.03063	1	0
Pig.03065	1	0
Pig.03066	1	0
Pig.03067	1	0
Pig.03072|Pig.03072.1	1	1
Pig.03077	1	0
Pig.03086	1	0
Pig.03088	1	0
Pig.03094.1	0	1
Pig.03099	1	0
Pig.03105	1	0
Pig.03112	1	0
Pig.03123	1	0
Pig.03133	1	0
Pig.03137	1	0
Pig.03138	1	0
Pig.03140	1	0
Pig.03148	1	0
Pig.03149	1	0
Pig.03150	1	0
Pig.03152	1	0
Pig.03155	1	0
Pig.03156	1	0
Pig.03158	1	0
Pig.03159	1	0
Pig.03163	1	0
Pig.03168	1	0
Pig.03173	1	0
Pig.03175	1	0
Pig.03176	1	0
Pig.03178	1	0
Pig.03179	1	0
Pig.03187	1	0
Pig.03188	1	0
Pig.03198	1	0
Pig.03200	1	0
Pig.03204.1	0	1
Pig.03205	1	0
Pig.03208	1	0
Pig.03210	1	0
Pig.03213	1	0
Pig.03215	1	0
Pig.03227	1	0
Pig.03239	1	0
Pig.03241	1	0
Pig.03246	1	0
Pig.03251.1	0	1
Pig.03252	1	0
Pig.03254	1	0
Pig.03257	1	0
Pig.03258	1	0
Pig.03269	1	0
Pig.03275	1	0
Pig.03276	1	0
Pig.03277	1	0
Pig.03282	1	0
Pig.03287	1	0
Pig.03291	1	0
Pig.03292	1	0
Pig.03294	1	0
Pig.03298	1	0
Pig.03299	1	0
Pig.03305	1	0
Pig.03308	1	0
Pig.03310	1	0
Pig.03312	1	0
Pig.03325	1	0
Pig.03337	1	0
Pig.03339	1	0
Pig.03342	1	0
Pig.03348	1	0
Pig.03350	1	0
Pig.03353	1	0
Pig.03359	1	0
Pig.03360	1	0
Pig.03361	1	0
Pig.03365	1	0
Pig.03370	1	0
Pig.03384	1	0
Pig.03391	1	0
Pig.03393	1	0
Pig.03396	1	0
Pig.03400	1	0
Pig.03402	1	0
Pig.03410	1	0
Pig.03425	1	0
Pig.03432	1	0
Pig.03433	1	0
Pig.03434	1	0
Pig.03438	1	0
Pig.03440	1	0
Pig.03441	1	0
Pig.03444	1	0
Pig.03447	1	0
Pig.03450	1	0
Pig.03453	1	0
Pig.03462	1	0
Pig.03465	1	0
Pig.03466	1	0
Pig.03480	1	0
Pig.03486	1	0
Pig.03488	1	0
Pig.03490	1	0
Pig.03495	1	0
Pig.03500	1	0
Pig.03502	1	0
Pig.03505	1	0
Pig.03507	1	0
Pig.03512	1	0
Pig.03520	1	0
Pig.03525	1	0
Pig.03526	1	0
Pig.03534	1	0
Pig.03535	1	0
Pig.03546	1	0
Pig.03559	1	0
Pig.03564	1	0
Pig.03568.1	0	1
Pig.03569	1	0
Pig.03571	1	0
Pig.03572	1	0
Pig.03587	1	0
Pig.03592	1	0
Pig.03595	1	0
Pig.03599	1	0
Pig.03600	1	0
Pig.03618	1	0
Pig.03620	1	0
Pig.03621	1	0
Pig.03625	1	0
Pig.03627	1	0
Pig.03630	1	0
Pig.03633	1	0
Pig.03644	1	0
Pig.03645	1	0
Pig.03650	1	0
Pig.03652	1	0
Pig.03656	1	0
Pig.03664	1	0
Pig.03665	1	0
Pig.03667.1	0	1
Pig.03670	1	0
Pig.03674	1	0
Pig.03679	1	0
Pig.03686.1	0	1
Pig.03687	1	0
Pig.03690	1	0
Pig.03691	1	0
Pig.03693.1	0	1
Pig.03697	1	0
Pig.03701	1	0
Pig.03703	1	0
Pig.03718	1	0
Pig.03720	1	0
Pig.03721	1	0
Pig.03725	1	0
Pig.03736	1	0
Pig.03741	1	0
Pig.03742	1	0
Pig.03747	1	0
Pig.03764	1	0
Pig.03767	1	0
Pig.03771	1	0
Pig.03780	1	0
Pig.03783	1	0
Pig.03799	1	0
Pig.03802	1	0
Pig.03808	1	0
Pig.03809|Pig.03809.1	1	1
Pig.03810	1	0
Pig.03816	1	0
Pig.03817	1	0
Pig.03819.1	0	1
Pig.03822	1	0
Pig.03837	1	0
Pig.03844	1	0
Pig.03852	1	0
Pig.03855	1	0
Pig.03860	1	0
Pig.03866	1	0
Pig.03873	1	0
Pig.03882	1	0
Pig.03885	1	0
Pig.03892	1	0
Pig.03894	1	0
Pig.03896	1	0
Pig.03912	1	0
Pig.03913	1	0
Pig.03921	1	0
Pig.03923	1	0
Pig.03928	1	0
Pig.03934	1	0
Pig.03937	1	0
Pig.03941	1	0
Pig.03947	1	0
Pig.03948	1	0
Pig.03960	1	0
Pig.03968	1	0
Pig.03970	1	0
Pig.03971	1	0
Pig.03975	1	0
Pig.03978	1	0
Pig.03987	1	0
Pig.03988	1	0
Pig.03991	1	0
Pig.03992	1	0
Pig.03998	1	0
Pig.04000.1	0	1
Pig.04001	1	0
Pig.04015	1	0
Pig.04030	1	0
Pig.04033	1	0
Pig.04039	1	0
Pig.04041	1	0
Pig.04046.1	0	1
Pig.04053	1	0
Pig.04056	1	0
Pig.04057	1	0
Pig.04058	1	0
Pig.04059	1	0
Pig.04067	1	0
Pig.04077	1	0
Pig.04079	1	0
Pig.04093	1	0
Pig.04095	1	0
Pig.04096	1	0
Pig.04101.1	0	1
Pig.04108	1	0
Pig.04113	1	0
Pig.04114	1	0
Pig.04115	1	0
Pig.04116	1	0
Pig.04119	1	0
Pig.04128	1	0
Pig.04133	1	0
Pig.04135	1	0
Pig.04146	1	0
Pig.04157	1	0
Pig.04166	1	0
Pig.04175	1	0
Pig.04181	1	0
Pig.04183	1	0
Pig.04197	1	0
Pig.04198	1	0
Pig.04211	1	0
Pig.04213	1	0
Pig.04215	1	0
Pig.04219	1	0
Pig.04222	1	0
Pig.04232	1	0
Pig.04235	1	0
Pig.04241	1	0
Pig.04243	1	0
Pig.04249	1	0
Pig.04250	1	0
Pig.04255	1	0
Pig.04260	1	0
Pig.04263	1	0
Pig.04266	1	0
Pig.04268	1	0
Pig.04276	1	0
Pig.04292	1	0
Pig.04293	1	0
Pig.04294	1	0
Pig.04295	1	0
Pig.04306	1	0
Pig.04308	1	0
Pig.04311	1	0
Pig.04320	1	0
Pig.04324	1	0
Pig.04325	1	0
Pig.04333	1	0
Pig.04334	1	0
Pig.04344	1	0
Pig.04348	1	0
Pig.04349	1	0
Pig.04355	1	0
Pig.04360|Pig.04360.1	1	1
Pig.04361	1	0
Pig.04363	1	0
Pig.04364	1	0
Pig.04370	1	0
Pig.04373.1	0	1
Pig.04376	1	0
Pig.04379	1	0
Pig.04390	1	0
Pig.04394	1	0
Pig.04403	1	0
Pig.04412	1	0
Pig.04417	1	0
Pig.04424	1	0
Pig.04426	1	0
Pig.04427	1	0
Pig.04443	1	0
Pig.04449	1	0
Pig.04452	1	0
Pig.04456	1	0
Pig.04457	1	0
Pig.04458	1	0
Pig.04461	1	0
Pig.04468	1	0
Pig.04473	1	0
Pig.04476	1	0
Pig.04478	1	0
Pig.04488	1	0
Pig.04489	1	0
Pig.04490	1	0
Pig.04501	1	0
Pig.04510	1	0
Pig.04511	1	0
Pig.04517	1	0
Pig.04518	1	0
Pig.04520	1	0
Pig.04523	1	0
Pig.04527	1	0
Pig.04528	1	0
Pig.04538	1	0
Pig.04549	1	0
Pig.04555	1	0
Pig.04567	1	0
Pig.04568	1	0
Pig.04569	1	0
Pig.04576	1	0
Pig.04582	1	0
Pig.04586	1	0
Pig.04590	1	0
Pig.04594|Pig.04594.1	1	1
Pig.04595|Pig.04595.1	1	1
Pig.04598	1	0
Pig.04601	1	0
Pig.04604	1	0
Pig.04605	1	0
Pig.04607	1	0
Pig.04610	1	0
Pig.04611.1	0	1
Pig.04614	1	0
Pig.04620	1	0
Pig.04633	1	0
Pig.04642	1	0
Pig.04645	1	0
Pig.04651.1	0	1
Pig.04663	1	0
Pig.04682	1	0
Pig.04691	1	0
Pig.04692	1	0
Pig.04694	1	0
Pig.04712	1	0
Pig.04716	1	0
Pig.04718	1	0
Pig.04726	1	0
Pig.04732	1	0
Pig.04733	1	0
Pig.04743	1	0
Pig.04744	1	0
Pig.04754	1	0
Pig.04758	1	0
Pig.04762	1	0
Pig.04767	1	0
Pig.04780	1	0
Pig.04789	1	0
Pig.04792	1	0
Pig.04793	1	0
Pig.04795	1	0
Pig.04797	1	0
Pig.04800	1	0
Pig.04801	1	0
Pig.04803	1	0
Pig.04804.1	0	1
Pig.04807	1	0
Pig.04812	1	0
Pig.04815	1	0
Pig.04818.1	0	1
Pig.04819	1	0
Pig.04822	1	0
Pig.04827|Pig.04827.1	1	1
Pig.04829	1	0
Pig.04831	1	0
Pig.04832	1	0
Pig.04835	1	0
Pig.04839	1	0
Pig.04845	1	0
Pig.04846	1	0
Pig.04851	1	0
Pig.04870	1	0
Pig.04872	1	0
Pig.04875	1	0
Pig.04882	1	0
Pig.04890	1	0
Pig.04899	1	0
Pig.04904	1	0
Pig.04907	1	0
Pig.04911	1	0
Pig.04912	1	0
Pig.04918	1	0
Pig.04919	1	0
Pig.04926	1	0
Pig.04928	1	0
Pig.04930	1	0
Pig.04942	1	0
Pig.04943	1	0
Pig.04944	1	0
Pig.04945	1	0
Pig.04947	1	0
Pig.04948	1	0
Pig.04963	1	0
Pig.04964	1	0
Pig.04979	1	0
Pig.04981	1	0
Pig.04982	1	0
Pig.04991	1	0
Pig.04992|Pig.04992.1	1	1
Pig.04994	1	0
Pig.04996|Pig.04996.1	1	1
Pig.04997	1	0
Pig.04999	1	0
Pig.05019	1	0
[truncated: 3,179 more rows]
