# Supplementary material for: Integrated analysis of muscle transcriptome, miRNA, and proteome of Chinese indigenous breed Ningxiang pig in three developmental stages
Source: Front Genet. 2024 May 14;15:1393834. doi: 10.3389/fgene.2024.1393834 (PMC11130441; doi:10.3389/fgene.2024.1393834)
Supplement: Supplementary file 1 [file DataSheet1.ZIP › Supplementary files 11 Protein_vs_Transcript.NX210D_M_vs_NX90D_M.Venn.xls]

mRNA/protein	mRNA	protein
MSTRG.10050	1	0
MSTRG.10095	1	0
MSTRG.10167	1	0
MSTRG.10215	1	0
MSTRG.10269	1	0
MSTRG.10296	1	0
MSTRG.10299	1	0
MSTRG.10507	1	0
MSTRG.10508	1	0
MSTRG.1053	1	0
MSTRG.1054	1	0
MSTRG.10552	1	0
MSTRG.1058	1	0
MSTRG.10581	1	0
MSTRG.10583	1	0
MSTRG.1067	1	0
MSTRG.10730	1	0
MSTRG.10782	1	0
MSTRG.10816	1	0
MSTRG.10853	1	0
MSTRG.10868	1	0
MSTRG.11024	1	0
MSTRG.11042	1	0
MSTRG.11053	1	0
MSTRG.11105	1	0
MSTRG.11212	1	0
MSTRG.11256	1	0
MSTRG.11288	1	0
MSTRG.11316	1	0
MSTRG.11360	1	0
MSTRG.11362	1	0
MSTRG.11363	1	0
MSTRG.11399	1	0
MSTRG.11408	1	0
MSTRG.11461	1	0
MSTRG.11512	1	0
MSTRG.11590	1	0
MSTRG.11621	1	0
MSTRG.11771	1	0
MSTRG.11799	1	0
MSTRG.11892	1	0
MSTRG.11904	1	0
MSTRG.11922	1	0
MSTRG.11930	1	0
MSTRG.11931	1	0
MSTRG.11937	1	0
MSTRG.12045	1	0
MSTRG.12046	1	0
MSTRG.12056	1	0
MSTRG.12102	1	0
MSTRG.12124	1	0
MSTRG.12195	1	0
MSTRG.12196	1	0
MSTRG.12319	1	0
MSTRG.12320	1	0
MSTRG.12330	1	0
MSTRG.12391	1	0
MSTRG.12435	1	0
MSTRG.12503	1	0
MSTRG.12519	1	0
MSTRG.12563	1	0
MSTRG.12719	1	0
MSTRG.12756	1	0
MSTRG.12798	1	0
MSTRG.12824	1	0
MSTRG.12834	1	0
MSTRG.12901	1	0
MSTRG.12911	1	0
MSTRG.12990	1	0
MSTRG.13018	1	0
MSTRG.1306	1	0
MSTRG.13206	1	0
MSTRG.13207	1	0
MSTRG.1328	1	0
MSTRG.13307	1	0
MSTRG.13312	1	0
MSTRG.13347_m.14140	0	1
MSTRG.13405	1	0
MSTRG.13428	1	0
MSTRG.13546	1	0
MSTRG.13551	1	0
MSTRG.13629	1	0
MSTRG.13630	1	0
MSTRG.13631	1	0
MSTRG.13685	1	0
MSTRG.13686	1	0
MSTRG.137	1	0
MSTRG.13728	1	0
MSTRG.13842	1	0
MSTRG.13849	1	0
MSTRG.13932	1	0
MSTRG.13945	1	0
MSTRG.13979	1	0
MSTRG.14029	1	0
MSTRG.14113	1	0
MSTRG.14176	1	0
MSTRG.14251	1	0
MSTRG.14295	1	0
MSTRG.1430	1	0
MSTRG.14343	1	0
MSTRG.1439	1	0
MSTRG.14425	1	0
MSTRG.14514	1	0
MSTRG.14579	1	0
MSTRG.14664	1	0
MSTRG.14693	1	0
MSTRG.14917	1	0
MSTRG.14922	1	0
MSTRG.14960	1	0
MSTRG.15016	1	0
MSTRG.15097	1	0
MSTRG.15227	1	0
MSTRG.15237	1	0
MSTRG.15251	1	0
MSTRG.15351	1	0
MSTRG.15382	1	0
MSTRG.15383	1	0
MSTRG.15463	1	0
MSTRG.15466	1	0
MSTRG.15555	1	0
MSTRG.15573	1	0
MSTRG.15623	1	0
MSTRG.15695	1	0
MSTRG.15700	1	0
MSTRG.15722	1	0
MSTRG.15885	1	0
MSTRG.1589	1	0
MSTRG.15918	1	0
MSTRG.15956	1	0
MSTRG.15978	1	0
MSTRG.15980	1	0
MSTRG.16058	1	0
MSTRG.16073	1	0
MSTRG.16096	1	0
MSTRG.16097	1	0
MSTRG.16329	1	0
MSTRG.16376	1	0
MSTRG.16380	1	0
MSTRG.1654	1	0
MSTRG.16543	1	0
MSTRG.16631	1	0
MSTRG.16641	1	0
MSTRG.16670	1	0
MSTRG.16687	1	0
MSTRG.16895	1	0
MSTRG.16903	1	0
MSTRG.17064	1	0
MSTRG.17066	1	0
MSTRG.17130	1	0
MSTRG.17139	1	0
MSTRG.17236	1	0
MSTRG.17339	1	0
MSTRG.17432	1	0
MSTRG.17464	1	0
MSTRG.175	1	0
MSTRG.17560	1	0
MSTRG.17620	1	0
MSTRG.17625	1	0
MSTRG.17687	1	0
MSTRG.17692	1	0
MSTRG.17732	1	0
MSTRG.17795	1	0
MSTRG.17849	1	0
MSTRG.17851	1	0
MSTRG.17879	1	0
MSTRG.1788	1	0
MSTRG.17961	1	0
MSTRG.17969	1	0
MSTRG.18039	1	0
MSTRG.18189	1	0
MSTRG.18228	1	0
MSTRG.18233	1	0
MSTRG.18353	1	0
MSTRG.18391	1	0
MSTRG.18428	1	0
MSTRG.18444	1	0
MSTRG.18453	1	0
MSTRG.18454	1	0
MSTRG.185	1	0
MSTRG.186	1	0
MSTRG.1863	1	0
MSTRG.18681	1	0
MSTRG.18863	1	0
MSTRG.1893	1	0
MSTRG.1895	1	0
MSTRG.18963	1	0
MSTRG.19045	1	0
MSTRG.19139	1	0
MSTRG.19144	1	0
MSTRG.19148	1	0
MSTRG.19157	1	0
MSTRG.19199	1	0
MSTRG.19250	1	0
MSTRG.19479	1	0
MSTRG.19589	1	0
MSTRG.19648	1	0
MSTRG.19700	1	0
MSTRG.19719	1	0
MSTRG.19780	1	0
MSTRG.19787	1	0
MSTRG.19838	1	0
MSTRG.1996	1	0
MSTRG.20073	1	0
MSTRG.20099	1	0
MSTRG.20175	1	0
MSTRG.20313	1	0
MSTRG.20331	1	0
MSTRG.20382	1	0
MSTRG.20393	1	0
MSTRG.20583	1	0
MSTRG.20584	1	0
MSTRG.20618	1	0
MSTRG.20641	1	0
MSTRG.20666	1	0
MSTRG.20693	1	0
MSTRG.20719	1	0
MSTRG.20849	1	0
MSTRG.20872	1	0
MSTRG.2091	1	0
MSTRG.20975	1	0
MSTRG.21018	1	0
MSTRG.21021	1	0
MSTRG.21103	1	0
MSTRG.212	1	0
MSTRG.21237	1	0
MSTRG.21250	1	0
MSTRG.21292	1	0
MSTRG.21313	1	0
MSTRG.21336	1	0
MSTRG.21407	1	0
MSTRG.21498	1	0
MSTRG.21523|MSTRG.21523_m.23533	1	1
MSTRG.21578	1	0
MSTRG.2158	1	0
MSTRG.21587	1	0
MSTRG.21669	1	0
MSTRG.21692	1	0
MSTRG.21693	1	0
MSTRG.21707	1	0
MSTRG.21711	1	0
MSTRG.21727	1	0
MSTRG.21728	1	0
MSTRG.21826	1	0
MSTRG.21836	1	0
MSTRG.21840	1	0
MSTRG.21841	1	0
MSTRG.21888	1	0
MSTRG.21896	1	0
MSTRG.21897	1	0
MSTRG.21926	1	0
MSTRG.21950	1	0
MSTRG.22066	1	0
MSTRG.22069	1	0
MSTRG.22157	1	0
MSTRG.22192	1	0
MSTRG.22271	1	0
MSTRG.22307	1	0
MSTRG.2232	1	0
MSTRG.22383	1	0
MSTRG.22432	1	0
MSTRG.22535	1	0
MSTRG.22624	1	0
MSTRG.22706	1	0
MSTRG.22901	1	0
MSTRG.22983	1	0
MSTRG.22984	1	0
MSTRG.23005	1	0
MSTRG.23070	1	0
MSTRG.23174	1	0
MSTRG.23186	1	0
MSTRG.23286	1	0
MSTRG.23300|MSTRG.23300_m.24820	1	1
MSTRG.23301	1	0
MSTRG.23322	1	0
MSTRG.23340	1	0
MSTRG.23348	1	0
MSTRG.23366	1	0
MSTRG.23370	1	0
MSTRG.23393	1	0
MSTRG.23440	1	0
MSTRG.23484	1	0
MSTRG.23502	1	0
MSTRG.23602	1	0
MSTRG.23706	1	0
MSTRG.23773	1	0
MSTRG.23774	1	0
MSTRG.23782	1	0
MSTRG.23784	1	0
MSTRG.23785	1	0
MSTRG.23786	1	0
MSTRG.23788	1	0
MSTRG.23836	1	0
MSTRG.23922	1	0
MSTRG.23955	1	0
MSTRG.2403	1	0
MSTRG.24048	1	0
MSTRG.24083	1	0
MSTRG.24139	1	0
MSTRG.24158	1	0
MSTRG.24184	1	0
MSTRG.24210	1	0
MSTRG.24237	1	0
MSTRG.24286	1	0
MSTRG.24299	1	0
MSTRG.24303	1	0
MSTRG.24360	1	0
MSTRG.24397	1	0
MSTRG.24435	1	0
MSTRG.24450	1	0
MSTRG.24473	1	0
MSTRG.24486	1	0
MSTRG.24495	1	0
MSTRG.24499	1	0
MSTRG.24540	1	0
MSTRG.24592	1	0
MSTRG.24621	1	0
MSTRG.24744	1	0
MSTRG.24802	1	0
MSTRG.24923	1	0
MSTRG.2503	1	0
MSTRG.25102	1	0
MSTRG.25122_m.26212	0	1
MSTRG.2516	1	0
MSTRG.25238	1	0
MSTRG.25283	1	0
MSTRG.25309	1	0
MSTRG.25310	1	0
MSTRG.25318	1	0
MSTRG.25448	1	0
MSTRG.25541	1	0
MSTRG.25641	1	0
MSTRG.25681	1	0
MSTRG.25718	1	0
MSTRG.25732	1	0
MSTRG.25765	1	0
MSTRG.25790	1	0
MSTRG.25865	1	0
MSTRG.25868	1	0
MSTRG.25913	1	0
MSTRG.25922	1	0
MSTRG.25924	1	0
MSTRG.25955	1	0
MSTRG.26038	1	0
MSTRG.26039	1	0
MSTRG.26046	1	0
MSTRG.26130	1	0
MSTRG.26242	1	0
MSTRG.26305	1	0
MSTRG.26328	1	0
MSTRG.26492	1	0
MSTRG.26498	1	0
MSTRG.26528	1	0
MSTRG.26640	1	0
MSTRG.2665	1	0
MSTRG.26705	1	0
MSTRG.26724	1	0
MSTRG.26730	1	0
MSTRG.26760	1	0
MSTRG.2678	1	0
MSTRG.26799	1	0
MSTRG.26811	1	0
MSTRG.2693	1	0
MSTRG.26934	1	0
MSTRG.26935	1	0
MSTRG.26940	1	0
MSTRG.26954	1	0
MSTRG.26972	1	0
MSTRG.26988	1	0
MSTRG.26990	1	0
MSTRG.26991	1	0
MSTRG.26999	1	0
MSTRG.27005	1	0
MSTRG.27018	1	0
MSTRG.27072	1	0
MSTRG.27086	1	0
MSTRG.27118	1	0
MSTRG.27124	1	0
MSTRG.27211	1	0
MSTRG.27254	1	0
MSTRG.27399	1	0
MSTRG.2752	1	0
MSTRG.27520	1	0
MSTRG.27585	1	0
MSTRG.27596	1	0
MSTRG.27609	1	0
MSTRG.27616	1	0
MSTRG.27644	1	0
MSTRG.27777|MSTRG.27777_m.28551	1	1
MSTRG.2778	1	0
MSTRG.27964	1	0
MSTRG.28014	1	0
MSTRG.28036	1	0
MSTRG.2821	1	0
MSTRG.28249	1	0
MSTRG.283	1	0
MSTRG.28326	1	0
MSTRG.2837	1	0
MSTRG.28400	1	0
MSTRG.28407	1	0
MSTRG.28498	1	0
MSTRG.28499	1	0
MSTRG.28539	1	0
MSTRG.28542	1	0
MSTRG.28555_m.29078	0	1
MSTRG.2866	1	0
MSTRG.28705	1	0
MSTRG.28718	1	0
MSTRG.28723_m.29341	0	1
MSTRG.28739	1	0
MSTRG.28775	1	0
MSTRG.28960	1	0
MSTRG.28961	1	0
MSTRG.28969	1	0
MSTRG.29042	1	0
MSTRG.29048	1	0
MSTRG.29051	1	0
MSTRG.29052	1	0
MSTRG.29083	1	0
MSTRG.29194	1	0
MSTRG.29198	1	0
MSTRG.2920	1	0
MSTRG.29251	1	0
MSTRG.29397	1	0
MSTRG.29404	1	0
MSTRG.29469	1	0
MSTRG.295	1	0
MSTRG.29538	1	0
MSTRG.29573	1	0
MSTRG.29616	1	0
MSTRG.29627	1	0
MSTRG.29689	1	0
MSTRG.29742	1	0
MSTRG.29860	1	0
MSTRG.29900	1	0
MSTRG.29907	1	0
MSTRG.29970	1	0
MSTRG.30061	1	0
MSTRG.30062	1	0
MSTRG.30089	1	0
MSTRG.30157	1	0
MSTRG.30168	1	0
MSTRG.30244	1	0
MSTRG.30253	1	0
MSTRG.30257	1	0
MSTRG.30384	1	0
MSTRG.30386	1	0
MSTRG.30515	1	0
MSTRG.30564	1	0
MSTRG.30569	1	0
MSTRG.30582	1	0
MSTRG.30668	1	0
MSTRG.30700	1	0
MSTRG.30723	1	0
MSTRG.30789	1	0
MSTRG.30819	1	0
MSTRG.30839	1	0
MSTRG.30851	1	0
MSTRG.30891	1	0
MSTRG.30960	1	0
MSTRG.31094	1	0
MSTRG.31117	1	0
MSTRG.3115	1	0
MSTRG.31219	1	0
MSTRG.31268	1	0
MSTRG.31295	1	0
MSTRG.31316	1	0
MSTRG.31337	1	0
MSTRG.31364	1	0
MSTRG.31395	1	0
MSTRG.31431	1	0
MSTRG.31444	1	0
MSTRG.31462	1	0
MSTRG.31550	1	0
MSTRG.31592	1	0
MSTRG.31613	1	0
MSTRG.31626	1	0
MSTRG.31640	1	0
MSTRG.31765	1	0
MSTRG.31793	1	0
MSTRG.31818	1	0
MSTRG.31822	1	0
MSTRG.31827	1	0
MSTRG.31828	1	0
MSTRG.31876	1	0
MSTRG.31878	1	0
MSTRG.31888	1	0
MSTRG.31942	1	0
MSTRG.31968	1	0
MSTRG.31969	1	0
MSTRG.320	1	0
MSTRG.32085	1	0
MSTRG.3212	1	0
MSTRG.3214	1	0
MSTRG.32214	1	0
MSTRG.32267	1	0
MSTRG.323	1	0
MSTRG.32315	1	0
MSTRG.32378	1	0
MSTRG.32447	1	0
MSTRG.32473	1	0
MSTRG.3249	1	0
MSTRG.32525	1	0
MSTRG.32573	1	0
MSTRG.3259	1	0
MSTRG.3267	1	0
MSTRG.32706	1	0
MSTRG.32720	1	0
MSTRG.32777	1	0
MSTRG.32794	1	0
MSTRG.32821	1	0
MSTRG.32908	1	0
MSTRG.33055	1	0
MSTRG.33136	1	0
MSTRG.33219	1	0
MSTRG.33253	1	0
MSTRG.33294	1	0
MSTRG.33339	1	0
MSTRG.33362	1	0
MSTRG.33405	1	0
MSTRG.33448	1	0
MSTRG.33547	1	0
MSTRG.33548	1	0
MSTRG.33579	1	0
MSTRG.33580	1	0
MSTRG.33788	1	0
MSTRG.33867	1	0
MSTRG.3397	1	0
MSTRG.34	1	0
MSTRG.34125	1	0
MSTRG.34258	1	0
MSTRG.34271	1	0
MSTRG.34302	1	0
MSTRG.34358	1	0
MSTRG.34394	1	0
MSTRG.34475	1	0
MSTRG.34612	1	0
MSTRG.34668	1	0
MSTRG.34671	1	0
MSTRG.34695	1	0
MSTRG.34731	1	0
MSTRG.34781	1	0
MSTRG.34889	1	0
MSTRG.34940	1	0
MSTRG.34945	1	0
MSTRG.34950	1	0
MSTRG.35004	1	0
MSTRG.35092	1	0
MSTRG.35093	1	0
MSTRG.35125	1	0
MSTRG.35135	1	0
MSTRG.35255	1	0
MSTRG.35283	1	0
MSTRG.35344	1	0
MSTRG.35370	1	0
MSTRG.35437	1	0
MSTRG.35517	1	0
MSTRG.35521	1	0
MSTRG.35576	1	0
MSTRG.35663	1	0
MSTRG.35782	1	0
MSTRG.35783	1	0
MSTRG.35863	1	0
MSTRG.35947	1	0
MSTRG.36023	1	0
MSTRG.36032_m.39900	0	1
MSTRG.36035	1	0
MSTRG.36082	1	0
MSTRG.36102	1	0
MSTRG.36172	1	0
MSTRG.36208	1	0
MSTRG.36328	1	0
MSTRG.36404	1	0
MSTRG.36445	1	0
MSTRG.36474	1	0
MSTRG.36502	1	0
MSTRG.36563	1	0
MSTRG.36593	1	0
MSTRG.36684	1	0
MSTRG.36745	1	0
MSTRG.36754	1	0
MSTRG.36777	1	0
MSTRG.3679	1	0
MSTRG.36790	1	0
MSTRG.36843	1	0
MSTRG.36862	1	0
MSTRG.36875	1	0
MSTRG.36892	1	0
MSTRG.37007	1	0
MSTRG.37010	1	0
MSTRG.37055	1	0
MSTRG.37066	1	0
MSTRG.37070	1	0
MSTRG.37162	1	0
MSTRG.3719	1	0
MSTRG.37224	1	0
MSTRG.37288	1	0
MSTRG.37307	1	0
MSTRG.37340	1	0
MSTRG.37411	1	0
MSTRG.37436	1	0
MSTRG.37525	1	0
MSTRG.37564	1	0
MSTRG.37615	1	0
MSTRG.37651	1	0
MSTRG.37655|MSTRG.37655_m.42755	1	1
MSTRG.37692	1	0
MSTRG.3776	1	0
MSTRG.37901	1	0
MSTRG.37985	1	0
MSTRG.38067	1	0
MSTRG.38079	1	0
MSTRG.3809	1	0
MSTRG.3810	1	0
MSTRG.38137	1	0
MSTRG.38193	1	0
MSTRG.38206	1	0
MSTRG.38247	1	0
MSTRG.3826	1	0
MSTRG.3827	1	0
MSTRG.3829	1	0
MSTRG.38300	1	0
MSTRG.38326	1	0
MSTRG.38349	1	0
MSTRG.38367	1	0
MSTRG.38396	1	0
MSTRG.38401	1	0
MSTRG.3849	1	0
MSTRG.38498	1	0
MSTRG.38508	1	0
MSTRG.38509	1	0
MSTRG.3851	1	0
MSTRG.38512	1	0
MSTRG.38543	1	0
MSTRG.38586	1	0
MSTRG.38627	1	0
MSTRG.38652	1	0
MSTRG.38721	1	0
MSTRG.38887	1	0
MSTRG.38931	1	0
MSTRG.39057	1	0
MSTRG.39225	1	0
MSTRG.39419	1	0
MSTRG.39435	1	0
MSTRG.39480	1	0
MSTRG.39499	1	0
MSTRG.39502	1	0
MSTRG.39785	1	0
MSTRG.398	1	0
MSTRG.39904	1	0
MSTRG.39954	1	0
MSTRG.39958	1	0
MSTRG.39959|MSTRG.39959_m.44556	1	1
MSTRG.40001	1	0
MSTRG.40095	1	0
MSTRG.40110	1	0
MSTRG.40234	1	0
MSTRG.40288	1	0
MSTRG.40337	1	0
MSTRG.40430	1	0
MSTRG.40463	1	0
MSTRG.40464	1	0
MSTRG.40544	1	0
MSTRG.40583	1	0
MSTRG.40639	1	0
MSTRG.40641	1	0
MSTRG.40650	1	0
MSTRG.40802	1	0
MSTRG.40844	1	0
MSTRG.40898	1	0
MSTRG.41047	1	0
MSTRG.41065	1	0
MSTRG.41068	1	0
MSTRG.41235	1	0
MSTRG.41299	1	0
MSTRG.41405	1	0
MSTRG.41408	1	0
MSTRG.41418	1	0
MSTRG.41429	1	0
MSTRG.41476	1	0
MSTRG.415	1	0
MSTRG.41680	1	0
MSTRG.41691	1	0
MSTRG.41834	1	0
MSTRG.41835	1	0
MSTRG.41836	1	0
MSTRG.41880	1	0
MSTRG.41938	1	0
MSTRG.41953	1	0
MSTRG.42058	1	0
MSTRG.42059	1	0
MSTRG.4208	1	0
MSTRG.4210	1	0
MSTRG.4218	1	0
MSTRG.42223	1	0
MSTRG.42263	1	0
MSTRG.42271	1	0
MSTRG.42341	1	0
MSTRG.4245	1	0
MSTRG.42471	1	0
MSTRG.4256	1	0
MSTRG.42560|MSTRG.42560_m.46900	1	1
MSTRG.42589	1	0
MSTRG.426	1	0
MSTRG.42667	1	0
MSTRG.42756	1	0
MSTRG.4278	1	0
MSTRG.42785	1	0
MSTRG.42786	1	0
MSTRG.42826	1	0
MSTRG.42827	1	0
MSTRG.4292	1	0
MSTRG.42938	1	0
MSTRG.42965	1	0
MSTRG.42974	1	0
MSTRG.43012	1	0
MSTRG.4307	1	0
MSTRG.43205	1	0
MSTRG.43256	1	0
MSTRG.43301	1	0
MSTRG.43403	1	0
MSTRG.43441	1	0
MSTRG.43442	1	0
MSTRG.43509	1	0
MSTRG.43511	1	0
MSTRG.43551	1	0
MSTRG.4357	1	0
MSTRG.4371	1	0
MSTRG.43716	1	0
MSTRG.43906	1	0
MSTRG.4399	1	0
MSTRG.44040	1	0
MSTRG.44188	1	0
MSTRG.44223	1	0
MSTRG.44268	1	0
MSTRG.44352	1	0
MSTRG.44444	1	0
MSTRG.4458	1	0
MSTRG.4459	1	0
MSTRG.44627	1	0
MSTRG.44690	1	0
MSTRG.447	1	0
MSTRG.44771	1	0
MSTRG.44779	1	0
MSTRG.44823	1	0
MSTRG.44991	1	0
MSTRG.45075	1	0
MSTRG.45140	1	0
MSTRG.45142	1	0
MSTRG.45205	1	0
MSTRG.45250	1	0
MSTRG.4623_m.3187	0	1
MSTRG.4794	1	0
MSTRG.4854	1	0
MSTRG.4945_m.3804	0	1
MSTRG.5018	1	0
MSTRG.5019	1	0
MSTRG.5101	1	0
MSTRG.5136	1	0
MSTRG.5201	1	0
MSTRG.5202	1	0
MSTRG.5334	1	0
MSTRG.5429	1	0
MSTRG.5437	1	0
MSTRG.5474	1	0
MSTRG.5486	1	0
MSTRG.5496	1	0
MSTRG.5565	1	0
MSTRG.5665	1	0
MSTRG.5666	1	0
MSTRG.5698	1	0
MSTRG.5789	1	0
MSTRG.5848	1	0
MSTRG.5867	1	0
MSTRG.5871	1	0
MSTRG.6037	1	0
MSTRG.6071	1	0
MSTRG.6225	1	0
MSTRG.6367	1	0
MSTRG.6416	1	0
MSTRG.6488	1	0
MSTRG.6510	1	0
MSTRG.6515	1	0
MSTRG.6582	1	0
MSTRG.6589	1	0
MSTRG.6596	1	0
MSTRG.6654	1	0
MSTRG.6660	1	0
MSTRG.6714	1	0
MSTRG.6730	1	0
MSTRG.6738	1	0
MSTRG.6801	1	0
MSTRG.6807	1	0
MSTRG.6948	1	0
MSTRG.7001	1	0
MSTRG.7031	1	0
MSTRG.7041	1	0
MSTRG.7042	1	0
MSTRG.7099_m.6906	0	1
MSTRG.712	1	0
MSTRG.7156	1	0
MSTRG.7213	1	0
MSTRG.7215	1	0
MSTRG.7308	1	0
MSTRG.7309	1	0
MSTRG.7340	1	0
MSTRG.7352	1	0
MSTRG.7393	1	0
MSTRG.7456	1	0
MSTRG.7581	1	0
MSTRG.7654	1	0
MSTRG.7697	1	0
MSTRG.7789	1	0
MSTRG.7932	1	0
MSTRG.7938	1	0
MSTRG.7970	1	0
MSTRG.7975	1	0
MSTRG.798	1	0
MSTRG.8056	1	0
MSTRG.8146	1	0
MSTRG.8200	1	0
MSTRG.8247	1	0
MSTRG.8249	1	0
MSTRG.8279	1	0
MSTRG.8325	1	0
MSTRG.8329	1	0
MSTRG.8330	1	0
MSTRG.8350	1	0
MSTRG.8351	1	0
MSTRG.8524	1	0
MSTRG.8536	1	0
MSTRG.8578	1	0
MSTRG.860	1	0
MSTRG.8700	1	0
MSTRG.8762	1	0
MSTRG.882	1	0
MSTRG.8833	1	0
MSTRG.8853	1	0
MSTRG.8881	1	0
MSTRG.895	1	0
MSTRG.9026	1	0
MSTRG.9046	1	0
MSTRG.9073	1	0
MSTRG.9076	1	0
MSTRG.9087	1	0
MSTRG.9088	1	0
MSTRG.9138	1	0
MSTRG.9163	1	0
MSTRG.9224	1	0
MSTRG.9244	1	0
MSTRG.9339	1	0
MSTRG.9364	1	0
MSTRG.937	1	0
MSTRG.9371	1	0
MSTRG.939	1	0
MSTRG.9434	1	0
MSTRG.9455	1	0
MSTRG.9483|MSTRG.9483_m.9764	1	1
MSTRG.9526	1	0
MSTRG.9602	1	0
MSTRG.963	1	0
MSTRG.9656	1	0
MSTRG.9661	1	0
MSTRG.9680	1	0
MSTRG.9941	1	0
Pig.00011	1	0
Pig.00016	1	0
Pig.00017	1	0
Pig.00019	1	0
Pig.00020	1	0
Pig.00036	1	0
Pig.00040	1	0
Pig.00047	1	0
Pig.00055	1	0
Pig.00057	1	0
Pig.00059|Pig.00059.1	1	1
Pig.00060	1	0
Pig.00061	1	0
Pig.00068	1	0
Pig.00070	1	0
Pig.00074	1	0
Pig.00079	1	0
Pig.00090	1	0
Pig.00091	1	0
Pig.00094	1	0
Pig.00104	1	0
Pig.00109	1	0
Pig.00114	1	0
Pig.00116	1	0
Pig.00125	1	0
Pig.00126	1	0
Pig.00130	1	0
Pig.00134	1	0
Pig.00140	1	0
Pig.00141	1	0
Pig.00156	1	0
Pig.00163	1	0
Pig.00164	1	0
Pig.00166	1	0
Pig.00176	1	0
Pig.00179	1	0
Pig.00190	1	0
Pig.00194	1	0
Pig.00196	1	0
Pig.00197	1	0
Pig.00203	1	0
Pig.00204	1	0
Pig.00208	1	0
Pig.00209	1	0
Pig.00217	1	0
Pig.00219	1	0
Pig.00223	1	0
Pig.00234	1	0
Pig.00244	1	0
Pig.00245	1	0
Pig.00253	1	0
Pig.00259	1	0
Pig.00267	1	0
Pig.00271	1	0
Pig.00276	1	0
Pig.00285	1	0
Pig.00286	1	0
Pig.00289	1	0
Pig.00296	1	0
Pig.00297	1	0
Pig.00298	1	0
Pig.00302	1	0
Pig.00303	1	0
Pig.00306	1	0
Pig.00311	1	0
Pig.00314	1	0
Pig.00318	1	0
Pig.00322.1	0	1
Pig.00326	1	0
Pig.00327	1	0
Pig.00335	1	0
Pig.00345	1	0
Pig.00351	1	0
Pig.00360	1	0
Pig.00364	1	0
Pig.00367	1	0
Pig.00370	1	0
Pig.00374	1	0
Pig.00379	1	0
Pig.00391	1	0
Pig.00393	1	0
Pig.00397	1	0
Pig.00400	1	0
Pig.00402	1	0
Pig.00410	1	0
Pig.00414	1	0
Pig.00416	1	0
Pig.00418	1	0
Pig.00421	1	0
Pig.00422	1	0
Pig.00424	1	0
Pig.00430	1	0
Pig.00432	1	0
Pig.00438	1	0
Pig.00439	1	0
Pig.00443	1	0
Pig.00448	1	0
Pig.00455	1	0
Pig.00461	1	0
Pig.00463	1	0
Pig.00464	1	0
Pig.00468	1	0
Pig.00478	1	0
Pig.00489	1	0
Pig.00490	1	0
Pig.00498	1	0
Pig.00503	1	0
Pig.00508	1	0
Pig.00511	1	0
Pig.00518	1	0
Pig.00520	1	0
Pig.00521	1	0
Pig.00532	1	0
Pig.00533	1	0
Pig.00550	1	0
Pig.00551	1	0
Pig.00552	1	0
Pig.00560	1	0
Pig.00568	1	0
Pig.00572	1	0
Pig.00573	1	0
Pig.00580	1	0
Pig.00581	1	0
Pig.00582	1	0
Pig.00585	1	0
Pig.00589	1	0
Pig.00602	1	0
Pig.00603	1	0
Pig.00608	1	0
Pig.00610	1	0
Pig.00616	1	0
Pig.00619	1	0
Pig.00624	1	0
Pig.00625	1	0
Pig.00628	1	0
Pig.00629	1	0
Pig.00636	1	0
Pig.00644	1	0
Pig.00648	1	0
Pig.00651	1	0
Pig.00656	1	0
Pig.00658.1	0	1
Pig.00673	1	0
Pig.00688	1	0
Pig.00691	1	0
Pig.00697	1	0
Pig.00698	1	0
Pig.00701	1	0
Pig.00706	1	0
Pig.00714	1	0
Pig.00720	1	0
Pig.00725	1	0
Pig.00726	1	0
Pig.00734	1	0
Pig.00735	1	0
Pig.00737	1	0
Pig.00738	1	0
Pig.00739	1	0
Pig.00744	1	0
Pig.00745	1	0
Pig.00755	1	0
Pig.00760	1	0
Pig.00763	1	0
Pig.00772	1	0
Pig.00778	1	0
Pig.00785	1	0
Pig.00789	1	0
Pig.00795	1	0
Pig.00796	1	0
Pig.00799	1	0
Pig.00807	1	0
Pig.00808	1	0
Pig.00810	1	0
Pig.00814	1	0
Pig.00817	1	0
Pig.00828	1	0
Pig.00831	1	0
Pig.00832	1	0
Pig.00835	1	0
Pig.00836	1	0
Pig.00838	1	0
Pig.00844	1	0
Pig.00849	1	0
Pig.00853	1	0
Pig.00868	1	0
Pig.00870	1	0
Pig.00873	1	0
Pig.00881	1	0
Pig.00887	1	0
Pig.00896	1	0
Pig.00942	1	0
Pig.00948	1	0
Pig.00949	1	0
Pig.00953	1	0
Pig.00957	1	0
Pig.00964	1	0
Pig.00969	1	0
Pig.00970	1	0
Pig.00971	1	0
Pig.00973	1	0
Pig.00974	1	0
Pig.00975	1	0
Pig.00981	1	0
Pig.00983	1	0
Pig.00988	1	0
Pig.01002.1	0	1
Pig.01004	1	0
Pig.01006	1	0
Pig.01010	1	0
Pig.01016	1	0
Pig.01018	1	0
Pig.01026	1	0
Pig.01030	1	0
Pig.01031	1	0
Pig.01034	1	0
Pig.01044	1	0
Pig.01048	1	0
Pig.01049	1	0
Pig.01050	1	0
Pig.01052	1	0
Pig.01066	1	0
Pig.01071	1	0
Pig.01072	1	0
Pig.01073	1	0
Pig.01076	1	0
Pig.01119	1	0
Pig.01126	1	0
Pig.01131	1	0
Pig.01136	1	0
Pig.01137	1	0
Pig.01139	1	0
Pig.01140	1	0
Pig.01144	1	0
Pig.01146	1	0
Pig.01149	1	0
Pig.01150	1	0
Pig.01157	1	0
Pig.01158	1	0
Pig.01159	1	0
Pig.01166	1	0
Pig.01171	1	0
Pig.01172	1	0
Pig.01173	1	0
Pig.01179	1	0
Pig.01184	1	0
Pig.01185	1	0
Pig.01204	1	0
Pig.01209	1	0
Pig.01211	1	0
Pig.01213	1	0
Pig.01218	1	0
Pig.01219	1	0
Pig.01241	1	0
Pig.01250	1	0
Pig.01251	1	0
Pig.01257	1	0
Pig.01259	1	0
Pig.01260	1	0
Pig.01278	1	0
Pig.01285	1	0
Pig.01288|Pig.01288.1	1	1
Pig.01289	1	0
Pig.01290	1	0
Pig.01301	1	0
Pig.01310	1	0
Pig.01311	1	0
Pig.01315	1	0
Pig.01317	1	0
Pig.01320	1	0
Pig.01321	1	0
Pig.01323	1	0
Pig.01326	1	0
Pig.01328	1	0
Pig.01332	1	0
Pig.01335	1	0
Pig.01340	1	0
Pig.01343	1	0
Pig.01352	1	0
Pig.01366	1	0
Pig.01376	1	0
Pig.01377	1	0
Pig.01385	1	0
Pig.01386	1	0
Pig.01390	1	0
Pig.01391	1	0
Pig.01397	1	0
Pig.01399	1	0
Pig.01407	1	0
Pig.01409	1	0
Pig.01416	1	0
Pig.01422	1	0
Pig.01432	1	0
Pig.01442	1	0
Pig.01447	1	0
Pig.01448	1	0
Pig.01452	1	0
Pig.01455	1	0
Pig.01460	1	0
Pig.01470	1	0
Pig.01473.1	0	1
Pig.01475	1	0
Pig.01476	1	0
Pig.01485	1	0
Pig.01492	1	0
Pig.01495	1	0
Pig.01501	1	0
Pig.01502	1	0
Pig.01503	1	0
Pig.01504	1	0
Pig.01508	1	0
Pig.01518	1	0
Pig.01519	1	0
Pig.01528	1	0
Pig.01532	1	0
Pig.01535	1	0
Pig.01544	1	0
Pig.01547	1	0
Pig.01549	1	0
Pig.01550	1	0
Pig.01557	1	0
Pig.01558	1	0
Pig.01562	1	0
Pig.01565	1	0
Pig.01569	1	0
Pig.01581|Pig.01581.1	1	1
Pig.01582	1	0
Pig.01583	1	0
Pig.01587	1	0
Pig.01588	1	0
Pig.01592.1	0	1
Pig.01602	1	0
Pig.01607	1	0
Pig.01614	1	0
Pig.01619	1	0
Pig.01626	1	0
Pig.01632	1	0
Pig.01634	1	0
Pig.01646	1	0
Pig.01649.1	0	1
Pig.01652	1	0
Pig.01659	1	0
Pig.01660	1	0
Pig.01665	1	0
Pig.01683	1	0
Pig.01686	1	0
Pig.01689	1	0
Pig.01694	1	0
Pig.01706	1	0
Pig.01707	1	0
Pig.01708	1	0
Pig.01711	1	0
Pig.01713	1	0
Pig.01714	1	0
Pig.01715	1	0
Pig.01719	1	0
Pig.01720	1	0
Pig.01723	1	0
Pig.01724	1	0
Pig.01726	1	0
Pig.01733	1	0
Pig.01735	1	0
Pig.01737	1	0
Pig.01743	1	0
Pig.01747	1	0
Pig.01751	1	0
Pig.01757	1	0
Pig.01759	1	0
Pig.01762	1	0
Pig.01763	1	0
Pig.01765	1	0
Pig.01769.1	0	1
Pig.01774	1	0
Pig.01775	1	0
Pig.01781	1	0
Pig.01785	1	0
Pig.01790	1	0
Pig.01792	1	0
Pig.01793	1	0
Pig.01819	1	0
Pig.01823	1	0
Pig.01851	1	0
Pig.01857	1	0
Pig.01872	1	0
Pig.01873	1	0
Pig.01881	1	0
Pig.01884	1	0
Pig.01901	1	0
Pig.01904	1	0
Pig.01907	1	0
Pig.01911	1	0
Pig.01913	1	0
Pig.01914	1	0
Pig.01916	1	0
Pig.01927	1	0
Pig.01930	1	0
Pig.01934	1	0
Pig.01935	1	0
Pig.01939	1	0
Pig.01945	1	0
Pig.01949	1	0
Pig.01958	1	0
Pig.01964	1	0
Pig.01965	1	0
Pig.01971	1	0
Pig.01974	1	0
Pig.01977	1	0
Pig.01980	1	0
Pig.01981	1	0
Pig.01982	1	0
Pig.01986	1	0
Pig.01990	1	0
Pig.01995	1	0
Pig.01996	1	0
Pig.02006	1	0
Pig.02014	1	0
Pig.02015	1	0
Pig.02017	1	0
Pig.02022	1	0
Pig.02025	1	0
Pig.02027	1	0
Pig.02028	1	0
Pig.02037	1	0
Pig.02040	1	0
Pig.02047	1	0
Pig.02057	1	0
Pig.02060	1	0
Pig.02066	1	0
Pig.02071	1	0
Pig.02081	1	0
Pig.02083	1	0
Pig.02090	1	0
Pig.02093	1	0
Pig.02098	1	0
Pig.02105	1	0
Pig.02106	1	0
Pig.02109	1	0
Pig.02111	1	0
Pig.02123	1	0
Pig.02124	1	0
Pig.02136	1	0
Pig.02145	1	0
Pig.02155	1	0
Pig.02156	1	0
Pig.02166	1	0
Pig.02192	1	0
Pig.02202	1	0
Pig.02204	1	0
Pig.02209	1	0
Pig.02211	1	0
Pig.02214	1	0
Pig.02216	1	0
Pig.02221|Pig.02221.1	1	1
Pig.02230	1	0
Pig.02231	1	0
Pig.02236	1	0
Pig.02237	1	0
Pig.02241	1	0
Pig.02242	1	0
Pig.02250	1	0
Pig.02256	1	0
Pig.02257	1	0
Pig.02264	1	0
Pig.02266	1	0
Pig.02269	1	0
Pig.02271	1	0
Pig.02273	1	0
Pig.02277	1	0
Pig.02278	1	0
Pig.02282	1	0
Pig.02283	1	0
Pig.02284	1	0
Pig.02288	1	0
Pig.02290	1	0
Pig.02292	1	0
Pig.02295	1	0
Pig.02303	1	0
Pig.02305	1	0
Pig.02307	1	0
Pig.02309	1	0
Pig.02314	1	0
Pig.02317	1	0
Pig.02318	1	0
Pig.02331	1	0
Pig.02333	1	0
Pig.02337	1	0
Pig.02354	1	0
Pig.02355	1	0
Pig.02358	1	0
Pig.02379	1	0
Pig.02382	1	0
Pig.02383	1	0
Pig.02389	1	0
Pig.02404	1	0
Pig.02407	1	0
Pig.02410	1	0
Pig.02411	1	0
Pig.02412	1	0
Pig.02416	1	0
Pig.02420	1	0
Pig.02424	1	0
Pig.02434	1	0
Pig.02453	1	0
Pig.02454	1	0
Pig.02455	1	0
Pig.02456	1	0
Pig.02458	1	0
Pig.02459	1	0
Pig.02465|Pig.02465.1	1	1
Pig.02477	1	0
Pig.02484	1	0
Pig.02489	1	0
Pig.02491	1	0
Pig.02492	1	0
Pig.02497	1	0
Pig.02504	1	0
Pig.02507	1	0
Pig.02517	1	0
Pig.02524	1	0
Pig.02530	1	0
Pig.02537	1	0
Pig.02547	1	0
Pig.02555	1	0
Pig.02558	1	0
Pig.02559	1	0
Pig.02560	1	0
Pig.02561	1	0
Pig.02563	1	0
Pig.02564	1	0
Pig.02573	1	0
Pig.02574	1	0
Pig.02575	1	0
Pig.02579	1	0
Pig.02581	1	0
Pig.02583	1	0
Pig.02586	1	0
Pig.02588	1	0
Pig.02594	1	0
Pig.02595	1	0
Pig.02597	1	0
Pig.02599	1	0
Pig.02608	1	0
Pig.02609	1	0
Pig.02613	1	0
Pig.02614	1	0
Pig.02618	1	0
Pig.02621	1	0
Pig.02624|Pig.02624.1	1	1
Pig.02637	1	0
Pig.02639	1	0
Pig.02645	1	0
Pig.02646	1	0
Pig.02655	1	0
Pig.02658	1	0
Pig.02669	1	0
Pig.02673	1	0
Pig.02687	1	0
Pig.02696	1	0
Pig.02698	1	0
Pig.02699	1	0
Pig.02700	1	0
Pig.02701	1	0
Pig.02703	1	0
Pig.02705	1	0
Pig.02706	1	0
Pig.02709	1	0
Pig.02710	1	0
Pig.02715	1	0
Pig.02718	1	0
Pig.02726	1	0
Pig.02733	1	0
Pig.02734	1	0
Pig.02741	1	0
Pig.02742	1	0
Pig.02744	1	0
Pig.02745	1	0
Pig.02746	1	0
Pig.02747	1	0
Pig.02752	1	0
Pig.02756	1	0
Pig.02763	1	0
Pig.02768	1	0
Pig.02778	1	0
Pig.02782	1	0
Pig.02797	1	0
Pig.02798	1	0
Pig.02799	1	0
Pig.02800	1	0
Pig.02822	1	0
Pig.02826	1	0
Pig.02833	1	0
Pig.02836	1	0
Pig.02840	1	0
Pig.02844	1	0
Pig.02846	1	0
Pig.02858	1	0
Pig.02859	1	0
Pig.02860	1	0
Pig.02867	1	0
Pig.02868	1	0
Pig.02869	1	0
Pig.02870	1	0
Pig.02884	1	0
Pig.02886	1	0
Pig.02889	1	0
Pig.02893	1	0
Pig.02896	1	0
Pig.02912	1	0
Pig.02913	1	0
Pig.02914	1	0
Pig.02916	1	0
Pig.02919	1	0
Pig.02924	1	0
Pig.02926	1	0
Pig.02933	1	0
Pig.02937	1	0
Pig.02938	1	0
Pig.02944	1	0
Pig.02946	1	0
Pig.02959	1	0
Pig.02961	1	0
Pig.02962	1	0
Pig.02964	1	0
Pig.02969	1	0
Pig.02970	1	0
Pig.02975	1	0
Pig.02979	1	0
Pig.02982	1	0
Pig.02990	1	0
Pig.02991	1	0
Pig.02993	1	0
Pig.02997	1	0
Pig.02999	1	0
Pig.03003	1	0
Pig.03006.1	0	1
Pig.03011	1	0
Pig.03012	1	0
Pig.03013	1	0
Pig.03018	1	0
Pig.03030	1	0
Pig.03031	1	0
Pig.03032	1	0
Pig.03034	1	0
Pig.03050	1	0
Pig.03052	1	0
Pig.03054	1	0
Pig.03056	1	0
Pig.03063	1	0
Pig.03066	1	0
Pig.03067	1	0
Pig.03072|Pig.03072.1	1	1
Pig.03077	1	0
Pig.03078	1	0
Pig.03086	1	0
Pig.03088	1	0
Pig.03089	1	0
Pig.03090	1	0
Pig.03099	1	0
Pig.03101	1	0
Pig.03102	1	0
Pig.03105	1	0
Pig.03108	1	0
Pig.03112	1	0
Pig.03123	1	0
Pig.03133	1	0
Pig.03137	1	0
Pig.03140	1	0
Pig.03144	1	0
Pig.03148	1	0
Pig.03149	1	0
Pig.03150	1	0
Pig.03158	1	0
Pig.03159	1	0
Pig.03163	1	0
Pig.03164	1	0
Pig.03168	1	0
Pig.03173	1	0
Pig.03175	1	0
Pig.03176	1	0
Pig.03178	1	0
Pig.03179	1	0
Pig.03188	1	0
Pig.03192	1	0
Pig.03198	1	0
Pig.03200	1	0
Pig.03204.1	0	1
Pig.03205	1	0
Pig.03210	1	0
Pig.03215	1	0
Pig.03216	1	0
Pig.03227	1	0
Pig.03239	1	0
Pig.03241	1	0
Pig.03251.1	0	1
Pig.03254	1	0
Pig.03258	1	0
Pig.03275	1	0
Pig.03276	1	0
Pig.03277	1	0
Pig.03282	1	0
Pig.03287	1	0
Pig.03291.1	0	1
Pig.03292	1	0
Pig.03294	1	0
Pig.03299	1	0
Pig.03305	1	0
Pig.03308	1	0
Pig.03310	1	0
Pig.03312	1	0
Pig.03317	1	0
Pig.03323	1	0
Pig.03325	1	0
Pig.03326	1	0
Pig.03337	1	0
Pig.03339	1	0
Pig.03342	1	0
Pig.03353	1	0
Pig.03370	1	0
Pig.03378	1	0
Pig.03384	1	0
Pig.03385	1	0
Pig.03393	1	0
Pig.03394	1	0
Pig.03400	1	0
Pig.03402	1	0
Pig.03410	1	0
Pig.03425	1	0
Pig.03432	1	0
Pig.03433	1	0
Pig.03434	1	0
Pig.03438	1	0
Pig.03440	1	0
Pig.03441	1	0
Pig.03444	1	0
Pig.03446	1	0
Pig.03447	1	0
Pig.03453	1	0
Pig.03462	1	0
Pig.03465	1	0
Pig.03466	1	0
Pig.03469	1	0
Pig.03471	1	0
Pig.03477	1	0
Pig.03486	1	0
Pig.03488	1	0
Pig.03495	1	0
Pig.03498	1	0
Pig.03500	1	0
Pig.03502	1	0
Pig.03505	1	0
Pig.03519	1	0
Pig.03520	1	0
Pig.03525	1	0
Pig.03526	1	0
Pig.03527	1	0
Pig.03535	1	0
Pig.03539	1	0
Pig.03543	1	0
Pig.03546	1	0
Pig.03561	1	0
Pig.03564	1	0
Pig.03569	1	0
Pig.03571	1	0
Pig.03572	1	0
Pig.03575	1	0
Pig.03578	1	0
Pig.03584	1	0
Pig.03585	1	0
Pig.03587	1	0
Pig.03592	1	0
Pig.03595	1	0
Pig.03599	1	0
Pig.03602	1	0
Pig.03611	1	0
Pig.03627	1	0
Pig.03630	1	0
Pig.03633	1	0
Pig.03644	1	0
Pig.03645	1	0
Pig.03650	1	0
Pig.03651	1	0
Pig.03652	1	0
Pig.03656	1	0
Pig.03658	1	0
Pig.03664	1	0
Pig.03667.1	0	1
Pig.03670	1	0
Pig.03679	1	0
Pig.03686.1	0	1
Pig.03687	1	0
Pig.03694	1	0
Pig.03701	1	0
Pig.03703	1	0
Pig.03707	1	0
Pig.03718	1	0
Pig.03720	1	0
Pig.03721	1	0
Pig.03725	1	0
Pig.03736.1	0	1
Pig.03741	1	0
Pig.03744	1	0
Pig.03746	1	0
Pig.03747	1	0
Pig.03764	1	0
Pig.03767	1	0
Pig.03772	1	0
Pig.03773	1	0
Pig.03780	1	0
Pig.03783	1	0
Pig.03785	1	0
Pig.03787	1	0
Pig.03802	1	0
Pig.03808	1	0
Pig.03809.1	0	1
Pig.03810	1	0
Pig.03816	1	0
Pig.03819.1	0	1
Pig.03822	1	0
Pig.03837	1	0
Pig.03838	1	0
Pig.03844	1	0
Pig.03855	1	0
Pig.03864	1	0
Pig.03868	1	0
Pig.03877	1	0
Pig.03882	1	0
Pig.03894	1	0
Pig.03912	1	0
Pig.03913	1	0
Pig.03916	1	0
Pig.03923	1	0
Pig.03928	1	0
Pig.03932	1	0
Pig.03934	1	0
Pig.03937	1	0
Pig.03941	1	0
Pig.03947	1	0
Pig.03948	1	0
Pig.03966	1	0
Pig.03970	1	0
Pig.03975	1	0
Pig.03978	1	0
Pig.03987	1	0
Pig.03988	1	0
Pig.03991	1	0
Pig.03992	1	0
Pig.04000.1	0	1
Pig.04001	1	0
Pig.04003	1	0
Pig.04014	1	0
Pig.04027|Pig.04027.1	1	1
Pig.04030	1	0
Pig.04039	1	0
Pig.04041	1	0
Pig.04049	1	0
Pig.04053	1	0
Pig.04056	1	0
Pig.04057	1	0
Pig.04058	1	0
Pig.04059	1	0
Pig.04063	1	0
Pig.04067	1	0
Pig.04077	1	0
Pig.04079	1	0
Pig.04086	1	0
Pig.04088	1	0
Pig.04090	1	0
Pig.04095	1	0
Pig.04096	1	0
Pig.04108	1	0
Pig.04110	1	0
Pig.04112	1	0
Pig.04114	1	0
Pig.04116	1	0
Pig.04119	1	0
Pig.04127	1	0
Pig.04128	1	0
Pig.04166	1	0
Pig.04175	1	0
Pig.04181	1	0
Pig.04183	1	0
Pig.04190	1	0
Pig.04197	1	0
Pig.04198	1	0
Pig.04211	1	0
Pig.04213	1	0
Pig.04215	1	0
Pig.04217	1	0
Pig.04219	1	0
Pig.04222	1	0
Pig.04232	1	0
Pig.04241	1	0
Pig.04243	1	0
Pig.04249	1	0
Pig.04258	1	0
Pig.04260	1	0
Pig.04261	1	0
Pig.04263	1	0
Pig.04266	1	0
Pig.04276	1	0
Pig.04284	1	0
Pig.04292	1	0
Pig.04295	1	0
Pig.04306	1	0
Pig.04308	1	0
Pig.04319	1	0
Pig.04320	1	0
Pig.04324	1	0
Pig.04325	1	0
Pig.04334	1	0
Pig.04355	1	0
Pig.04360	1	0
Pig.04361	1	0
Pig.04363	1	0
Pig.04369	1	0
Pig.04376	1	0
Pig.04379	1	0
Pig.04386	1	0
Pig.04390	1	0
Pig.04393	1	0
Pig.04395	1	0
Pig.04399	1	0
Pig.04402	1	0
Pig.04403	1	0
Pig.04406	1	0
Pig.04412	1	0
Pig.04417	1	0
Pig.04424	1	0
Pig.04426	1	0
Pig.04427	1	0
Pig.04440	1	0
Pig.04443	1	0
Pig.04444	1	0
Pig.04452	1	0
Pig.04456	1	0
Pig.04457	1	0
Pig.04468	1	0
Pig.04478	1	0
Pig.04479	1	0
Pig.04488	1	0
Pig.04489	1	0
Pig.04490	1	0
Pig.04495	1	0
Pig.04496	1	0
Pig.04501	1	0
Pig.04505	1	0
Pig.04510	1	0
Pig.04512	1	0
Pig.04517	1	0
Pig.04518	1	0
Pig.04520	1	0
Pig.04523	1	0
Pig.04527	1	0
Pig.04528	1	0
Pig.04534	1	0
Pig.04538	1	0
Pig.04547	1	0
Pig.04554	1	0
Pig.04568	1	0
Pig.04569	1	0
Pig.04574	1	0
Pig.04579	1	0
Pig.04582	1	0
Pig.04590	1	0
Pig.04592	1	0
Pig.04595.1	0	1
Pig.04598	1	0
Pig.04603	1	0
Pig.04607	1	0
Pig.04610	1	0
Pig.04611.1	0	1
Pig.04614	1	0
Pig.04633	1	0
Pig.04638	1	0
Pig.04639	1	0
Pig.04645	1	0
Pig.04663	1	0
Pig.04675	1	0
Pig.04682	1	0
Pig.04692	1	0
Pig.04694	1	0
Pig.04700	1	0
Pig.04712	1	0
Pig.04716	1	0
Pig.04717	1	0
Pig.04718	1	0
Pig.04721	1	0
Pig.04725	1	0
Pig.04732	1	0
Pig.04733	1	0
Pig.04744	1	0
Pig.04754	1	0
Pig.04756	1	0
Pig.04766.1	0	1
Pig.04769	1	0
Pig.04770.1	0	1
Pig.04780	1	0
Pig.04788	1	0
Pig.04789	1	0
Pig.04792	1	0
Pig.04793	1	0
Pig.04800	1	0
Pig.04801	1	0
Pig.04803	1	0
Pig.04807	1	0
Pig.04812	1	0
Pig.04815	1	0
Pig.04818|Pig.04818.1	1	1
Pig.04819	1	0
Pig.04822	1	0
Pig.04827	1	0
Pig.04832	1	0
Pig.04835	1	0
Pig.04839	1	0
Pig.04858.1	0	1
Pig.04859	1	0
Pig.04868	1	0
Pig.04869	1	0
Pig.04870	1	0
Pig.04872	1	0
Pig.04880	1	0
Pig.04882	1	0
Pig.04885	1	0
Pig.04886	1	0
Pig.04889	1	0
Pig.04895	1	0
Pig.04899	1	0
Pig.04904	1	0
Pig.04907	1	0
Pig.04911	1	0
Pig.04912	1	0
Pig.04918	1	0
Pig.04926	1	0
Pig.04930	1	0
Pig.04935	1	0
Pig.04942	1	0
Pig.04943	1	0
Pig.04945	1	0
Pig.04964	1	0
Pig.04978	1	0
Pig.04979	1	0
Pig.04981	1	0
Pig.04982	1	0
Pig.04990	1	0
Pig.04991	1	0
Pig.04992|Pig.04992.1	1	1
Pig.04994	1	0
Pig.04997	1	0
Pig.04999	1	0
Pig.05019	1	0
Pig.05021	1	0
Pig.05023	1	0
Pig.05028	1	0
Pig.05029	1	0
Pig.05033	1	0
Pig.05040	1	0
Pig.05053	1	0
Pig.05055	1	0
Pig.05059	1	0
Pig.05064	1	0
Pig.05066	1	0
Pig.05073	1	0
Pig.05075	1	0
Pig.05081	1	0
Pig.05083	1	0
Pig.05087	1	0
Pig.05092	1	0
Pig.05093	1	0
Pig.05094	1	0
Pig.05099	1	0
Pig.05100	1	0
Pig.05115	1	0
Pig.05116	1	0
Pig.05118	1	0
Pig.05119	1	0
Pig.05120	1	0
Pig.05122	1	0
Pig.05136	1	0
Pig.05138	1	0
Pig.05139	1	0
Pig.05140	1	0
Pig.05141	1	0
Pig.05142	1	0
Pig.05145	1	0
Pig.05148	1	0
Pig.05165	1	0
Pig.05177	1	0
Pig.05182	1	0
Pig.05192	1	0
Pig.05195	1	0
Pig.05196	1	0
Pig.05198	1	0
Pig.05201	1	0
Pig.05209	1	0
Pig.05210	1	0
Pig.05215	1	0
Pig.05242	1	0
Pig.05245	1	0
Pig.05249	1	0
Pig.05252	1	0
Pig.05254	1	0
Pig.05258	1	0
Pig.05260	1	0
Pig.05262	1	0
Pig.05265	1	0
Pig.05269	1	0
Pig.05271	1	0
Pig.05282|Pig.05282.1	1	1
Pig.05283	1	0
Pig.05286	1	0
Pig.05290	1	0
Pig.05291	1	0
Pig.05293	1	0
Pig.05295	1	0
Pig.05297	1	0
Pig.05302	1	0
Pig.05306	1	0
Pig.05307	1	0
Pig.05310	1	0
Pig.05317	1	0
Pig.05318	1	0
Pig.05319	1	0
Pig.05325	1	0
Pig.05326	1	0
Pig.05332	1	0
Pig.05336	1	0
Pig.05338	1	0
Pig.05344	1	0
Pig.05350	1	0
Pig.05361	1	0
Pig.05363	1	0
Pig.05364	1	0
Pig.05366	1	0
Pig.05374	1	0
Pig.05378	1	0
Pig.05380	1	0
[truncated: 3,326 more rows]
