# Supplementary material for: Integrated analysis of muscle transcriptome, miRNA, and proteome of Chinese indigenous breed Ningxiang pig in three developmental stages
Source: Front Genet. 2024 May 14;15:1393834. doi: 10.3389/fgene.2024.1393834 (PMC11130441; doi:10.3389/fgene.2024.1393834)
Supplement: Supplementary file 1 [file DataSheet1.ZIP › Supplementary files 12 NX90D_M_vs_NX30D_M.O2PLS_Loadings.xls]

Object	pq[1]	pq[2]	Omics
MSTRG.11105_m.11646	0.0233008508225934	-0.00925502074008427	Proteome
MSTRG.11512_m.12028	0.0116115236917983	-0.0126023677361114	Proteome
MSTRG.13119_m.13758	0.0119225380073533	0.0403709224740145	Proteome
MSTRG.14413_m.15520	0.00170310675823076	-0.0555517093164832	Proteome
MSTRG.20797_m.22323	-0.499108293291067	0.353301892642768	Proteome
MSTRG.2308_m.1512	0.262106227414046	0.0800712253768629	Proteome
MSTRG.23300_m.24820	0.00143522467594335	-0.0268319431816478	Proteome
MSTRG.23899_m.25343	0.0551504646236503	0.0681972277831041	Proteome
MSTRG.25122_m.26212	0.0220288705609282	0.00538348989334572	Proteome
MSTRG.25641_m.26619	0.0176526252643522	0.0624194684491478	Proteome
MSTRG.28723_m.29341	0.0302162658240019	0.0344976585299983	Proteome
MSTRG.29235_m.31435	0.0097642797609409	-0.00738396575454358	Proteome
MSTRG.37655_m.42755	-0.0107117370209184	0.092466146164481	Proteome
MSTRG.39959_m.44556	0.0232431482940857	0.00632545282580284	Proteome
MSTRG.40847_m.46181	0.0243317455533398	0.00458535999814358	Proteome
MSTRG.4623_m.3187	0.0628126885504872	-0.0574182600123386	Proteome
MSTRG.4945_m.3804	0.0218114409188172	-0.0494095400215775	Proteome
MSTRG.7099_m.6906	0.0119797256034055	0.00541258774628036	Proteome
Pig.00059.1	0.0952607765207544	0.285924555099688	Proteome
Pig.00625.1	0.0101130825049047	-0.00624161027986963	Proteome
Pig.00797.1	0.0115539303082683	0.0171650548361059	Proteome
Pig.01098.1	-0.0123799167376928	0.0544011255629017	Proteome
Pig.01212.1	0.04200441280806	-0.0176994038506498	Proteome
Pig.01288.1	-0.0887481130680283	-0.0972076665499831	Proteome
Pig.01409.1	0.00659533915831092	0.00483234499020478	Proteome
Pig.01491.1	-0.601415103129247	-0.11179389403713	Proteome
Pig.01571.1	0.0358399141232404	0.0391251078028153	Proteome
Pig.01581.1	-0.00445840521871243	0.0406378498247845	Proteome
Pig.01588.1	-0.0149598440295835	0.0246931939725014	Proteome
Pig.01686.1	-0.179403224848049	0.276977846297142	Proteome
Pig.01769.1	0.0252953273994126	0.0184067104585438	Proteome
Pig.02145.1	0.0408016947297005	0.0549942409124396	Proteome
Pig.02465.1	0.0270890095526509	0.0698626856553467	Proteome
Pig.02697.1	-0.0529619731790767	-0.15304489732503	Proteome
Pig.02709.1	0.0451623749413524	0.13509718385418	Proteome
Pig.02906.1	0.00530097815933242	-0.00644221685568386	Proteome
Pig.03291.1	-0.0229540901078149	-0.0626530026012879	Proteome
Pig.04027.1	-0.00185620346880856	-0.122147475143301	Proteome
Pig.04101.1	0.00673385643827377	0.1522925773437	Proteome
Pig.04770.1	-0.0253351265096396	-0.0532374463548871	Proteome
Pig.04804.1	0.00829770038597018	0.00811772185974662	Proteome
Pig.04858.1	-0.00180425510342839	0.0997591438941541	Proteome
Pig.04878.1	-0.0238179348231621	-0.0601069943205368	Proteome
Pig.05097.1	0.0136200420321368	0.00401840090193234	Proteome
Pig.05175.1	-0.0621646473672195	-0.0546801139239006	Proteome
Pig.05282.1	0.0119152821498697	-0.00968103203147905	Proteome
Pig.05300.1	0.0659249654333287	0.0133619318127195	Proteome
Pig.05325.1	-0.0243395121349717	-0.000901730999110416	Proteome
Pig.05495.1	0.01985860117519	-0.0186947503187026	Proteome
Pig.05721.1	-0.0514204869436084	0.061391062963198	Proteome
Pig.05847.1	0.035023395181573	0.0148358369389912	Proteome
Pig.05864.1	0.0194829412690007	0.016490625375706	Proteome
Pig.06137.1	0.0144565371865376	0.0231913107352951	Proteome
Pig.06281.1	0.0185568897793342	0.0185786596397254	Proteome
Pig.06404.1	0.0104777452332407	0.0190856517014835	Proteome
Pig.06846.1	0.0113127966901725	-0.00712714976406911	Proteome
Pig.07196.1	0.00792835525483658	0.0409630735568807	Proteome
Pig.07519.1	0.009620437653761	0.0199169135583351	Proteome
Pig.07819.1	0.0170678114733805	0.0280896782991977	Proteome
Pig.08070.1	0.0482727373825268	0.0586711901329751	Proteome
Pig.09015.1	-0.00879286641366228	0.0451495624121481	Proteome
Pig.09024.1	0.000815397956895822	0.0379522886172813	Proteome
Pig.09433.1	0.047215078021145	-0.0604453351533867	Proteome
Pig.09649.1	0.00757632030510608	0.0141721325656362	Proteome
Pig.09999.1	0.154965070202941	0.0704542232725564	Proteome
Pig.10219.1	0.00728132681236161	0.0407731199376013	Proteome
Pig.10277.1	-0.00595489938558903	0.00247641301055407	Proteome
Pig.10431.1	0.0110207427687594	0.0215784970555457	Proteome
Pig.10548.1	0.0268899774804597	0.0221056062663399	Proteome
Pig.10841.1	0.0591265007649321	-0.0581679740047432	Proteome
Pig.10984.1	-0.0166955256121062	0.00458549901933821	Proteome
Pig.11336.1	0.103502083703508	0.0404130043383865	Proteome
Pig.11602.1	0.0702418720128376	0.0222966392383324	Proteome
Pig.11729.1	0.0448963763199622	-0.0616379086712221	Proteome
Pig.11732.1	-0.00354320753977235	-0.00206863336928667	Proteome
Pig.11772.1	0.0105323906726883	0.00751289719290525	Proteome
Pig.11894.1	0.00889024569650339	-0.010044064913619	Proteome
Pig.12112.1	-0.00323298429285193	0.0266205690477109	Proteome
Pig.12229.1	-0.0148289831585263	-0.0450418409891182	Proteome
Pig.12536.1	-0.0154744810415337	-0.00294880608018823	Proteome
Pig.12602.1	0.000226772851578876	0.0383106599550942	Proteome
Pig.12749.1	0.0340951728295847	0.0619271421499014	Proteome
Pig.13183.1	-0.0137918509631484	0.051358822895329	Proteome
Pig.13554.1	0.013950944210508	0.00872845634614144	Proteome
Pig.13796.1	-0.00763903306073493	-0.011463321820124	Proteome
Pig.14127.1	0.121042438559309	0.0577089339613465	Proteome
Pig.14129.1	0.162745886868228	0.136037726476512	Proteome
Pig.14130.1	0.111402191076879	0.00329238482031624	Proteome
Pig.14430.1	-0.00209434552492251	-0.024170972877998	Proteome
Pig.14458.1	-0.0312584330180515	-0.0820483102119158	Proteome
Pig.14521.1	0.0148842058314769	0.116671541482054	Proteome
Pig.15390.1	0.02482282987336	-0.0182361955807369	Proteome
Pig.15400.1	0.0245330867117344	-0.0363617616577696	Proteome
Pig.15502.1	0.0571385446659649	0.0763570156655691	Proteome
Pig.15647.1	0.0968745078138486	-0.0603122418046711	Proteome
Pig.15759.1	0.0139405533836902	-0.00164285808221622	Proteome
Pig.16004.1	0.044663654453656	0.0109127628256853	Proteome
Pig.16146.1	0.0109890799166885	0.0130974656517141	Proteome
Pig.16753.1	0.0182090178674452	0.0283226737065639	Proteome
Pig.16909.1	0.0319037885567716	0.0795524263703519	Proteome
Pig.17060.1	-0.147991249498286	-0.559156441308639	Proteome
Pig.17268.1	0.236949063124642	-0.201911308679226	Proteome
Pig.17343.1	-0.0577982773999722	0.0275407748479751	Proteome
Pig.17378.1	0.0251263917360184	0.11584253659644	Proteome
Pig.17573.1	0.0429047712509408	0.033711830253494	Proteome
Pig.17592.1	-0.00685807299161099	0.0201195566329681	Proteome
Pig.18118.1	0.010744316437756	0.00211214605254587	Proteome
Pig.19210.1	0.0363798649068378	0.112529230396411	Proteome
Pig.19519.1	0.0302903439567558	-0.00780157458980045	Proteome
Pig.19617.1	0.0269936801346307	0.0564112800260655	Proteome
Pig.20036.1	0.0153158300765803	0.0258238410671971	Proteome
Pig.20072.1	0.0191659551637499	0.0234147467542554	Proteome
Pig.20176.1	0.0487252632404519	-0.0318354350456599	Proteome
Pig.20241.1	-0.0116733508544809	0.0518956250417389	Proteome
Pig.20491.1	-0.00827744185724258	0.0958909592297175	Proteome
Pig.20531.1	0.0316515229033684	0.0189884250544749	Proteome
Pig.20551.1	-0.00812713336804535	-0.0180652207913258	Proteome
Pig.20898.1	0.0156054055316793	0.00169239683378869	Proteome
Pig.21335.1	0.0165583417944554	0.026312853562638	Proteome
Pig.21421.1	0.00607065924526175	-0.0117500824314683	Proteome
Pig.22776.1	-0.0981006337362772	0.165417772105025	Proteome
Pig.22801.1	0.0237197488088237	0.0277670112422991	Proteome
Pig.22985.1	-0.0399524080582783	-0.0172866575852559	Proteome
Pig.23544.1	-0.0174213254170479	0.0160017635004595	Proteome
Pig.23868.1	-0.0408512936012914	0.0241698513397735	Proteome
Pig.23919.1	-0.0134511867208814	-0.022266680729803	Proteome
MSTRG.10215	-0.000989065172346165	-0.00352670276508133	Transcriptome
MSTRG.10239	0.012305726620795	0.0013532494499311	Transcriptome
MSTRG.1043	-0.00197933641276313	0.00884682948677915	Transcriptome
MSTRG.1054	-0.970703325628114	-0.107456260726255	Transcriptome
MSTRG.11081	-0.000875779596410343	0.00332822532674073	Transcriptome
MSTRG.11288	-0.00684355387759676	0.0611303246493097	Transcriptome
MSTRG.11316	-0.0134178457839049	0.12888667317875	Transcriptome
MSTRG.11937	-0.00887975703147514	-0.00739650998871216	Transcriptome
MSTRG.12142	0.00271435347138104	-0.00131770452439629	Transcriptome
MSTRG.13546	-0.0628457997197086	0.100062290360392	Transcriptome
MSTRG.13845	-0.000592992161396578	0.00203779374894252	Transcriptome
MSTRG.13979	-0.00702255332006977	0.0115713257572132	Transcriptome
MSTRG.14114	0.00285238446455754	0.00234169773962332	Transcriptome
MSTRG.1589	0.011147372452334	0.0153063511985088	Transcriptome
MSTRG.17130	-0.00295509103491874	0.00404073558057987	Transcriptome
MSTRG.17620	-0.0169383931585979	0.155334493354575	Transcriptome
MSTRG.17735	-0.000580275945827113	-0.00208551056576178	Transcriptome
MSTRG.17961	-0.0108437619767026	0.0262994604402359	Transcriptome
MSTRG.18422	0.0137984750060897	0.0211057053090021	Transcriptome
MSTRG.20975	-0.0168387934654672	0.154854809177721	Transcriptome
MSTRG.21021	-0.00522850483779407	0.0438892804451827	Transcriptome
MSTRG.21250	-0.00899738441330545	0.036403613332266	Transcriptome
MSTRG.21523	-0.0238150500269785	0.00262835482227831	Transcriptome
MSTRG.21769	0.014845730082877	-0.00240837086916793	Transcriptome
MSTRG.22841	0.00159957485141236	0.000464005978605905	Transcriptome
MSTRG.23174	-0.010749529445941	0.100393027724164	Transcriptome
MSTRG.23340	-0.00367270248954111	0.0327766129717281	Transcriptome
MSTRG.24196	-0.000708989853072614	-0.0112804648016031	Transcriptome
MSTRG.24768	-0.00087269144625677	0.00500964514576898	Transcriptome
MSTRG.25007	0.000939048019882821	0.000224629830943172	Transcriptome
MSTRG.25868	-0.0225889151851762	0.201675878501426	Transcriptome
MSTRG.28036	-0.00116297139266778	0.00235593295255722	Transcriptome
MSTRG.28499	-0.0167237460650485	0.159389683180993	Transcriptome
MSTRG.2866	0.0106334281818815	-0.010966939424116	Transcriptome
MSTRG.29251	-0.0159566573161528	0.149249634000869	Transcriptome
MSTRG.29689	0.0666791838064632	0.18436184011353	Transcriptome
MSTRG.29860	-0.00795802468132061	0.0708256070986931	Transcriptome
MSTRG.29900	-0.0118108207239075	0.104908914915657	Transcriptome
MSTRG.30157	-0.0158610931751285	0.155596156129882	Transcriptome
MSTRG.30244	0.00205865312071983	-0.000173162112497902	Transcriptome
MSTRG.30960	-0.0107189094635791	0.100046139434898	Transcriptome
MSTRG.31337	-0.0110056935293835	0.102750076644586	Transcriptome
MSTRG.31613	-0.00615725969637396	0.0610696570080282	Transcriptome
MSTRG.31942	-0.00717005048059925	0.0286175945972829	Transcriptome
MSTRG.32130	0.0145472208135188	0.00453868552368478	Transcriptome
MSTRG.32214	0.0176391580837204	0.00634075698319421	Transcriptome
MSTRG.32306	-0.00161807110230445	0.00609947018808044	Transcriptome
MSTRG.34695	-0.00144790205851334	0.00428286863191571	Transcriptome
MSTRG.3776	0.000126339962129441	0.000293927488389312	Transcriptome
MSTRG.38247	0.00232302067029207	0.000899660957852565	Transcriptome
MSTRG.39499	0.022140306394131	0.0104795753623837	Transcriptome
MSTRG.40001	-0.0084132230354824	0.00510393342057502	Transcriptome
MSTRG.41235	-0.00614681901937556	0.0550264215821664	Transcriptome
MSTRG.42223	-0.0255508050094226	0.0244504520945307	Transcriptome
MSTRG.42589	-0.00924234543235179	0.00352449927289161	Transcriptome
MSTRG.44627	0.0245230017853551	0.0341033316845188	Transcriptome
MSTRG.4794	-0.0524024339767002	0.178681847343631	Transcriptome
MSTRG.5437	-0.00592390781697318	0.0135450852036131	Transcriptome
MSTRG.5687	-0.0037570941879782	0.00492033456128696	Transcriptome
MSTRG.5698	-0.00121355942988315	6.91677093854974e-06	Transcriptome
MSTRG.6582	-0.00647424897978862	-0.00447427393525846	Transcriptome
MSTRG.6596	-0.00618139690556516	0.026708559031728	Transcriptome
MSTRG.6730	-0.00227944396172322	0.0130485499857155	Transcriptome
MSTRG.6801	-0.0135411469143811	0.132877172172462	Transcriptome
MSTRG.6950	0.0358119800388985	-0.025983167021506	Transcriptome
MSTRG.7001	-0.0113765515500378	0.113733055679802	Transcriptome
MSTRG.7156	0.014098948565328	0.0277997697404253	Transcriptome
MSTRG.7456	0.0117262164407608	0.0206800686446191	Transcriptome
MSTRG.7581	-0.00313370165354864	0.00423201345533727	Transcriptome
MSTRG.8675	0.00895175680406762	0.0072446253619291	Transcriptome
Pig.00122	-0.00160070385131871	0.00502192047610286	Transcriptome
Pig.00253	-0.00176553701098403	0.0150936481316557	Transcriptome
Pig.00286	-0.00298433872497364	0.0289242793660037	Transcriptome
Pig.00339	-0.000977996421203786	0.00380537102439024	Transcriptome
Pig.00414	-0.00370500228188868	0.0340197701596299	Transcriptome
Pig.00468	-0.00208895986118304	0.00747298401317821	Transcriptome
Pig.00585	0.00421449768174468	0.00497839418961501	Transcriptome
Pig.00616	-0.00291421112177324	0.0271886899391558	Transcriptome
Pig.00632	-0.00134120676903775	0.010507718486332	Transcriptome
Pig.00694	0.00161672118507109	8.97343136816456e-05	Transcriptome
Pig.00701	0.0320804170030225	-0.0130803740127344	Transcriptome
Pig.00707	-0.00936512665906238	0.085763525022023	Transcriptome
Pig.00741	-0.00172806395934921	-0.00280919885158937	Transcriptome
Pig.00873	-0.00114165388559483	0.000436985936943658	Transcriptome
Pig.00892	-0.00222038842945106	-0.0249600508799942	Transcriptome
Pig.00962	-0.00371026898738043	0.0345950082685867	Transcriptome
Pig.00976	-0.00170595615151316	0.00952923520227895	Transcriptome
Pig.01045	-0.00516229383166337	-0.0138992764054849	Transcriptome
Pig.01182	-0.00311756092175279	0.0105158275169311	Transcriptome
Pig.01243	-0.0072993914577004	-0.0059257955399197	Transcriptome
Pig.01260	0.00436966435210155	0.000565361300764065	Transcriptome
Pig.01283	-0.00307996249619728	0.0124855591949885	Transcriptome
Pig.01301	0.00378041092405533	0.00347916414461024	Transcriptome
Pig.01421	-0.0045993725645604	0.000294845459365542	Transcriptome
Pig.01474	0.00428393444626192	-0.00499713141301726	Transcriptome
Pig.01475	-0.0293888247045827	0.253522828302048	Transcriptome
Pig.01644	0.00679701107424004	0.00625173654611696	Transcriptome
Pig.01763	0.00670307474687297	-0.00244120348696748	Transcriptome
Pig.01862	-0.0019723920392869	0.0173024861732477	Transcriptome
Pig.01884	-0.0415864165777583	0.371832846194693	Transcriptome
Pig.01992	0.00437665761012524	0.00652261728584045	Transcriptome
Pig.01994	0.00533297035394094	0.00644407081147108	Transcriptome
Pig.02027	-0.0124270151486354	0.0054099904835408	Transcriptome
Pig.02082	-0.00153385937259817	0.00766150486059653	Transcriptome
Pig.02190	0.010596761111938	0.01125207965436	Transcriptome
Pig.02254	-0.00449778198521234	-0.0208548051033514	Transcriptome
Pig.02266	-0.00236890901703327	-0.0177458785927128	Transcriptome
Pig.02390	0.00281445201752882	0.000456370486039429	Transcriptome
Pig.02414	0.00244747604054766	0.00301011963043439	Transcriptome
Pig.02450	0.0183396720280149	-0.00523981445293914	Transcriptome
Pig.02497	0.0027409573075967	0.00531841734401995	Transcriptome
Pig.02504	-0.00146491219337977	0.0116773381044416	Transcriptome
Pig.02575	-0.00112092931161853	0.006755065283651	Transcriptome
Pig.02623	-0.00198742965579957	0.0014985056484355	Transcriptome
Pig.02675	-0.00136522944698499	0.0112118256583011	Transcriptome
Pig.02726	0.00338795489483131	0.00169622757974718	Transcriptome
Pig.02789	-0.00219283657064188	0.018272502648358	Transcriptome
Pig.02790	-0.00474708991891119	0.000258702585482187	Transcriptome
Pig.02844	-0.0774892305391637	-0.135254420695006	Transcriptome
Pig.02915	-0.00164055083200999	0.00574076071556612	Transcriptome
Pig.02926	-0.0103554623115655	0.0888619801734566	Transcriptome
Pig.02938	-0.00112565546205311	0.0090530319685397	Transcriptome
Pig.02975	-0.00386378256781379	0.0227346424466108	Transcriptome
Pig.03050	-0.00243104995182307	0.0183014291210152	Transcriptome
Pig.03065	0.00139648927745593	-0.000823803030596764	Transcriptome
Pig.03120	-0.000772881502986278	0.00491017907593027	Transcriptome
Pig.03137	-0.00115201423409054	0.00471439799417436	Transcriptome
Pig.03138	-0.00594964047708988	0.00150409967974667	Transcriptome
Pig.03144	-0.00326120803354604	-0.00507005824743805	Transcriptome
Pig.03150	0.00511394604768501	0.00684027774034044	Transcriptome
Pig.03166	0.0115311352308454	0.00463011595198142	Transcriptome
Pig.03317	0.00305532563180563	0.00303983125148104	Transcriptome
Pig.03350	-0.00157360446032303	0.00834047946382351	Transcriptome
Pig.03446	-0.0020452008977155	0.000146380041836879	Transcriptome
Pig.03447	-0.0027074486999395	-0.00121042999471179	Transcriptome
Pig.03507	0.00256300216524197	-0.000879681124383916	Transcriptome
Pig.03537	0.00817289323432039	0.000520524838371612	Transcriptome
Pig.03582	-0.00307380349672524	0.00514930612725426	Transcriptome
Pig.03585	-0.00550695469853803	0.0552858734720618	Transcriptome
Pig.03600	-0.00124459526811124	0.0113286292732882	Transcriptome
Pig.03602	0.000702723666971245	-0.00048676851105778	Transcriptome
Pig.03707	-0.00850691343492795	0.0231267059889764	Transcriptome
Pig.03744	-0.00220993099636803	0.0208326211956894	Transcriptome
Pig.03785	-0.00480892638045769	0.0410925832809159	Transcriptome
Pig.03795	-0.00150118120946965	0.0131688663323639	Transcriptome
Pig.03852	0.00321731726146924	0.00364604163355647	Transcriptome
Pig.03857	-0.0042578556990405	0.0377960771272672	Transcriptome
Pig.03860	0.0155656160901368	0.0159062312706637	Transcriptome
Pig.03873	-0.00131087817500927	-0.00214973914483277	Transcriptome
Pig.04027	-0.00123321637861048	0.00997415272428673	Transcriptome
Pig.04090	-0.000978899095511037	-0.00529079127553926	Transcriptome
Pig.04113	-0.00235540018768762	-0.0055379058115758	Transcriptome
Pig.04147	0.00496282796877024	0.0108633020124494	Transcriptome
Pig.04295	-0.0151536942570988	0.0454689734488186	Transcriptome
Pig.04367	0.00595191171224054	-0.0013052303957308	Transcriptome
Pig.04402	-0.0320749466422518	0.0440300374826659	Transcriptome
Pig.04444	-0.00194309733025897	0.0162692784061816	Transcriptome
Pig.04475	0.00496049691531579	0.00199712265420932	Transcriptome
Pig.04511	-0.00352008682314372	-0.00147672943957537	Transcriptome
Pig.04555	0.000533237265505755	0.000718056933264636	Transcriptome
Pig.04595	0.0120298978176114	0.00960288826299548	Transcriptome
Pig.04603	-0.00162890164224907	0.00587071711547688	Transcriptome
Pig.04604	-0.00184652417542573	0.0133829095501183	Transcriptome
Pig.04605	-0.000837154207751874	-0.00319945851992397	Transcriptome
Pig.04606	-0.00149834404526169	0.00640664196672912	Transcriptome
Pig.04620	-0.000114228580397135	0.000336120897058908	Transcriptome
Pig.04675	-0.00106311764714226	0.00140878303325684	Transcriptome
Pig.04691	-0.00225960882587517	-0.0171192011449236	Transcriptome
Pig.04789	-0.00220432193807428	0.00705641884418583	Transcriptome
Pig.04829	0.00482406489435043	0.00522130253342456	Transcriptome
Pig.04859	-0.00485304110351495	-0.0138595753075253	Transcriptome
Pig.04868	-0.00141802588829291	0.0125862332994065	Transcriptome
Pig.04885	-0.00370070882712506	0.0325761006948127	Transcriptome
Pig.04928	-0.00138713675373039	-0.000224284017024886	Transcriptome
Pig.04947	-0.000555414562308822	0.00214941192933432	Transcriptome
Pig.04992	0.0185309631244285	-0.00861368078578758	Transcriptome
Pig.05086	-0.00361138742750157	0.0259148322136281	Transcriptome
Pig.05141	-0.00156174650158732	0.0120683413822627	Transcriptome
Pig.05214	0.00877118186463307	-0.00509542079620502	Transcriptome
Pig.05265	-0.00380608259554582	0.0409002111119171	Transcriptome
Pig.05267	-0.000846855338392069	0.00800135309494377	Transcriptome
Pig.05517	-0.00365453333154473	0.0301476542947568	Transcriptome
Pig.05530	-0.00419993076723421	0.0242678828595531	Transcriptome
Pig.05553	-0.000345603278443188	0.00250981185011772	Transcriptome
Pig.05591	-0.00267048210606038	-0.00648970403834967	Transcriptome
Pig.05641	0.00400038215855639	-0.00189503461061439	Transcriptome
Pig.05657	-0.00328952607210421	0.0329124331496395	Transcriptome
Pig.05718	-0.00411021253956097	0.0350599354845089	Transcriptome
Pig.05719	-0.00411021253956097	0.0350599354845089	Transcriptome
Pig.05720	-0.00430769889749671	0.0331962160436384	Transcriptome
Pig.05731	-0.00489809529166043	0.0356329991337999	Transcriptome
Pig.05732	-0.00336515800863351	0.0287129406194849	Transcriptome
Pig.05733	-0.00487008488038911	0.0406328077838052	Transcriptome
Pig.05734	-0.00157635390249364	0.00901310144127609	Transcriptome
Pig.05822	0.00323186610796557	0.00737792326883247	Transcriptome
Pig.05884	-0.00168998617941179	0.0129845140467641	Transcriptome
Pig.05972	0.00257670191756531	-0.00243334965786696	Transcriptome
Pig.05984	-0.00462105959347698	0.0415705371333206	Transcriptome
Pig.06005	0.00325601289009333	0.00334426071609005	Transcriptome
Pig.06321	-0.0104134653455094	-0.00298819135069401	Transcriptome
Pig.06424	-0.00885090720628555	0.0396478888297199	Transcriptome
Pig.06442	0.000580252966642894	-0.00180218319396395	Transcriptome
Pig.06443	0.00596708563426323	-0.00286607537280161	Transcriptome
Pig.06537	-0.0246097638384176	0.224654663559901	Transcriptome
Pig.06545	0.0119376474249377	0.00184648206452949	Transcriptome
Pig.06549	0.00669443046496278	-0.00704453664016565	Transcriptome
Pig.06589	-0.00149379821688542	0.0133263697393091	Transcriptome
Pig.06610	-0.00337141666534704	-0.00631537489241747	Transcriptome
Pig.06834	-0.00250217551369404	0.00720989724852316	Transcriptome
Pig.06862	0.00186609690471838	0.00122624095833393	Transcriptome
Pig.07055	0.00776778868539667	0.0178480562103354	Transcriptome
Pig.07104	0.0060509306588572	-0.00947912312080888	Transcriptome
Pig.07164	0.036638620938453	-0.0324161978574788	Transcriptome
Pig.07167	-0.00191173753110154	0.019835340064214	Transcriptome
Pig.07175	-0.00772338730507747	0.0301929616003931	Transcriptome
Pig.07185	-0.00103318376652953	0.00906343540164783	Transcriptome
Pig.07195	-0.00187021633248854	0.0175885649573904	Transcriptome
Pig.07230	-0.00563126708108094	0.0572379490061475	Transcriptome
Pig.07254	-0.00300402247491695	0.0281429738553288	Transcriptome
Pig.07295	-0.00153890954808506	0.00452828579324482	Transcriptome
Pig.07423	-0.00331719429717188	0.0291988669222097	Transcriptome
Pig.07453	0.00198798007227999	0.00356891588313855	Transcriptome
Pig.07512	-0.00142125713452321	0.0108032960758479	Transcriptome
Pig.07537	0.00522784409400112	-0.00478619424357403	Transcriptome
Pig.07715	-0.00600147679147171	0.00303107296475516	Transcriptome
Pig.07789	-0.0065906120789663	0.0710453983359865	Transcriptome
Pig.07794	-0.000880732186143008	0.00605809624610971	Transcriptome
Pig.07811	-0.0117509165463106	0.0649575134786489	Transcriptome
Pig.07878	-0.00200198954722311	0.0103060166574449	Transcriptome
Pig.07996	-0.00324239442048276	0.0154519903063236	Transcriptome
Pig.08040	0.00261756938134274	-0.00527601435323455	Transcriptome
Pig.08079	0.00195030879409255	0.00379555552968801	Transcriptome
Pig.08138	-0.000648252781732985	0.00253208711601931	Transcriptome
Pig.08200	-0.0018261875313019	-0.0081399856324287	Transcriptome
Pig.08236	0.00688565181975259	-0.000402785098175513	Transcriptome
Pig.08252	-0.000613026787685929	-0.0120336204097421	Transcriptome
Pig.08365	0.00711427626191397	-0.000867438369780702	Transcriptome
Pig.08431	-0.00199761264239467	-0.0109697583424845	Transcriptome
Pig.08487	0.00313166692199194	0.00230336836858226	Transcriptome
Pig.08537	-0.00189623977079892	0.0148409993396764	Transcriptome
Pig.08551	-0.0062254715705739	0.0641158452999723	Transcriptome
Pig.08597	0.00198804088676725	-0.000614851758815415	Transcriptome
Pig.08626	0.00934287912280091	0.0173406917330774	Transcriptome
Pig.08698	0.000798514949283707	-0.000901214153591966	Transcriptome
Pig.08710	-0.000316699395936269	-0.0101294648849015	Transcriptome
Pig.08716	0.00160948705188532	0.00322190349196561	Transcriptome
Pig.08745	0.00111682136733862	-0.000826969957596278	Transcriptome
Pig.08752	-0.00290898364788346	0.0266577015479853	Transcriptome
Pig.08772	-0.00575307155611496	0.0135487518147297	Transcriptome
Pig.08780	-0.008935092908757	0.0550475209286411	Transcriptome
Pig.08802	-0.00140825631919663	0.0139773390532009	Transcriptome
Pig.08813	-0.00189675349288597	0.00443440910316882	Transcriptome
Pig.09090	-0.00266796088156139	0.0113232269429137	Transcriptome
Pig.09131	-0.00402425386624527	0.0144725075281713	Transcriptome
Pig.09138	-0.00486069126777934	0.0205643662594728	Transcriptome
Pig.09257	-0.00134723519313023	0.0138200728928698	Transcriptome
Pig.09274	-0.0011438552565555	0.00598780648798106	Transcriptome
Pig.09282	-0.00304432684655099	0.0181929802917556	Transcriptome
Pig.09288	-0.00681990275696861	0.022428255862902	Transcriptome
Pig.09306	0.00323176115216091	0.0026192060181436	Transcriptome
Pig.09315	-0.00227638939907285	0.00615385289805127	Transcriptome
Pig.09385	-0.0103352403093313	0.0751790285158016	Transcriptome
Pig.09401	-0.00230190182831757	0.0191091206960747	Transcriptome
Pig.09430	-0.0089903456349071	-0.0028045408876848	Transcriptome
Pig.09436	-0.00168541315091274	0.0100171419021247	Transcriptome
Pig.09468	0.00569975713859025	0.00990697284962506	Transcriptome
Pig.09489	-0.00112679481232775	0.00612446798907836	Transcriptome
Pig.09494	0.000557850177476929	0.00120109654128918	Transcriptome
Pig.09566	-0.00717122929034693	0.0289626986683731	Transcriptome
Pig.09586	-0.0117529507350761	0.110911398501488	Transcriptome
Pig.09682	0.00449530287005165	0.0035461831631787	Transcriptome
Pig.09725	-0.00276285801359889	0.00913744526462782	Transcriptome
Pig.09748	0.0171397181341968	0.0127411075271229	Transcriptome
Pig.09764	-0.00114441253104076	-0.00322763421734928	Transcriptome
Pig.09780	-0.00347465859910913	0.019963493724889	Transcriptome
Pig.09926	-0.00248128123789393	0.026143039380447	Transcriptome
Pig.09936	0.0033589684680528	0.000392928545437162	Transcriptome
Pig.09955	-0.0032320255842513	0.00804312259681518	Transcriptome
Pig.09971	0.0229692049645854	-0.0036198645608762	Transcriptome
Pig.10116	-0.000625878106232357	0.000132868018324714	Transcriptome
Pig.10188	-0.00355657808400696	-0.00206957140321345	Transcriptome
Pig.10231	-0.00990600496822647	0.0890238326584396	Transcriptome
Pig.10246	-0.00270497815512582	0.0244688165653731	Transcriptome
Pig.10257	-0.0246087897387364	0.223520148578544	Transcriptome
Pig.10303	-0.00348162319538745	0.0305419693442027	Transcriptome
Pig.10361	0.00171365847080996	0.000618146558952792	Transcriptome
Pig.10410	-0.00201824676971733	0.0165871582481559	Transcriptome
Pig.10475	-0.00719079613707799	-0.0229212401033565	Transcriptome
Pig.10558	0.00986694595041342	-0.00043167546804127	Transcriptome
Pig.10630	0.00283487276263436	0.00863713786643008	Transcriptome
Pig.10657	-0.00114810192862162	0.00774724315522451	Transcriptome
Pig.10659	-0.00159216971561789	0.0132586071213764	Transcriptome
Pig.10714	0.00481979597469445	0.00862705142654396	Transcriptome
Pig.10757	-0.00125257927023116	0.00853971114003165	Transcriptome
Pig.10764	0.00903368999263651	0.0122887622568538	Transcriptome
Pig.10765	-0.00118451761093155	0.0066780097501964	Transcriptome
Pig.10896	-0.00219358368038901	0.0203049503102392	Transcriptome
Pig.10897	-0.00233871642753276	0.00305020103094081	Transcriptome
Pig.10984	-0.0132452485225798	0.0170976812470893	Transcriptome
Pig.11141	-0.00199102790019078	-0.0168074343914417	Transcriptome
Pig.11188	-0.00170906714985222	-0.000996054989630891	Transcriptome
Pig.11234	-0.00713422125234348	0.0510592553734669	Transcriptome
Pig.11380	-0.00132184929201699	0.00380380167312792	Transcriptome
Pig.11392	-0.0163948073513252	0.112613340359622	Transcriptome
Pig.11484	-0.005394118773385	0.0238751224478684	Transcriptome
Pig.11516	-0.00399192085054108	0.0126798709903648	Transcriptome
Pig.11549	0.0029401928267721	0.0036263975488395	Transcriptome
Pig.11751	-0.00187204360268775	0.0050845934317617	Transcriptome
Pig.11778	-0.00108928551428951	0.0060650707237097	Transcriptome
Pig.11807	-0.00121154706467677	0.00762512337170383	Transcriptome
Pig.11829	-0.00414782531980894	0.0385371806444927	Transcriptome
Pig.11855	-0.00215170793560749	0.020389357343676	Transcriptome
Pig.12072	-0.00121232551044932	0.0106680615022817	Transcriptome
Pig.12179	-0.0016549678408266	-0.00403128742787768	Transcriptome
Pig.12246	0.00769893065302733	-0.00799846330725218	Transcriptome
Pig.12266	0.00700717326997026	-0.00783094011580482	Transcriptome
Pig.12269	-0.00771275220415942	0.017805678241237	Transcriptome
Pig.12291	-0.00149514510904501	0.0031104816321349	Transcriptome
Pig.12311	-0.00164251065592487	0.00513264733555807	Transcriptome
Pig.12337	-0.00738577754758439	0.0294351775470271	Transcriptome
Pig.12399	0.0044024726546063	0.00333288422549704	Transcriptome
Pig.12496	-0.00342874460428407	0.0106214130239777	Transcriptome
Pig.12536	-0.0100706096887527	0.0493797075512951	Transcriptome
Pig.12584	-0.00470211166975072	0.0198651690831132	Transcriptome
Pig.12585	-0.00229217447564518	0.0204780176945406	Transcriptome
Pig.12586	-0.00357464851359267	0.028885904112764	Transcriptome
Pig.12611	-0.0100600827779473	0.0880924089264696	Transcriptome
Pig.12707	0.0040212751590095	0.00286680499630564	Transcriptome
Pig.12720	-0.0055905695393559	0.0513375131656736	Transcriptome
Pig.12724	-0.00208985156765501	0.0143196719896986	Transcriptome
Pig.12725	-0.00188322984709078	0.0118000443378424	Transcriptome
Pig.12726	-0.00188481269773172	0.00959544568619237	Transcriptome
Pig.12754	-0.00267169541195437	0.0178674722520745	Transcriptome
Pig.12771	-0.00129491097935565	0.00763094531350858	Transcriptome
Pig.12804	0.00180137081971888	-0.00125659071093899	Transcriptome
Pig.12866	-0.00421879862913665	-0.00238017942296008	Transcriptome
Pig.12882	-0.00136587308967809	0.00315756691666187	Transcriptome
Pig.12981	-0.000489232777733105	-0.0156478550517587	Transcriptome
Pig.13032	0.00595939171398273	0.00452862628568726	Transcriptome
Pig.13033	0.00639762657003248	0.0053437410661887	Transcriptome
Pig.13161	-0.00444489534430761	-0.000356679925885104	Transcriptome
Pig.13162	0.00433674761889863	-0.00189418732303117	Transcriptome
Pig.13214	0.00677401750264931	0.00997928411493427	Transcriptome
Pig.13321	-0.00223181240418911	0.0130512901959636	Transcriptome
Pig.13335	0.000931556427091994	2.26310114232159e-05	Transcriptome
Pig.13371	-0.00415037474062821	0.0403441355542925	Transcriptome
Pig.13395	-0.00465565894823282	0.0415549741229971	Transcriptome
Pig.13413	0.00638382686542291	-0.00631937140953151	Transcriptome
Pig.13427	-0.00124083890019426	0.0090659243103698	Transcriptome
Pig.13433	-0.00894958726225837	-0.0176719857941223	Transcriptome
Pig.13452	0.00465659675789571	0.00647131075381118	Transcriptome
Pig.13600	-0.00354463160778683	0.0202422398495896	Transcriptome
Pig.13629	0.00785965330120014	-0.00679141967302558	Transcriptome
Pig.13636	-0.00262222152787479	0.0174141243445409	Transcriptome
Pig.13658	0.00158750901271261	-0.00139886633127922	Transcriptome
Pig.13678	-0.002139007759778	0.0111281950113538	Transcriptome
Pig.13682	-0.00248830138580924	0.00946672190611121	Transcriptome
Pig.13718	-0.00451821178149133	0.0102752722109437	Transcriptome
Pig.13745	-0.00210397807700979	0.00101219884866506	Transcriptome
Pig.13795	-0.00485965512389715	0.00186155867238682	Transcriptome
Pig.13835	0.00260025646033263	0.00612309890684069	Transcriptome
Pig.13892	0.00438478260798764	0.0097943202763589	Transcriptome
Pig.13943	0.00487594102919618	0.00298022504407639	Transcriptome
Pig.13990	0.00133692040783354	0.00184720200432363	Transcriptome
Pig.14104	0.0039527242112673	-0.000201906565995579	Transcriptome
Pig.14115	0.00920044386239183	-0.0023441539619775	Transcriptome
Pig.14208	0.0196157399745287	0.0273635022573759	Transcriptome
Pig.14236	-0.00678086019004158	0.015432303987957	Transcriptome
Pig.14363	-0.00518688938424742	0.0040140470092227	Transcriptome
Pig.14415	-0.0014412171663716	0.00783847374205596	Transcriptome
Pig.14417	0.00284986433853628	-0.00280400710186428	Transcriptome
Pig.14451	-0.00201180327130909	0.0129965792595839	Transcriptome
Pig.14463	-0.00116081646073969	0.00203064808304751	Transcriptome
Pig.14508	-0.00741514047850825	0.0646676593747134	Transcriptome
Pig.14525	0.0019067465949674	0.00024707213244425	Transcriptome
Pig.14539	0.00206091545614535	0.000398754361822255	Transcriptome
Pig.14576	-0.00598577197706435	0.00794620247508356	Transcriptome
Pig.14593	-0.000474183096515126	0.00224939416306627	Transcriptome
Pig.14660	-0.00366451203983933	0.0327006585700609	Transcriptome
Pig.14770	-0.00157094374173751	0.00791397188932876	Transcriptome
Pig.14771	-0.00122457654550697	0.00769398231664828	Transcriptome
Pig.14874	0.0113910645887396	0.0113619825305068	Transcriptome
Pig.14923	0.00109191514141209	0.0015121314925704	Transcriptome
Pig.14934	-0.000949852011150673	-0.00156525257469127	Transcriptome
Pig.14937	-0.00073092671191703	0.00154242594551265	Transcriptome
Pig.15081	0.00650856690830785	0.00907943136589436	Transcriptome
Pig.15082	0.0118974059113464	0.0152278077102702	Transcriptome
Pig.15396	-0.0169291455243016	0.0958477328322487	Transcriptome
Pig.15465	-0.00509696919032228	0.0485326936640581	Transcriptome
Pig.15470	-0.00148449683187819	0.0115014845743596	Transcriptome
Pig.15481	-0.00429486166052369	0.0278789956392367	Transcriptome
Pig.15582	-0.0016884920138625	0.0113736441547589	Transcriptome
Pig.15631	-0.00208729451781774	0.000327177732916899	Transcriptome
Pig.15647	0.0225930253703808	-0.00162028892121829	Transcriptome
Pig.15671	-0.00180091274335514	0.00461532658985096	Transcriptome
Pig.15769	0.0146507347999121	0.00801295917924687	Transcriptome
Pig.15781	-0.00234557237502254	0.00764700451558894	Transcriptome
Pig.15858	-0.000955072684453586	0.00239240890258117	Transcriptome
Pig.15864	0.00160514971328109	0.00074986201978487	Transcriptome
Pig.15868	-0.0164351189524239	0.13803957424301	Transcriptome
Pig.15873	-0.00377173549582433	0.00426633402602984	Transcriptome
Pig.16000	-0.0125968465593475	0.0046391018922521	Transcriptome
Pig.16033	-0.0362574140351825	0.0528891369840732	Transcriptome
Pig.16075	-0.00130079328056844	-0.0110330665224382	Transcriptome
Pig.16077	-0.0280156092806011	0.0134728779551711	Transcriptome
Pig.16094	-0.00246415635996966	0.0232554740895732	Transcriptome
Pig.16109	-0.0028117214009539	0.00294734999321978	Transcriptome
Pig.16112	-0.00107812559643101	0.0094576802449559	Transcriptome
Pig.16166	0.0060204969143633	-0.00262647811780387	Transcriptome
Pig.16186	-0.00198688598052547	0.0191201528301393	Transcriptome
Pig.16322	-0.0150154167632829	0.0519039528414907	Transcriptome
Pig.16364	-0.00190747290145463	-0.011783824603974	Transcriptome
Pig.16412	-0.0051034574117387	0.0223200129628646	Transcriptome
Pig.16428	0.00144767451825043	0.0015168973820753	Transcriptome
Pig.16482	0.00474961964104609	0.0103594114786725	Transcriptome
Pig.16503	-0.00390052694735426	0.00365657031415231	Transcriptome
Pig.16578	0.00743207793978279	0.0052895292975159	Transcriptome
Pig.16588	0.00473746781387987	0.00490285981654965	Transcriptome
Pig.16606	-0.00429626330297844	0.0197834349193453	Transcriptome
Pig.16609	0.00581007969514798	0.00938328287071852	Transcriptome
Pig.16697	-0.00270512578915834	-0.00584015743704008	Transcriptome
Pig.16774	-0.0337653335933888	0.0607874947338117	Transcriptome
Pig.16787	-0.00237652680094721	0.0108323623854033	Transcriptome
Pig.16796	-0.00126036250121663	0.00905345033366432	Transcriptome
Pig.16851	-0.00161559650350772	0.00805378338850787	Transcriptome
Pig.16964	0.0141043162643577	0.0144814056915483	Transcriptome
Pig.17020	0.00273788484501894	0.000409221855706919	Transcriptome
Pig.17039	-0.00432495329089265	0.0375904648290679	Transcriptome
Pig.17043	-0.00273216305779145	0.010746718403876	Transcriptome
Pig.17057	-0.000898986117704617	-0.000890758866155123	Transcriptome
Pig.17059	-0.00486624603829682	0.0445381610140036	Transcriptome
Pig.17204	-0.00613554067845869	-0.022794921402418	Transcriptome
Pig.17244	-0.00129669196212829	0.00878213704236324	Transcriptome
Pig.17246	-0.00778232233310782	-0.0528224196072877	Transcriptome
Pig.17258	-0.00417673936397187	0.0322640416328693	Transcriptome
Pig.17261	-0.00590946208309517	0.0544454469653222	Transcriptome
Pig.17292	0.00241669861397156	-0.0018018074777073	Transcriptome
Pig.17293	-0.00195600631647192	0.0101069419372134	Transcriptome
Pig.17305	-0.0309445276795135	0.0542592106750583	Transcriptome
Pig.17313	-0.0323474120058833	0.0178982162830435	Transcriptome
Pig.17424	0.0213377903441579	0.00302457131811998	Transcriptome
Pig.17436	0.00465146483411538	0.0023533517672326	Transcriptome
Pig.17437	-0.0136396269064688	0.0221128554343601	Transcriptome
Pig.17674	-0.00863486960877073	-0.0446056694804025	Transcriptome
Pig.17697	-0.00929995498060115	0.0106467906607133	Transcriptome
Pig.17699	-0.0097217874826245	0.0359738110468949	Transcriptome
Pig.17713	0.00322704843712989	-0.00104421363184816	Transcriptome
Pig.17762	-0.00149454724792821	0.00526709530479958	Transcriptome
Pig.17772	0.0127646076774345	-0.00108724217326364	Transcriptome
Pig.17780	-0.000777790915803783	-0.000597859062262328	Transcriptome
Pig.17808	0.0063186226809766	0.0065315357751225	Transcriptome
Pig.18052	0.000929093451824422	-0.000895979041490952	Transcriptome
Pig.18166	-0.00594849522237426	0.0245903448840958	Transcriptome
Pig.18175	-0.00108295813281511	0.00554898452858803	Transcriptome
Pig.18200	-0.0012525973240274	0.00457946965356944	Transcriptome
Pig.18207	-0.000997877798948376	0.00548158841353571	Transcriptome
Pig.18240	-0.00246948817032007	0.0115875506430164	Transcriptome
Pig.18251	-0.00611491517439674	0.0276805576021879	Transcriptome
Pig.18314	0.00779678839061413	0.00385372416249989	Transcriptome
Pig.18409	-0.00190786080729141	0.00422196011812282	Transcriptome
Pig.18410	-0.00169903012978037	0.00914768366512638	Transcriptome
Pig.18414	0.00487528144429013	0.00285447182877402	Transcriptome
Pig.18602	-0.00221438599594553	0.0171055596893078	Transcriptome
Pig.18605	-0.00137222375919898	0.0136452711419242	Transcriptome
Pig.18621	0.000974405657233821	-0.00362156615121796	Transcriptome
Pig.18685	-0.000881901068989328	0.00301232945031494	Transcriptome
Pig.18719	-0.000995246726310355	0.00637532335585126	Transcriptome
Pig.18726	-0.0200280525268228	0.0167644024444716	Transcriptome
Pig.18824	-0.00644365570697851	0.0346720189132008	Transcriptome
Pig.18965	-0.0131658827203372	-0.031874304608212	Transcriptome
Pig.18993	-0.00378763499775753	0.0334908187562778	Transcriptome
Pig.19032	-0.00252902434553864	0.00745821628078901	Transcriptome
Pig.19115	0.0157543375524699	0.0288356311485228	Transcriptome
Pig.19121	-0.00272531209126785	0.0248021690143787	Transcriptome
Pig.19133	-0.0329197877725483	0.0728413751994929	Transcriptome
Pig.19176	0.00218750662288778	-0.00339423920516096	Transcriptome
Pig.19207	-0.0035038497587789	0.0160349353969794	Transcriptome
Pig.19285	-0.00338340682699392	0.0119901087124763	Transcriptome
Pig.19359	-0.00422715261746254	0.0265790193151281	Transcriptome
Pig.19372	-0.00355146817643393	0.0244817344687371	Transcriptome
Pig.19373	-0.0118875484974579	0.0405212243234262	Transcriptome
Pig.19385	-0.00350161084670731	0.00683809389520333	Transcriptome
Pig.19470	0.00206397849814027	0.00629573721661002	Transcriptome
Pig.19534	-0.00214667338284725	0.00942049322624208	Transcriptome
Pig.19583	-0.0120944507450759	-0.00449247045807567	Transcriptome
Pig.19596	0.00634613162879399	0.0119227646857776	Transcriptome
Pig.19698	-0.00214602819813164	0.0135606455492507	Transcriptome
Pig.19810	0.00507660299832235	0.0124911905196329	Transcriptome
Pig.19819	-0.00164404123660991	0.00941850047580272	Transcriptome
Pig.19837	-0.00465130626588662	0.0265769540063426	Transcriptome
Pig.19861	-0.0113064115868319	0.0871136122878662	Transcriptome
Pig.19872	-0.00397257580204645	0.000976382684629652	Transcriptome
Pig.19924	-0.00988427527040464	0.0530559287878312	Transcriptome
Pig.19991	0.00184657398700357	-0.00120822868420466	Transcriptome
Pig.20025	-0.0039346254373212	0.0121258519310024	Transcriptome
Pig.20052	-0.0182832208252276	0.10219565575322	Transcriptome
Pig.20058	0.00493708243677296	0.00138310030195059	Transcriptome
Pig.20100	0.00350057840670967	0.00359606627694357	Transcriptome
Pig.20119	-0.00322081902858407	0.0121107612328537	Transcriptome
Pig.20137	0.006522030011593	-0.00121591774017574	Transcriptome
Pig.20138	-0.00899112018312223	0.0347939002821789	Transcriptome
Pig.20195	-0.00175542902610828	0.00453721128939051	Transcriptome
Pig.20205	0.00348209294307848	0.00339219598411945	Transcriptome
Pig.20245	-0.0034120764591922	0.0187664417590655	Transcriptome
Pig.20255	-0.00741159279308862	0.0728319921619635	Transcriptome
Pig.20315	-0.00436681462324265	0.0420918012452708	Transcriptome
Pig.20336	-0.00194000189520487	0.00266883872334767	Transcriptome
Pig.20374	-0.018841317649132	0.0516218600938913	Transcriptome
Pig.20411	0.00359518585527512	0.0064097018322534	Transcriptome
Pig.20491	-0.0082081098211167	0.0319350476408778	Transcriptome
Pig.20495	0.00561064484844085	-0.0058250275100401	Transcriptome
Pig.20515	-0.00368655781530284	0.0207600109324176	Transcriptome
Pig.20527	-0.00311310284618437	0.0230878371806035	Transcriptome
Pig.20531	0.0116616395275945	-0.00340845960540895	Transcriptome
Pig.20577	0.00150826333805232	0.000898490599653653	Transcriptome
Pig.20677	0.023794371965588	-0.00609890433053322	Transcriptome
Pig.20845	-0.00158565014163488	0.00844909040023422	Transcriptome
Pig.20848	-0.00369119649124456	0.0169041852441301	Transcriptome
Pig.20860	-0.00179332586160672	0.0126830750950445	Transcriptome
Pig.20861	0.00521946803760649	0.00705610892087996	Transcriptome
Pig.20960	-0.00831786091974721	0.0213545451105263	Transcriptome
Pig.21001	-0.00586905224234273	0.0541357945546591	Transcriptome
Pig.21077	-0.000358160847253008	0.00038828400463941	Transcriptome
Pig.21091	-0.00554099319285289	0.0209340357320998	Transcriptome
Pig.21116	-0.00363705180511688	0.0192300064820755	Transcriptome
Pig.21117	-0.0196754675159722	0.0740571184874952	Transcriptome
Pig.21120	-0.00248321728326721	0.011237962635333	Transcriptome
Pig.21121	-0.00879701676522394	0.00454770762168472	Transcriptome
Pig.21127	-0.00435354425658861	0.00712582933185619	Transcriptome
Pig.21237	-0.00126964159083259	0.00438504418282609	Transcriptome
Pig.21248	0.000619405343477493	-0.00124944894719798	Transcriptome
Pig.21416	-0.00197235052167246	-0.0191649415940052	Transcriptome
Pig.21436	-0.00485744984394079	0.0120639561737276	Transcriptome
Pig.21443	-0.0017012871824772	0.0107086280014126	Transcriptome
Pig.21539	0.00364607132871855	0.00855749202872907	Transcriptome
Pig.21618	-0.00303439086131219	0.00715475303818982	Transcriptome
Pig.21633	-0.00334760995652852	0.00444496137732654	Transcriptome
Pig.21649	-0.00184321046630543	0.018306997249207	Transcriptome
Pig.21834	7.32408141923288e-05	-0.000272213581271247	Transcriptome
Pig.21860	-0.0088348711028131	0.0266373157166945	Transcriptome
Pig.22002	-0.00223715687493629	0.00544080032729014	Transcriptome
Pig.22179	0.0175350390557399	-0.0151069301551668	Transcriptome
Pig.22420	-0.00322206705386134	0.0275105043614009	Transcriptome
Pig.22422	-0.00257831487621141	0.0195500617659961	Transcriptome
Pig.22647	0.00525294924596004	0.00680470344150917	Transcriptome
Pig.22733	0.00332406026141315	0.00301994970233683	Transcriptome
Pig.22758	-0.00444049726444783	0.0411494310481768	Transcriptome
Pig.22776	-0.00782805960423195	0.0679481803941943	Transcriptome
Pig.22778	-0.0036827760923201	0.0312044141186806	Transcriptome
Pig.22783	-0.00174425519568669	-0.0151709048645922	Transcriptome
Pig.22793	-0.00158609394086404	0.00953018165751354	Transcriptome
Pig.22797	-0.00437260172618606	0.00882854581782488	Transcriptome
Pig.22902	-0.00135710374083273	-0.0111371903170198	Transcriptome
Pig.22917	-0.00561727720382971	0.0559889554701074	Transcriptome
Pig.22930	-0.00171323668658486	-0.0171446250728395	Transcriptome
Pig.22985	-0.00383363002640334	0.033665036858603	Transcriptome
Pig.23190	-0.00530790691372069	0.0424666387095297	Transcriptome
Pig.23322	-0.00378661388688283	0.0287744840764174	Transcriptome
Pig.23328	-0.00204760860702745	0.0177070465484265	Transcriptome
Pig.23436	-0.00200213037147316	0.0145628579452231	Transcriptome
Pig.23544	-0.00141646432373407	0.0114105513313055	Transcriptome
Pig.23691	-0.00351031950294076	0.0308639879633757	Transcriptome
Pig.23735	-0.00628044473675714	0.0563699837448837	Transcriptome
Pig.23785	0.000779677926426597	-0.000107236330569498	Transcriptome
Pig.23919	-0.00869637456079954	0.0327460728633475	Transcriptome
