# Supplementary material for: Integrated analysis of muscle transcriptome, miRNA, and proteome of Chinese indigenous breed Ningxiang pig in three developmental stages
Source: Front Genet. 2024 May 14;15:1393834. doi: 10.3389/fgene.2024.1393834 (PMC11130441; doi:10.3389/fgene.2024.1393834)
Supplement: Supplementary file 1 [file DataSheet1.ZIP › Supplementary files 13 NX210D_M_vs_NX30D_M.O2PLS_Loadings.xls]

Object	pq[1]	pq[2]	Omics
MSTRG.10508_m.11392	-0.0258841705620317	-0.0112867393122754	Proteome
MSTRG.11512_m.12028	-0.00997008563397261	0.0562952161295402	Proteome
MSTRG.13119_m.13758	-0.00468132420499896	0.0103955394310595	Proteome
MSTRG.13347_m.14140	-0.135696313203119	0.249923803883267	Proteome
MSTRG.14413_m.15511	-0.0369824153369698	0.0381642541267229	Proteome
MSTRG.14413_m.15520	-0.00657529980426585	0.0449688556437563	Proteome
MSTRG.14449_m.15530	-0.0228135191965596	-0.0276731329623146	Proteome
MSTRG.21523_m.23533	-0.00851113559276865	-0.0283268472174802	Proteome
MSTRG.22686_m.24539	-0.254831123631762	-0.0979035062233398	Proteome
MSTRG.2308_m.1512	-0.202112670922377	0.0658281783502192	Proteome
MSTRG.23899_m.25343	-0.0391346774838804	-0.00981714736639578	Proteome
MSTRG.25122_m.26212	-0.0144188725519668	-0.00168887252385186	Proteome
MSTRG.25641_m.26619	-0.015709546075162	-0.00485133161309947	Proteome
MSTRG.27777_m.28551	-0.0121672219828549	-0.00224614421900052	Proteome
MSTRG.28555_m.29078	-0.0138822848315434	-0.00419508243462518	Proteome
MSTRG.36032_m.39900	0.0297424029715218	0.00870277228680032	Proteome
MSTRG.37911_m.42932	-0.0419740722901099	0.0207879534344184	Proteome
MSTRG.39959_m.44556	-0.0238194092491716	-0.0088055968869402	Proteome
MSTRG.40847_m.46181	-0.0189900720952594	0.00282149373533426	Proteome
MSTRG.42408_m.46760	0.0996937122135555	0.0646178565952442	Proteome
MSTRG.42560_m.46900	-0.00815636688690469	0.00690399797831558	Proteome
MSTRG.4945_m.3804	-0.0195522899376301	0.00768667368130881	Proteome
MSTRG.5665_m.5182	-0.0524861198590624	0.0543205221927258	Proteome
MSTRG.7318_m.7234	0.0384119814176478	-0.0177816046492038	Proteome
MSTRG.8222_m.8079	-0.0142235841513114	-0.0118669964804968	Proteome
MSTRG.8326_m.8180	-0.0563796921898419	0.10931528295302	Proteome
MSTRG.9483_m.9764	-0.013907928146831	-0.0246429419837049	Proteome
Pig.00052.1	-0.107923511980423	0.0668437081338661	Proteome
Pig.00059.1	-0.0907015444957453	0.0132271641022998	Proteome
Pig.00322.1	-0.013492666590075	0.00418425420514088	Proteome
Pig.00625.1	-0.00812330572919178	0.0515075892560942	Proteome
Pig.00636.1	-0.0121707008885189	0.0215465501376715	Proteome
Pig.00658.1	-0.0340517022451296	-0.0571008440903848	Proteome
Pig.00797.1	-0.00826746918440754	0.00307135358756761	Proteome
Pig.01002.1	-0.031568467656773	0.0237118315666135	Proteome
Pig.01198.1	-0.0110130758002863	0.00428571301579269	Proteome
Pig.01212.1	-0.03427199304022	0.0042899573797903	Proteome
Pig.01244.1	-0.0166807339695446	0.0188560901105366	Proteome
Pig.01409.1	-0.00611849197947114	0.00427781747097087	Proteome
Pig.01473.1	-0.027816051731302	0.0122534084783782	Proteome
Pig.01491.1	0.415353931965856	-0.0686505347749037	Proteome
Pig.01534.1	-0.0322534524959986	0.0263416223854418	Proteome
Pig.01571.1	-0.0306980343018495	0.0201403223542994	Proteome
Pig.01588.1	0.00483843017687933	-0.00643490171573575	Proteome
Pig.01592.1	-0.0582281206277654	-0.00560510120525657	Proteome
Pig.01649.1	-0.00440738054964445	-0.0201259179854086	Proteome
Pig.01769.1	-0.0259563179761959	-0.00153270682028813	Proteome
Pig.01901.1	-0.0576165259454677	0.0899807027347805	Proteome
Pig.02145.1	-0.0280847508094648	-0.00354633338798605	Proteome
Pig.02166.1	-0.00953706571874595	-0.00691340554607833	Proteome
Pig.02221.1	-0.00620126991561452	-0.00439350115239783	Proteome
Pig.02465.1	-0.0233243447804631	0.00267058136362573	Proteome
Pig.02707.1	-0.0968223071049161	-0.156139364066982	Proteome
Pig.02709.1	-0.0358679896153609	-0.0151544585269803	Proteome
Pig.02868.1	-0.024171096411552	0.00546889254212951	Proteome
Pig.02906.1	0.000346163727377752	-0.0157286225514484	Proteome
Pig.03006.1	-0.010985503242503	0.010589672097574	Proteome
Pig.03072.1	-0.0908476251122219	0.152400798127804	Proteome
Pig.03094.1	-0.0168981413142893	0.0160431913131455	Proteome
Pig.03204.1	-0.00467106555281588	0.00514770513370831	Proteome
Pig.03251.1	-0.0152242295034563	-0.00824403410850793	Proteome
Pig.03568.1	-0.0323742570034775	-0.0453030663434613	Proteome
Pig.03667.1	0.0605989326212369	-0.0543125664782966	Proteome
Pig.03686.1	-0.0316395594421405	-0.00623407360373733	Proteome
Pig.03693.1	-0.00993942074931879	0.00905098528594271	Proteome
Pig.03809.1	-0.0122440441303359	-0.0359962892890852	Proteome
Pig.03819.1	-0.0130233070756105	0.0243722890773059	Proteome
Pig.04000.1	-0.0186096527868767	0.00993914575181334	Proteome
Pig.04046.1	-0.0440730524780553	0.0959513176310813	Proteome
Pig.04101.1	-0.0125891079638951	-0.0126780262812842	Proteome
Pig.04360.1	-0.021011316993029	-0.0109075440396356	Proteome
Pig.04373.1	-0.0181359335161899	0.00415673520048133	Proteome
Pig.04594.1	-0.0373095805218316	-0.0566935107657732	Proteome
Pig.04595.1	-0.014873436970331	0.00249515431510256	Proteome
Pig.04611.1	-0.00760578918744944	0.00888881433267306	Proteome
Pig.04651.1	0.0422088697063298	-0.0298586839885565	Proteome
Pig.04804.1	-0.00661433486990962	-0.00272592275481978	Proteome
Pig.04818.1	-0.0337644301444172	0.0735094418147755	Proteome
Pig.04827.1	-0.0202187905053608	0.00439227749731644	Proteome
Pig.04992.1	-0.00901166262278155	-0.00313251497315997	Proteome
Pig.04996.1	-0.0111106366193937	0.00481748960658593	Proteome
Pig.05097.1	-0.0111837505567172	-0.00349778965230637	Proteome
Pig.05259.1	0.181516804698325	-0.060521893371529	Proteome
Pig.05282.1	-0.00956108035949601	0.0077052515423864	Proteome
Pig.05323.1	-0.0201113954464262	0.0164543710664249	Proteome
Pig.05495.1	-0.0148710039674973	0.00195551605174233	Proteome
Pig.05637.1	-0.0180407158693847	0.0310495055220013	Proteome
Pig.05668.1	-0.023598019461719	0.175044064647394	Proteome
Pig.05720.1	0.0074063017961177	-0.00779405032362607	Proteome
Pig.05721.1	0.0195580198347965	-0.020323280493946	Proteome
Pig.05777.1	-0.0134246320840186	-0.0225230489596447	Proteome
Pig.05847.1	-0.028761245993668	0.0147828315546974	Proteome
Pig.05849.1	-0.0115052307339118	-0.00976944267859075	Proteome
Pig.05864.1	-0.0163244240366986	0.000134770908541544	Proteome
Pig.06063.1	-0.117872190098746	-0.0750375269738391	Proteome
Pig.06281.1	-0.0142707062239536	-0.00945513728105184	Proteome
Pig.06404.1	-0.00686568006386423	-0.0238851912761397	Proteome
Pig.06531.1	-0.039672432222137	-0.0778388534759893	Proteome
Pig.06537.1	-0.0235771462691426	0.00983904172912265	Proteome
Pig.06840.1	-0.0105973072205894	-0.00570246032017763	Proteome
Pig.06846.1	-0.00879316795690929	0.00149097749784807	Proteome
Pig.06973.1	0.00411530341859545	-0.012803210352278	Proteome
Pig.07095.1	-0.0234115350058966	0.016975976797733	Proteome
Pig.07120.1	-0.0617778642672823	0.00560477688935982	Proteome
Pig.07196.1	-0.00680498121901503	-0.0229738316616213	Proteome
Pig.07442.1	-0.00815252545962453	-0.0164748003765292	Proteome
Pig.07519.1	-0.00376804446661534	-0.00403584322461823	Proteome
Pig.07617.1	0.0927664719460566	-0.101336036639915	Proteome
Pig.07811.1	-0.0215939613525011	-0.0228543934687585	Proteome
Pig.07819.1	-0.0107978403511512	-0.00862843403221249	Proteome
Pig.07921.1	-0.0685061922230489	0.026515964477622	Proteome
Pig.07955.1	0.00871437346326497	-0.0150650348549284	Proteome
Pig.07988.1	-0.054831491081551	0.0064556675144145	Proteome
Pig.08070.1	-0.0383923180706263	-0.0109618495719449	Proteome
Pig.08197.1	-0.0490509364975755	0.094270070392986	Proteome
Pig.08206.1	-0.0176261992769723	0.000878923320700077	Proteome
Pig.08229.1	-0.00658667698673547	0.000824679535336665	Proteome
Pig.08249.1	-0.0244661460320111	0.00840315087475774	Proteome
Pig.08255.1	0.0137013913540952	0.00143426313130489	Proteome
Pig.08352.1	-0.0086909229096495	0.0372990992509645	Proteome
Pig.08432.1	-0.0505265590375341	0.0074006037572255	Proteome
Pig.08483.1	-0.0110847772778726	0.0127036803157896	Proteome
Pig.08534.1	-0.0491958863539648	0.119512973336137	Proteome
Pig.08771.1	-0.0297177692224942	0.063577075329942	Proteome
Pig.08783.1	-0.120244109791423	0.111907791277416	Proteome
Pig.08920.1	0.0806792655684689	-0.200714920111974	Proteome
Pig.09024.1	0.00120066125090398	-0.0044178946322943	Proteome
Pig.09050.1	-0.0113835725875238	0.00485954074386062	Proteome
Pig.09061.1	-0.0019745345904454	-0.0299740958548584	Proteome
Pig.09198.1	-0.186292403193684	0.136249364166885	Proteome
Pig.09227.1	-0.00105763061919566	-0.0384529280677199	Proteome
Pig.09352.1	0.111887155019354	0.00645016261049488	Proteome
Pig.09405.1	0.0117024877501694	-0.00729478002736056	Proteome
Pig.09433.1	-0.0426908488731015	0.0352006106611327	Proteome
Pig.09645.1	-0.0284348763902454	0.077138972027363	Proteome
Pig.09649.1	-0.00495000799127108	-0.016879603547426	Proteome
Pig.09868.1	-0.0148804210642933	-0.0138827254977072	Proteome
Pig.10205.1	-0.018352993874718	-0.0337103715459437	Proteome
Pig.10219.1	-0.00228149435477888	-0.0198169921529731	Proteome
Pig.10230.1	-0.0109772618962388	-0.0194108103914524	Proteome
Pig.10321.1	-0.00953774180914415	-0.0128923267205358	Proteome
Pig.10359.1	-0.0781741578075023	-0.0414866034544255	Proteome
Pig.10431.1	-0.00867168568249206	-0.00075625327232589	Proteome
Pig.10463.1	0.182335985280145	0.0864133236533041	Proteome
Pig.10539.1	-0.0274707036834967	0.0085892927116319	Proteome
Pig.10548.1	-0.0143966966407838	-0.00828600124998257	Proteome
Pig.10752.1	-0.0176915541907084	0.0201616441155805	Proteome
Pig.10780.1	-0.0115814637588487	0.00204097295367591	Proteome
Pig.10841.1	-0.0504485423432368	-0.0102750134704358	Proteome
Pig.10892.1	-0.0347945360265289	0.0179069645543392	Proteome
Pig.11323.1	-0.0683401368961582	0.167349415435834	Proteome
Pig.11330.1	-0.117670728990758	0.233840710672956	Proteome
Pig.11336.1	-0.0830935966983624	0.207383428868853	Proteome
Pig.11429.1	-0.00938862306720609	-0.00823767080913663	Proteome
Pig.11602.1	-0.0696894866847413	0.00430432133118376	Proteome
Pig.11696.1	-0.0242521723351052	0.0223863388736667	Proteome
Pig.11697.1	-0.010443031395358	0.00763648836598851	Proteome
Pig.11729.1	-0.0370686503818865	0.0318045225924848	Proteome
Pig.11730.1	-0.307907333858157	-0.124240981241297	Proteome
Pig.11772.1	-0.00729792072395041	-0.0323120050289127	Proteome
Pig.11894.1	-0.00790259061528419	0.000686960957279722	Proteome
Pig.12061.1	-0.0353621118416492	0.0290392245139848	Proteome
Pig.12210.1	-0.0399340869180511	0.0955166908827817	Proteome
Pig.12216.1	-0.00525185545818407	0.00131108480437941	Proteome
Pig.12366.1	-0.014947206335591	0.00640409063141315	Proteome
Pig.12546.1	-0.0559948654591385	-0.00301545815174603	Proteome
Pig.12547.1	-0.0275302148508259	-0.00174347545125092	Proteome
Pig.12552.1	0.00816670877696145	0.00135931827218018	Proteome
Pig.12602.1	-0.00203268636421943	0.00879868053560165	Proteome
Pig.12636.1	-0.0204528761803729	0.0216472083157521	Proteome
Pig.12722.1	-0.0440334313157449	0.021102391154449	Proteome
Pig.12749.1	-0.0231487269327023	0.0137907893146273	Proteome
Pig.13291.1	-0.0292213432872638	0.0181452825075396	Proteome
Pig.13387.1	0.00656112039065115	-0.000946946107223748	Proteome
Pig.13510.1	0.0188474196555245	-0.0163620258614942	Proteome
Pig.13554.1	-0.0104887985144037	-0.00288595816555471	Proteome
Pig.13731.1	-0.0865466367351556	0.133011471644174	Proteome
Pig.13756.1	-0.0251204863214597	0.050964893305032	Proteome
Pig.13796.1	0.00432569637513481	0.00891807815933826	Proteome
Pig.13937.1	-0.0253862288431601	0.0361019129700064	Proteome
Pig.13952.1	-0.0120214366429168	0.0111086778068147	Proteome
Pig.14038.1	-0.0100766347975846	0.00306651736590609	Proteome
Pig.14248.1	-0.0157145241123079	-0.000913184193623056	Proteome
Pig.14323.1	-0.0143605366481954	-0.0162583036642982	Proteome
Pig.14458.1	0.0236745780628364	-0.0313350293208348	Proteome
Pig.14568.1	-0.030880158568832	0.0297146714228365	Proteome
Pig.14966.1	-0.0118932030440137	-0.0111009550708684	Proteome
Pig.15017.1	-0.0348024541256809	-0.0214081058781208	Proteome
Pig.15020.1	-0.031436078565327	-0.0113404641043152	Proteome
Pig.15035.1	-0.0225656580649655	0.063151696191215	Proteome
Pig.15390.1	-0.020607166889114	0.0178259202864192	Proteome
Pig.15400.1	-0.0222057942862248	0.0258476904003451	Proteome
Pig.15502.1	-0.0583080771594657	-0.0165997033313436	Proteome
Pig.15577.1	-0.0137796577332342	0.00737538191589779	Proteome
Pig.15579.1	-0.0450721910681627	-0.0542647180154288	Proteome
Pig.15646.1	-0.0669383783917925	0.0109361127973943	Proteome
Pig.15647.1	-0.0814423585903141	0.00942524327953419	Proteome
Pig.15759.1	-0.0120784269731906	0.0269885931263278	Proteome
Pig.15968.1	0.138403231853989	0.0898241518874017	Proteome
Pig.16004.1	-0.0468434060831294	-0.00417741237630963	Proteome
Pig.16032.1	-0.00652711284306219	-0.0102621127189661	Proteome
Pig.16146.1	-0.00807961349084638	-0.00771214784817506	Proteome
Pig.16336.1	-0.0183124247185441	-0.0170613573368199	Proteome
Pig.16434.1	-0.0230496696098961	0.0203850082660565	Proteome
Pig.16501.1	-0.052058516461057	-0.00145210064987235	Proteome
Pig.16508.1	0.050921717610216	-0.0120425557501656	Proteome
Pig.16522.1	-0.0175873061368977	-0.000595821996995551	Proteome
Pig.16622.1	-0.024153971686179	0.00802699475642539	Proteome
Pig.16753.1	-0.0130925257591257	0.0130873316762841	Proteome
Pig.16909.1	-0.0249159334211756	-0.00214346400214351	Proteome
Pig.17060.1	0.145504797286452	0.0898673431413665	Proteome
Pig.17268.1	-0.206271685867286	0.0972681684980239	Proteome
Pig.17279.1	-0.0602773622679571	0.0527711507451772	Proteome
Pig.17328.1	-0.0123203052944192	0.00426797018160119	Proteome
Pig.17378.1	-0.0173558660139322	0.0167477471384424	Proteome
Pig.17514.1	-0.0196585332287036	0.00558203581668937	Proteome
Pig.17573.1	-0.0369802417419844	-0.00166167944858437	Proteome
Pig.17721.1	-0.0062339643338035	0.00484967342432571	Proteome
Pig.17992.1	-0.0102196365820655	0.068727762168998	Proteome
Pig.18050.1	-0.0135394331630775	-0.000324743556690515	Proteome
Pig.18075.1	-0.00940048766740483	0.00138860575304894	Proteome
Pig.18118.1	-0.00894407164773011	0.00230157931538441	Proteome
Pig.18250.1	-0.0491923559866828	-0.008970506031634	Proteome
Pig.18257.1	-0.0138331917814983	-0.017920658356028	Proteome
Pig.18273.1	-0.0258682370113514	0.0611351224700115	Proteome
Pig.18320.1	-0.0105103255885328	0.0154124790501366	Proteome
Pig.18329.1	-0.00338674220818184	0.00497890741133766	Proteome
Pig.18664.1	-0.0126843441891238	0.0338605635443263	Proteome
Pig.18669.1	-0.0226020862583646	-0.0204173648271301	Proteome
Pig.18671.1	-0.037610815791174	0.0154919013394752	Proteome
Pig.18672.1	0.249724768632551	0.487256025527371	Proteome
Pig.18718.1	0.174183732831398	0.325348286827734	Proteome
Pig.19274.1	-0.0086154398564045	-0.0127104921212013	Proteome
Pig.19281.1	-0.00626817114034099	-0.0104166084381011	Proteome
Pig.19519.1	-0.0227442107356993	0.0380791702621843	Proteome
Pig.19617.1	-0.0223700014420957	-0.0238064047630694	Proteome
Pig.19859.1	-0.00965691330861084	-0.0044006929945677	Proteome
Pig.19885.1	-0.0168659196018169	-0.0170770564604373	Proteome
Pig.19944.1	-0.0356783674830331	-0.00034747869083669	Proteome
Pig.19945.1	0.0418217392796358	-0.0385405334729238	Proteome
Pig.20026.1	-0.0114641242006818	0.0154924524609355	Proteome
Pig.20036.1	-0.010081409310271	-0.0136456542413568	Proteome
Pig.20051.1	-0.0242807839405675	0.0139262979174604	Proteome
Pig.20060.1	-0.00704831272861237	0.00453921734333223	Proteome
Pig.20072.1	-0.0136660360409165	-0.00691077086084784	Proteome
Pig.20176.1	-0.0436973392329831	0.0602939408326251	Proteome
Pig.20267.1	-0.0103064238546948	0.000929181947012058	Proteome
Pig.20291.1	-0.0156343639700546	0.00099748531870344	Proteome
Pig.20405.1	-0.0624222285717207	-0.059222238902961	Proteome
Pig.20491.1	-0.00621655644710649	-0.0029681715437405	Proteome
Pig.20510.1	-0.0202381707413027	-0.00676948286993251	Proteome
Pig.20531.1	-0.0246332190011868	0.0138942299424392	Proteome
Pig.20540.1	-0.0309990135091536	0.0352196613084541	Proteome
Pig.20551.1	0.00162377625152125	0.0214566430625217	Proteome
Pig.20804.1	-0.0179783325064432	-0.00737309565282151	Proteome
Pig.20898.1	-0.0145452089604105	0.00630997528782157	Proteome
Pig.21241.1	-0.00962020632660998	-0.0079581428505516	Proteome
Pig.21320.1	0.00928010952906218	0.00349324308251508	Proteome
Pig.21335.1	-0.0117194736944125	0.00238695374394717	Proteome
Pig.21567.1	-0.0400775428227065	0.0684353192436319	Proteome
Pig.21650.1	-0.0234078010997195	-0.00453483655994673	Proteome
Pig.21787.1	-0.00554656887480529	0.0164510927791621	Proteome
Pig.22179.1	-0.0517899887029539	0.00751750509450525	Proteome
Pig.22625.1	-0.044964722350622	0.0122429863901912	Proteome
Pig.22801.1	-0.0191651838064396	0.00322046494662388	Proteome
Pig.23544.1	-0.0015314174824767	0.00429407267441356	Proteome
Pig.23625.1	-0.0458423825107816	-0.0108248972280638	Proteome
Pig.23928.1	0.109524385798528	0.119508862068614	Proteome
MSTRG.10050	-0.00142282862767941	0.00221639196488718	Transcriptome
MSTRG.10053	-0.00106639465448839	0.00247517906303408	Transcriptome
MSTRG.10095	0.00511686023414607	-0.000920934683492363	Transcriptome
MSTRG.10296	0.0117767394250212	0.00443754826641113	Transcriptome
MSTRG.10299	0.0327967897042658	-0.00183197049297092	Transcriptome
MSTRG.10482	0.000748686878899535	0.0015290714880642	Transcriptome
MSTRG.10507	-0.00386535590863397	0.00609560255601677	Transcriptome
MSTRG.10552	0.0108848959986149	-0.00117508197288062	Transcriptome
MSTRG.1057	0.00259211390050428	-0.00011033846734707	Transcriptome
MSTRG.1058	0.00166269469319847	-0.00114754949820893	Transcriptome
MSTRG.10583	0.00280310983646298	0.000581752238024594	Transcriptome
MSTRG.10621	0.00884315536263107	-0.00402278513150319	Transcriptome
MSTRG.1065	0.00225419722203523	0.00110391633583784	Transcriptome
MSTRG.10770	0.00187072173654915	0.00168805570352437	Transcriptome
MSTRG.10782	0.00155060521992294	0.000593871361325476	Transcriptome
MSTRG.10796	0.00160491420891654	0.00188308581013113	Transcriptome
MSTRG.10816	-0.000926983297215481	-0.00266066982751196	Transcriptome
MSTRG.10853	0.00852814854125543	-0.00724755484082453	Transcriptome
MSTRG.10868	0.0071323320516791	-0.00111086881020334	Transcriptome
MSTRG.11053	0.00310538426620646	-0.00105916366845269	Transcriptome
MSTRG.11081	0.00152985181479991	0.000648190515281303	Transcriptome
MSTRG.11105	0.0448528007033893	-0.0306338751666867	Transcriptome
MSTRG.1117	0.00361267643043478	0.000531837823141955	Transcriptome
MSTRG.11210	0.00278541406448625	-0.00180636563823532	Transcriptome
MSTRG.11212	0.00227701684791366	-0.000893772434758425	Transcriptome
MSTRG.11256	-0.00101246219502272	-0.00150649225385812	Transcriptome
MSTRG.11288	-0.00403755181433003	-0.0116890102924162	Transcriptome
MSTRG.11316	-0.00939281903778734	-0.00157519620864472	Transcriptome
MSTRG.11362	0.00289593327542977	0.0034602313076928	Transcriptome
MSTRG.11363	0.0307048330395108	0.0447006007179383	Transcriptome
MSTRG.11408	-0.00862744855449188	-0.00337379147367033	Transcriptome
MSTRG.11461	0.00285053554415592	-0.0024273296607869	Transcriptome
MSTRG.11573	0.00230092359286126	0.00185174860645116	Transcriptome
MSTRG.11590	-0.0020389135976152	-0.00369476133384958	Transcriptome
MSTRG.11621	-0.000963169691006161	-0.00157719215835741	Transcriptome
MSTRG.11771	-0.000669503979435805	-3.65017388374398e-05	Transcriptome
MSTRG.11781	0.0018206107660065	-0.000111156466363935	Transcriptome
MSTRG.11799	0.0121885132963384	-0.0010435027944738	Transcriptome
MSTRG.11892	-0.00102558219969584	0.00256254865394348	Transcriptome
MSTRG.11930	-0.00101001732807231	0.00170784371147719	Transcriptome
MSTRG.11931	0.00399411541837258	-0.00147147512526618	Transcriptome
MSTRG.12045	0.0579392973852149	-0.0171092656639913	Transcriptome
MSTRG.12046	0.0287963933307005	-0.00794778380121764	Transcriptome
MSTRG.12056	0.00204012342648181	-0.00221290986295409	Transcriptome
MSTRG.12102	0.00291348381419433	-0.00181032042252133	Transcriptome
MSTRG.12124	-0.00381084704972235	0.000818544567534922	Transcriptome
MSTRG.12196	-0.000926065593753573	0.000501639390900251	Transcriptome
MSTRG.12330	0.0397395761701333	-0.0186379128203478	Transcriptome
MSTRG.12391	0.00185840601099727	-0.00308996334846218	Transcriptome
MSTRG.12503	0.00581576659731544	-0.00215929042719013	Transcriptome
MSTRG.12563	0.0260096894914255	-0.00793585214741234	Transcriptome
MSTRG.12625	0.017961110480964	0.00679974489232682	Transcriptome
MSTRG.12719	-0.0282308792585681	-0.0328156336676806	Transcriptome
MSTRG.12796	0.00259810812862824	-0.000778224960691129	Transcriptome
MSTRG.12824	0.00347063898309746	-0.000310259564567719	Transcriptome
MSTRG.12901	-0.00390469627888331	-0.000185909600658751	Transcriptome
MSTRG.12911	-0.00331421660832092	-0.00468057110529419	Transcriptome
MSTRG.13018	0.0433730285517002	0.0120940601947325	Transcriptome
MSTRG.13131	0.00575541075166013	-0.00133067794704076	Transcriptome
MSTRG.13206	-0.000738339632146533	0.00376644990145186	Transcriptome
MSTRG.1328	0.016242926399096	-0.00349484705966535	Transcriptome
MSTRG.13307	0.00292664723030386	-0.00100979820865922	Transcriptome
MSTRG.13346	-0.0207309766107163	0.00769860935333539	Transcriptome
MSTRG.13347	-0.00214683458960132	0.00711676467790455	Transcriptome
MSTRG.13428	0.00684083750595815	-0.00240706520371273	Transcriptome
MSTRG.13446	0.00792667089153624	-0.0041592850477229	Transcriptome
MSTRG.13463	0.00134782057645164	0.00171185585252083	Transcriptome
MSTRG.13511	0.00142404552751447	0.000874760732701466	Transcriptome
MSTRG.13524	-0.00504746506910124	0.00176870598958959	Transcriptome
MSTRG.13546	-0.0417720524660698	0.0760240491116089	Transcriptome
MSTRG.13616	0.00617191913519418	0.00163111378682835	Transcriptome
MSTRG.13629	0.00877914895449841	-0.00278207192135936	Transcriptome
MSTRG.13630	0.00235290957362804	-0.00207026827641266	Transcriptome
MSTRG.13631	0.0014721956893502	0.000292273099991048	Transcriptome
MSTRG.13644	0.00190373340416106	0.000592493761563421	Transcriptome
MSTRG.13685	0.00230667575710586	-0.00224933490454568	Transcriptome
MSTRG.13686	0.00211708514172203	-0.00125109534513336	Transcriptome
MSTRG.13696	0.000706826798893198	0.000562164877199156	Transcriptome
MSTRG.137	0.00111392611051092	-0.000714312954504396	Transcriptome
MSTRG.13720	0.00131202871596449	0.0023188086264831	Transcriptome
MSTRG.13728	0.00214224566476684	0.00220077746981834	Transcriptome
MSTRG.13812	0.00105799279172426	-0.0012709727742727	Transcriptome
MSTRG.13842	0.00268395336208064	-0.00134776031427459	Transcriptome
MSTRG.13845	0.000556112208096919	-0.000850375025487744	Transcriptome
MSTRG.13849	0.00218343832856801	-0.000982108842381291	Transcriptome
MSTRG.1392	0.00504774358735599	0.000705430870910265	Transcriptome
MSTRG.14107	0.00277193446121916	0.0035860035581681	Transcriptome
MSTRG.14113	0.00394323351771731	-0.00122983991941219	Transcriptome
MSTRG.14114	-0.00357156785632793	-0.0094010935767627	Transcriptome
MSTRG.14176	0.00417650124576514	0.00252688922997942	Transcriptome
MSTRG.14295	0.00337822613308514	-0.000856242806357094	Transcriptome
MSTRG.1430	0.00400344514955282	0.0051357116931908	Transcriptome
MSTRG.14319	0.00384554299447777	0.00303527196493549	Transcriptome
MSTRG.14343	0.00617018630674757	0.000174255447000973	Transcriptome
MSTRG.1439	0.00440342822131369	-0.00432628192107584	Transcriptome
MSTRG.14425	0.000445819884600761	0.000581596872449832	Transcriptome
MSTRG.14505	0.00208506363243078	0.000205428770438497	Transcriptome
MSTRG.14579	0.00317249425715654	-0.00249988128391629	Transcriptome
MSTRG.14637	0.0479134856283862	0.0209802034142072	Transcriptome
MSTRG.14653	0.00110807819848678	0.000709443594798119	Transcriptome
MSTRG.14664	0.00103908186824276	-3.68286283511664e-05	Transcriptome
MSTRG.14693	0.00256968788324854	-0.00104724617175909	Transcriptome
MSTRG.14694	0.00140642388598186	-0.000727208454925111	Transcriptome
MSTRG.14720	0.00156774152938713	0.000246142926288526	Transcriptome
MSTRG.1479	0.00734982317401556	-0.00216473144812253	Transcriptome
MSTRG.14803	0.000908753337724698	0.000991627399591425	Transcriptome
MSTRG.14917	-0.00142682610624031	-0.00333566090569601	Transcriptome
MSTRG.14960	-0.00162997912712584	0.00302976816600523	Transcriptome
MSTRG.14990	-0.00270607605475156	0.00173990184472926	Transcriptome
MSTRG.15037	0.00172710321720823	0.000767373861025791	Transcriptome
MSTRG.15094	0.00267844656269749	-0.000491755507321618	Transcriptome
MSTRG.15097	0.00313075029879786	0.00304524722156793	Transcriptome
MSTRG.15166	0.0196113777768747	-0.00544209577986143	Transcriptome
MSTRG.15227	0.00184090032396656	0.00049831740722258	Transcriptome
MSTRG.15237	0.00848142402728291	0.00249908094255708	Transcriptome
MSTRG.15251	0.00245590281360577	-0.00133208480454282	Transcriptome
MSTRG.15261	0.000842476408304701	4.85681683662021e-05	Transcriptome
MSTRG.15308	0.000733062635894991	-0.000586398468255634	Transcriptome
MSTRG.15329	0.00381780347193814	0.000687506528330437	Transcriptome
MSTRG.15442	0.00279300512575587	-0.00181799863029286	Transcriptome
MSTRG.15463	0.0322647868141411	-0.00626876515405598	Transcriptome
MSTRG.15466	0.00345883706172661	0.000613426765226884	Transcriptome
MSTRG.15573	0.00221499935028622	0.00101876241399265	Transcriptome
MSTRG.15623	0.00196218438538802	-0.00314459566808608	Transcriptome
MSTRG.15647	0.0147115843316153	-0.00585588084431836	Transcriptome
MSTRG.15672	0.0115026615303281	0.00532377018254696	Transcriptome
MSTRG.15695	0.000970000956984219	-0.00024992102866055	Transcriptome
MSTRG.15700	0.00122026999350588	-0.000652246187893179	Transcriptome
MSTRG.15722	-0.00131013909345966	0.000970433014924197	Transcriptome
MSTRG.15885	0.0148644141787327	-0.00812328822177766	Transcriptome
MSTRG.15918	0.00211467483514993	-0.000513181924918517	Transcriptome
MSTRG.15978	0.00782638396306236	-0.00266586199544973	Transcriptome
MSTRG.16073	0.00306223708479944	-0.000900247333548154	Transcriptome
MSTRG.16096	-0.0126015623617454	0.0198062563119413	Transcriptome
MSTRG.16097	-0.00308290300897683	0.00559549056320818	Transcriptome
MSTRG.16270	-0.00183209267724324	-0.00494309739265746	Transcriptome
MSTRG.16329	0.016040146025704	0.0075686761750685	Transcriptome
MSTRG.16376	-0.0183121890915731	-0.0150326520015879	Transcriptome
MSTRG.16380	-0.0123838724532797	-0.00567692032312374	Transcriptome
MSTRG.16394	-0.0236264128172699	-0.0228319744928074	Transcriptome
MSTRG.16396	-0.0208912239700669	-0.0174193816849591	Transcriptome
MSTRG.165	0.00129105453915335	-0.00197178026525512	Transcriptome
MSTRG.1654	0.00216033960082998	-1.07225074787243e-05	Transcriptome
MSTRG.16543	-0.00103388640370813	0.000281983625667763	Transcriptome
MSTRG.16559	0.00578843932654159	0.0020453670755307	Transcriptome
MSTRG.16631	0.0409534692685531	0.00669195564524217	Transcriptome
MSTRG.16641	0.00320548435974251	0.00138327227602513	Transcriptome
MSTRG.16670	-0.0178586247979977	-0.0214042816025991	Transcriptome
MSTRG.16687	0.00973631342794903	0.00861645505887657	Transcriptome
MSTRG.16709	0.0016252503415525	0.000968095535148157	Transcriptome
MSTRG.16797	-0.00121819996575835	-0.000730842287275206	Transcriptome
MSTRG.16903	0.00470550319964023	0.00362205265206805	Transcriptome
MSTRG.17130	-0.00209684410838281	0.00178347054312677	Transcriptome
MSTRG.17139	-0.0129898905302792	0.00358913898497288	Transcriptome
MSTRG.17236	0.00131518177118565	0.00235018518841916	Transcriptome
MSTRG.17286	0.00112740619412331	-0.00327209954472505	Transcriptome
MSTRG.17319	0.00354888633813502	-0.000440807049162697	Transcriptome
MSTRG.17397	-0.0123815598373825	-0.00307301620540754	Transcriptome
MSTRG.17432	-0.00138036182911583	-0.000652391280413394	Transcriptome
MSTRG.17464	-0.00857882951702973	0.00702645288701135	Transcriptome
MSTRG.175	0.0613985432045429	0.00813106875042824	Transcriptome
MSTRG.17560	-0.017603675118177	0.00229073347394948	Transcriptome
MSTRG.17625	-0.0148567731285078	-0.0231973596801878	Transcriptome
MSTRG.17640	0.00592584931154158	0.000844399719313737	Transcriptome
MSTRG.17687	0.0271331158116796	-0.0246425889607096	Transcriptome
MSTRG.17795	-0.00391820441479477	-0.000946850087555296	Transcriptome
MSTRG.17879	-0.000892735075785535	-0.000370109789412454	Transcriptome
MSTRG.1788	0.00116140928542515	-0.000594942767338664	Transcriptome
MSTRG.17961	-0.0116596765667412	0.00859169736896643	Transcriptome
MSTRG.17969	-0.000876452152965111	0.00384340993788226	Transcriptome
MSTRG.18228	0.00225720654737414	0.00178849345263419	Transcriptome
MSTRG.1828	0.00549766146172771	-0.0032982024688261	Transcriptome
MSTRG.18353	0.0057722487653818	0.00362995895377089	Transcriptome
MSTRG.18380	0.00179100476904667	0.00253203920239929	Transcriptome
MSTRG.18391	0.0302732238575449	0.0135190839231344	Transcriptome
MSTRG.18422	-0.0147727184791483	-0.0205647432528367	Transcriptome
MSTRG.18428	0.00933937319203363	0.000105041538088661	Transcriptome
MSTRG.18435	0.0166319822210945	0.00809676438643166	Transcriptome
MSTRG.18444	0.00452118472873553	-0.00224910313473729	Transcriptome
MSTRG.18453	0.000932975932787185	-4.40547770576265e-05	Transcriptome
MSTRG.18454	0.00561670938334917	-0.00127357333179919	Transcriptome
MSTRG.185	-0.0138105215970655	-0.0106433977588906	Transcriptome
MSTRG.18520	-0.000986691780882474	0.00538474415401438	Transcriptome
MSTRG.186	-0.00425106061917624	0.00171370353058633	Transcriptome
MSTRG.1863	0.00205796853751463	-0.000579534153167441	Transcriptome
MSTRG.18681	0.0101650647253822	-0.00137766080432092	Transcriptome
MSTRG.18863	0.020597648203267	-0.0120619763419149	Transcriptome
MSTRG.1893	0.00164787815783486	-8.20934393823615e-05	Transcriptome
MSTRG.1895	0.00243884548461539	7.90863075894034e-05	Transcriptome
MSTRG.18963	-0.0145270261886771	0.00336483579719597	Transcriptome
MSTRG.19139	-0.00349417333293357	-0.00413234017735871	Transcriptome
MSTRG.19144	-0.00476976762254499	-0.0087156103257939	Transcriptome
MSTRG.19148	-0.00409886132357764	-0.0115887620732924	Transcriptome
MSTRG.19157	-0.00418208934259893	9.24585035075638e-05	Transcriptome
MSTRG.19199	0.0160329344540636	0.0117045366085331	Transcriptome
MSTRG.19250	0.0172855451829453	-0.0048417017997358	Transcriptome
MSTRG.19316	0.00718026802863737	0.000464205196264998	Transcriptome
MSTRG.19323	0.00309587315168757	-0.000819752202206329	Transcriptome
MSTRG.19396	-0.00414353460373751	-0.00130449607313551	Transcriptome
MSTRG.19479	-0.000872163155176879	0.00244924797237458	Transcriptome
MSTRG.19491	0.0139292583292659	0.0062730429557201	Transcriptome
MSTRG.19589	-0.0443869814563307	-0.0184867760342558	Transcriptome
MSTRG.19648	0.0334189210060702	0.0199188648329589	Transcriptome
MSTRG.19683	0.00883203561672824	-0.00429665762194785	Transcriptome
MSTRG.19700	-0.00129503899129124	0.00157578754648618	Transcriptome
MSTRG.19719	-0.00866017071823476	0.00893932029655264	Transcriptome
MSTRG.19780	-0.00179619534658633	0.00711301839472652	Transcriptome
MSTRG.19838	0.00344241165477633	-0.00096325707365139	Transcriptome
MSTRG.1996	0.0100946320828875	-0.0051510226289279	Transcriptome
MSTRG.20099	0.00101156368741223	-0.0014488718531112	Transcriptome
MSTRG.20175	0.00162777092709009	-0.000793012749998976	Transcriptome
MSTRG.20242	0.00292058047088143	0.00106389557944658	Transcriptome
MSTRG.20393	-0.00937663615331764	0.0182211003499329	Transcriptome
MSTRG.20454	0.00174212319632956	-0.00390273076301474	Transcriptome
MSTRG.20618	-0.000803147868266084	0.000757035805313924	Transcriptome
MSTRG.20638	0.00404618252981248	-0.000743124190646015	Transcriptome
MSTRG.20641	0.00948411280164019	-0.00235319991609902	Transcriptome
MSTRG.20666	0.00639076224783488	-0.00109851785265576	Transcriptome
MSTRG.20693	0.00124257854041123	-0.000432267666863676	Transcriptome
MSTRG.20701	0.00567710568435732	0.00054630401108273	Transcriptome
MSTRG.20719	0.0056480768247949	0.00118242845419841	Transcriptome
MSTRG.20781	0.000196854682059557	0.000320520176179481	Transcriptome
MSTRG.20872	-0.00280997732170041	-0.00333187630057425	Transcriptome
MSTRG.20890	-0.0014949150200288	-0.00104271698118765	Transcriptome
MSTRG.2091	0.00110398642406353	0.000318524727023267	Transcriptome
MSTRG.21018	0.00492317863577575	0.000761016839813277	Transcriptome
MSTRG.21022	0.00520279289326374	-0.00336695673195737	Transcriptome
MSTRG.21161	0.0429255949317346	0.00770935208507046	Transcriptome
MSTRG.21214	0.00230812529943371	0.00296531249020522	Transcriptome
MSTRG.2123	0.00128376137485746	0.000166511600624497	Transcriptome
MSTRG.21250	0.0331287130394359	-0.00197119542451231	Transcriptome
MSTRG.21292	-0.00444790501291061	-0.000538290572320939	Transcriptome
MSTRG.21313	0.00169033008283357	6.73152052883924e-05	Transcriptome
MSTRG.21545	0.00372883589407774	0.000273626530650184	Transcriptome
MSTRG.21578	-0.0042652177524709	0.000626961105220019	Transcriptome
MSTRG.2158	-0.0205678943778782	0.0144635783490943	Transcriptome
MSTRG.21638	-0.00119026242553077	-0.000348941526185834	Transcriptome
MSTRG.21693	-0.00142519724986908	0.00216401163272598	Transcriptome
MSTRG.21705	-0.00154489027342924	0.00255077963113092	Transcriptome
MSTRG.21725	-0.00105447640534335	0.00403067518112384	Transcriptome
MSTRG.21727	0.0283693164402409	0.0153117561070685	Transcriptome
MSTRG.21728	0.151937020913397	0.107837637766887	Transcriptome
MSTRG.21769	-0.0129390561277919	0.0175002070847028	Transcriptome
MSTRG.21826	-0.000806130889153539	0.00080930019154735	Transcriptome
MSTRG.21828	0.00163157850174257	0.00126976500489381	Transcriptome
MSTRG.21836	-0.0169181979981302	-0.0358276474143119	Transcriptome
MSTRG.21840	-0.00783453910687486	0.00310806417174434	Transcriptome
MSTRG.21841	-0.0443956192619575	-0.0690989785111809	Transcriptome
MSTRG.21888	-0.00237035637403175	-0.00489121169428487	Transcriptome
MSTRG.21896	-0.00714751177532922	-0.0226967207132017	Transcriptome
MSTRG.21897	-0.00525672074352727	-0.00922588304603574	Transcriptome
MSTRG.21950	-0.00597400788680386	-0.000502493905570569	Transcriptome
MSTRG.22157	0.00179188487969336	-0.00218818524440037	Transcriptome
MSTRG.22271	0.01688743855547	-0.00506674544195296	Transcriptome
MSTRG.2232	0.0196907683516834	-0.0206623454768365	Transcriptome
MSTRG.22383	0.0516380300734581	-0.00560152777562574	Transcriptome
MSTRG.22432	0.00828358343146793	0.00424304292929363	Transcriptome
MSTRG.22535	0.00169648809312751	0.000272738455983187	Transcriptome
MSTRG.22624	0.00561230519675245	-0.00148995894016317	Transcriptome
MSTRG.22625	0.00866748939541614	-0.00195705729702976	Transcriptome
MSTRG.22655	0.00155571401012084	-0.000742063267688242	Transcriptome
MSTRG.22706	0.00452179329438372	0.000558099913894977	Transcriptome
MSTRG.22707	0.0139165808145699	0.000735040690072414	Transcriptome
MSTRG.22844	0.00597828955135877	0.00811092632526804	Transcriptome
MSTRG.22901	0.000739008981910214	-0.000911699687601976	Transcriptome
MSTRG.22983	0.00331803906192996	-0.000554032824039175	Transcriptome
MSTRG.23005	0.0214024269568149	-0.026713423041555	Transcriptome
MSTRG.2308	-0.0425627071386405	-0.0521740992712309	Transcriptome
MSTRG.23117	0.00209200648282163	0.00180071400074019	Transcriptome
MSTRG.23220	0.0013572938406327	0.00124670803848296	Transcriptome
MSTRG.23286	0.00798263610881899	-0.00132112094033448	Transcriptome
MSTRG.23300	0.00191495997081002	0.000511343864941571	Transcriptome
MSTRG.23301	0.000836741574358372	-0.000908780251988575	Transcriptome
MSTRG.23322	0.0125722895727625	0.00193984410789159	Transcriptome
MSTRG.23345	0.00919740885610251	-0.00366882539189458	Transcriptome
MSTRG.23348	0.0013754025231493	0.000729325995922174	Transcriptome
MSTRG.23366	0.0294264967649941	0.0209040079073443	Transcriptome
MSTRG.23370	0.00518083765150969	-0.00408371860071762	Transcriptome
MSTRG.23440	0.012327025451668	-0.000987388700629275	Transcriptome
MSTRG.23484	0.00715486744987463	-0.0141791272734772	Transcriptome
MSTRG.23502	0.00233399951672186	0.000966265782120075	Transcriptome
MSTRG.23568	0.00185743808472801	-0.00029399678105831	Transcriptome
MSTRG.23602	0.0303991757035464	-0.01121749455235	Transcriptome
MSTRG.23659	-0.0142936554466393	-0.00625002987747983	Transcriptome
MSTRG.23773	0.0062648989229198	-0.00428160690239621	Transcriptome
MSTRG.23774	0.00707858421892024	-0.00396891501479387	Transcriptome
MSTRG.23782	0.00132953231600949	0.00151290381482898	Transcriptome
MSTRG.23784	0.0198081970579089	0.0090776809332966	Transcriptome
MSTRG.23785	0.0195822493977109	0.00796608931841667	Transcriptome
MSTRG.23786	0.0201817701882101	0.0114243574237143	Transcriptome
MSTRG.23788	0.0216174618458362	0.00907293757991071	Transcriptome
MSTRG.23836	0.00146210787665515	-0.00096734818310424	Transcriptome
MSTRG.23842	0.000827564741970753	0.000496361950177962	Transcriptome
MSTRG.23863	0.00193449598286756	0.00137991441855516	Transcriptome
MSTRG.23922	0.00432853053981786	0.00345607715212758	Transcriptome
MSTRG.2403	0.0104770469680339	-0.00665830214235592	Transcriptome
MSTRG.24056	0.013985550846393	-0.00802377196489337	Transcriptome
MSTRG.24083	0.00131810600397806	0.000160544769056697	Transcriptome
MSTRG.24120	-0.00595134415266302	-0.012252949358436	Transcriptome
MSTRG.24158	0.00626571766977866	-0.000193619317832913	Transcriptome
MSTRG.24184	0.00419928748185935	0.00167610262874973	Transcriptome
MSTRG.24208	0.00590568097527792	0.00839641304561706	Transcriptome
MSTRG.24235	0.00240906611639249	0.000687310892833386	Transcriptome
MSTRG.24237	0.000468481714285725	-0.000121302697624097	Transcriptome
MSTRG.24286	0.00174752651541446	-5.76081333866557e-05	Transcriptome
MSTRG.24291	0.0010280568663977	0.000332795927080458	Transcriptome
MSTRG.24298	0.000587528778141773	0.000208838187959854	Transcriptome
MSTRG.24299	0.000626772761598231	0.000155027717550349	Transcriptome
MSTRG.24303	0.0021555780543905	-0.00249604513221142	Transcriptome
MSTRG.24350	0.00488544987025588	0.00407561176178887	Transcriptome
MSTRG.24360	0.000813264550153127	0.000396075740677944	Transcriptome
MSTRG.24450	0.000748394232542785	-0.000481652336390157	Transcriptome
MSTRG.24473	0.00503792175744808	-0.00235059470925562	Transcriptome
MSTRG.24486	0.0457341478318055	-0.0372803620096873	Transcriptome
MSTRG.24495	0.00324585900616119	-0.00184481279613101	Transcriptome
MSTRG.24540	-0.0393352991037397	-0.0923873800375921	Transcriptome
MSTRG.24592	0.0178070972328738	-0.0317638149370911	Transcriptome
MSTRG.24598	0.0038818404926411	-0.00258587623549115	Transcriptome
MSTRG.24621	0.00673547958100495	-0.005388932330919	Transcriptome
MSTRG.24744	0.00708851375151408	0.0019680139580262	Transcriptome
MSTRG.24768	0.000736549524695048	0.00106583662889719	Transcriptome
MSTRG.24785	-0.0024121851704042	0.00511232644255095	Transcriptome
MSTRG.24836	-0.00194604344130669	-0.00221331025540065	Transcriptome
MSTRG.25007	-0.00102240305910171	-0.00209249930541499	Transcriptome
MSTRG.25053	0.00143625330224081	0.00023094476259497	Transcriptome
MSTRG.25120	-0.00936139903054978	0.00166531622383852	Transcriptome
MSTRG.2516	0.00330625227805067	-0.000758886990819404	Transcriptome
MSTRG.25222	0.00290927673149284	-0.00711818061483729	Transcriptome
MSTRG.25238	0.00747317166224242	-0.0019068348000967	Transcriptome
MSTRG.25283	0.00148379257059257	-0.000847546015468386	Transcriptome
MSTRG.25309	0.00178887087802236	-7.98284377418263e-05	Transcriptome
MSTRG.25310	0.0383255201052145	0.0422423654049259	Transcriptome
MSTRG.25399	0.00138577111779044	-0.00182264041860094	Transcriptome
MSTRG.25420	0.0294255041699254	-0.00542125801011304	Transcriptome
MSTRG.25448	0.00288091078220556	0.000138579054211357	Transcriptome
MSTRG.25633	-0.000850765282048208	-0.000458399907882755	Transcriptome
MSTRG.25718	0.00326472666053552	-0.00457013901584787	Transcriptome
MSTRG.25765	0.00108763506759703	0.000869089833147976	Transcriptome
MSTRG.25783	-0.0150338876142798	-0.0194213693336446	Transcriptome
MSTRG.25790	0.00899589535581551	-0.00805791250120185	Transcriptome
MSTRG.25899	0.000440035321316149	-0.00117278775919598	Transcriptome
MSTRG.25913	0.00135002983616713	-0.00211031326841512	Transcriptome
MSTRG.25922	-0.072087074813084	0.245700228547107	Transcriptome
MSTRG.25924	-0.35184096367563	0.58231542412452	Transcriptome
MSTRG.25955	0.00411778285134613	-0.00343659408865631	Transcriptome
MSTRG.25988	0.0456376891260451	0.017769472185828	Transcriptome
MSTRG.26038	0.00283060071920401	0.000616568020219052	Transcriptome
MSTRG.26039	0.00903856267510748	-0.004204561884686	Transcriptome
MSTRG.26130	-0.00875532417291774	-0.0195456529825739	Transcriptome
MSTRG.2628	0.00687603854240397	-0.00914742531579706	Transcriptome
MSTRG.26305	0.053971908346364	0.0360076937133088	Transcriptome
MSTRG.26328	0.00638264990985659	-0.00699704647219352	Transcriptome
MSTRG.26469	0.00194876965367995	0.00251734914010558	Transcriptome
MSTRG.26492	0.000729713568750084	-0.000758749400624503	Transcriptome
MSTRG.26498	0.00342823293943991	-0.000731561251928748	Transcriptome
MSTRG.26528	0.0210384152620449	-0.00226294599618217	Transcriptome
MSTRG.26596	0.00591137732475594	0.00264198077205455	Transcriptome
MSTRG.26640	0.00731021522843021	-0.00451558083245318	Transcriptome
MSTRG.26679	0.00273943730444289	-0.000135609068730539	Transcriptome
MSTRG.26724	0.00120492922570669	0.000313356325364909	Transcriptome
MSTRG.2673	0.00380244466172347	0.000534901521586159	Transcriptome
MSTRG.26730	0.0106816211717215	-0.00159009614856792	Transcriptome
MSTRG.26752	0.00462405492110239	0.00303882553077184	Transcriptome
MSTRG.26760	0.0109432067238217	-0.00475525069671955	Transcriptome
MSTRG.2678	0.00162377447033175	-0.000347304502708763	Transcriptome
MSTRG.26799	0.0216866061146537	-0.00598739365367219	Transcriptome
MSTRG.26811	0.00340982671834076	-0.00110932213130344	Transcriptome
MSTRG.26918	-0.0101703101442696	-0.00976661754064985	Transcriptome
MSTRG.2693	0.00195410598140478	0.000291425007091493	Transcriptome
MSTRG.26934	0.00133531424772922	0.000537860881102494	Transcriptome
MSTRG.26940	0.0016956742828256	-0.000722062445471228	Transcriptome
MSTRG.26952	0.00272204485347609	-0.000196500370952272	Transcriptome
MSTRG.26954	0.00113488405308483	-6.65239755252999e-05	Transcriptome
MSTRG.26972	0.00267807894098727	0.00720782862955687	Transcriptome
MSTRG.26988	0.016348512101013	-0.0128321776538306	Transcriptome
MSTRG.26990	0.00602484585333771	-0.000489788492489113	Transcriptome
MSTRG.26991	0.00393726256058066	-0.00369630877128568	Transcriptome
MSTRG.26999	0.00216165783863745	-0.000377089806123992	Transcriptome
MSTRG.27005	0.0156280776633883	0.015376170972742	Transcriptome
MSTRG.27018	0.00271702731872939	-0.000944828432966441	Transcriptome
MSTRG.27072	-0.00380517230748167	0.0111282649611568	Transcriptome
MSTRG.27086	0.00542172409762695	-0.00146845556218417	Transcriptome
MSTRG.27092	0.00152114284561411	0.00149570660231862	Transcriptome
MSTRG.27124	0.000656625061638508	0.000405803624806339	Transcriptome
MSTRG.27145	0.00311088712619531	0.000193006298555973	Transcriptome
MSTRG.27163	0.00349345484141148	0.00592757942261412	Transcriptome
MSTRG.27211	0.0273748933328908	0.00573473218222036	Transcriptome
MSTRG.27254	0.00953013475206514	-0.0108599120724024	Transcriptome
MSTRG.27259	-0.0279313137012812	-0.0029047372083734	Transcriptome
MSTRG.27509	0.00830464206434346	0.00121924629730551	Transcriptome
MSTRG.27585	0.0171145972695352	-0.00885182930205927	Transcriptome
MSTRG.27596	0.0249529625296607	0.0163058862991441	Transcriptome
MSTRG.27598	0.00198862978585721	0.00184946795965536	Transcriptome
MSTRG.27609	0.00117709561552796	0.000251133406030589	Transcriptome
MSTRG.27616	0.00631111934304666	0.00110957409898201	Transcriptome
MSTRG.27644	0.00228198272206616	-0.00208717427998512	Transcriptome
MSTRG.27651	-0.00543991302613583	-0.0204849450623592	Transcriptome
MSTRG.27777	0.0256972411347954	-0.00894865726598014	Transcriptome
MSTRG.2778	0.00251127491857002	-0.00213021997480435	Transcriptome
MSTRG.27782	0.00206010296048387	-0.000106455134967928	Transcriptome
MSTRG.27790	0.00104331209612232	-0.000226759604558642	Transcriptome
MSTRG.27813	0.00272259154419281	-0.00121077125004727	Transcriptome
MSTRG.27964	0.0205975904592669	0.0104805031404834	Transcriptome
MSTRG.28014	0.00582089442965987	-0.00151229018489612	Transcriptome
MSTRG.28036	0.00363823661833427	0.0020908034996942	Transcriptome
MSTRG.28122	0.0083999798350426	0.00124783629440423	Transcriptome
MSTRG.28177	-0.000328611828766166	0.000591534456395184	Transcriptome
MSTRG.2821	0.0547254291581862	-0.0325108018403676	Transcriptome
MSTRG.28249	-0.00676360565742676	-0.0005128964989001	Transcriptome
MSTRG.28287	-0.00101603162089301	-0.000872552247144931	Transcriptome
MSTRG.28323	-0.000422305736035017	-0.00129091920784538	Transcriptome
MSTRG.28326	-0.0141861266896837	-0.035138926547297	Transcriptome
MSTRG.28355	-0.00196707601372706	0.00566148564478588	Transcriptome
MSTRG.2837	0.00283718368873936	-0.000558558141686651	Transcriptome
MSTRG.28529	0.0683819667279243	-0.0125630262563325	Transcriptome
MSTRG.28539	0.00643945947206055	-0.00492305596214242	Transcriptome
MSTRG.28705	0.00152499370441051	-0.00012104840160573	Transcriptome
MSTRG.28718	0.00264112017949311	-0.00134367086282401	Transcriptome
MSTRG.28791	0.00113203133483437	-0.00184660955266974	Transcriptome
MSTRG.28960	-0.00832517173927744	0.0288223594292585	Transcriptome
MSTRG.28969	0.00381363189496375	-0.00248654015857005	Transcriptome
MSTRG.28970	0.00263109408852621	-0.000508559524585866	Transcriptome
MSTRG.28971	0.00140110814030127	0.00131425937809799	Transcriptome
MSTRG.28974	-0.00772816685564183	-0.000648207387809106	Transcriptome
MSTRG.29008	-0.0112912202550274	0.00849003054399063	Transcriptome
MSTRG.29042	0.0041803518033603	-0.000513885258443979	Transcriptome
MSTRG.29048	0.00382303860716395	-0.00296514221306017	Transcriptome
MSTRG.29051	-0.000951162321059942	0.00143218184038771	Transcriptome
MSTRG.29052	-0.00338370221629169	-0.00089741861152651	Transcriptome
MSTRG.29178	0.00182217448714299	0.00200738176903947	Transcriptome
MSTRG.2919	0.00271994377315898	0.00101472209241573	Transcriptome
MSTRG.29198	0.00120613463226009	-0.000380938629843937	Transcriptome
MSTRG.2920	0.0160967218998744	0.00447097216345223	Transcriptome
MSTRG.29319	0.00117583384573927	-0.000587749351118405	Transcriptome
MSTRG.29397	0.0046594852088197	-0.00272443504871682	Transcriptome
MSTRG.29404	0.00496900759586819	-0.00376025738908406	Transcriptome
MSTRG.29469	0.00109906298980048	0.000490945632176448	Transcriptome
MSTRG.295	-0.00884657133472383	0.0375832462571672	Transcriptome
MSTRG.29506	0.00650972313834694	-0.00812005895128929	Transcriptome
MSTRG.29616	0.00115341366139454	-0.0011181260189869	Transcriptome
MSTRG.29689	-0.0967141736782753	-0.159711470670958	Transcriptome
MSTRG.29717	0.000788855074801536	0.000187556012890011	Transcriptome
MSTRG.29735	0.00130446563928682	-0.00225423309815317	Transcriptome
MSTRG.29742	-0.0333983303173798	-0.0027599680931327	Transcriptome
MSTRG.29907	0.00565742617038842	0.00257512300414699	Transcriptome
MSTRG.29970	0.0170029476346394	0.00635242894105983	Transcriptome
MSTRG.30061	-0.001520808752453	0.000802861504582606	Transcriptome
MSTRG.30062	-0.00657834944686034	0.00270426428384395	Transcriptome
MSTRG.30168	-0.00602322108703622	0.00395662745609864	Transcriptome
MSTRG.30253	-0.00177247595555166	-0.00193135493967337	Transcriptome
MSTRG.30254	0.00189324532006491	0.000725007498534286	Transcriptome
MSTRG.30257	0.0033652483614214	0.0044956906782923	Transcriptome
MSTRG.30364	0.00503345481552253	-0.00143763158763696	Transcriptome
MSTRG.30384	0.00293023323162142	-0.00134060852232885	Transcriptome
MSTRG.30402	0.00362162769853287	0.00107735262378861	Transcriptome
MSTRG.30515	0.175192479259087	0.028269107244711	Transcriptome
MSTRG.30564	0.0268870014622372	0.0147978767306365	Transcriptome
MSTRG.30565	0.00102069370635871	0.00116895324007877	Transcriptome
MSTRG.30569	-0.000420864783595048	-0.000315026669596103	Transcriptome
MSTRG.30582	0.00448506195247737	-0.00128527636788509	Transcriptome
MSTRG.30646	0.00173105320679482	0.000222438714815955	Transcriptome
MSTRG.30668	0.0125878037847818	0.00152866094977156	Transcriptome
MSTRG.30700	0.00159056129615228	-0.000379791177841562	Transcriptome
MSTRG.30709	0.0079976941770084	-0.00235311169479836	Transcriptome
MSTRG.30789	0.00668299824519798	-0.00317949620714501	Transcriptome
MSTRG.30819	-0.00113480071856341	0.0016176604492435	Transcriptome
MSTRG.30839	-0.00994692334352907	-0.0211409706064635	Transcriptome
MSTRG.30934	0.00109486041403868	-0.000100602503517739	Transcriptome
MSTRG.30945	0.00186106949473423	0.000938787088012291	Transcriptome
MSTRG.30947	0.00719394172480084	0.000744475575649533	Transcriptome
MSTRG.30948	0.0876488599369335	0.016034076863045	Transcriptome
MSTRG.30952	0.00131585837826039	0.00183811277663868	Transcriptome
MSTRG.30971	0.0262683871810159	0.0154138585817905	Transcriptome
MSTRG.30993	0.00152057587072916	-0.000201521380581164	Transcriptome
MSTRG.31117	0.0022457298630322	-0.000763466905070251	Transcriptome
MSTRG.3115	0.00104157170660352	-1.08023950048703e-05	Transcriptome
MSTRG.31219	0.0164289362084962	0.00677694621602737	Transcriptome
MSTRG.31268	0.00763551009506082	-0.0066601886212916	Transcriptome
MSTRG.31295	0.0415491155204731	0.0369403882371515	Transcriptome
MSTRG.31310	0.00244377951349098	0.00103636185998668	Transcriptome
MSTRG.31316	0.00116316042279241	-0.000195320696927049	Transcriptome
MSTRG.31364	0.00208951981945663	7.12437510284715e-05	Transcriptome
MSTRG.31378	-0.000510321589985129	-0.00167941593562573	Transcriptome
MSTRG.31444	-0.00231240467315367	0.000996936795384216	Transcriptome
MSTRG.31462	-0.000735959274326779	-0.000364219313864549	Transcriptome
MSTRG.31592	0.00802632916173034	-0.00462711768062055	Transcriptome
MSTRG.31626	0.00220111547028535	-0.00132453416609474	Transcriptome
MSTRG.31640	0.0123997121133784	0.00344700310950273	Transcriptome
MSTRG.31731	0.000975433673104704	0.000186606109281311	Transcriptome
MSTRG.31765	0.00251303866872275	-0.00230139243611638	Transcriptome
MSTRG.31793	0.00636235714217261	-3.83203918655504e-05	Transcriptome
MSTRG.31818	0.0112270721973668	-0.000368327793041212	Transcriptome
MSTRG.31822	0.00991938390757343	-0.00607763930441203	Transcriptome
MSTRG.31828	0.0386996282397474	-0.0183183385695316	Transcriptome
MSTRG.31876	0.00614457278714771	0.00302085341279491	Transcriptome
MSTRG.31878	0.00701795942915207	0.0016537897538838	Transcriptome
MSTRG.31888	0.0312053966811336	0.00839985912518395	Transcriptome
MSTRG.31894	0.00694399445745969	-0.0135927089513525	Transcriptome
MSTRG.31968	0.00336106242472425	-0.00521343870384365	Transcriptome
MSTRG.31969	0.00159014272057156	0.000343202750424812	Transcriptome
MSTRG.320	0.00384019481455293	-0.00283039450300619	Transcriptome
MSTRG.3205	0.00169834161380526	0.00104963772024502	Transcriptome
MSTRG.3214	0.00393908958279941	0.00214942411138806	Transcriptome
MSTRG.32215	0.00144631565536766	9.20778017411599e-05	Transcriptome
MSTRG.3226	0.0022855816795606	0.000143053055476857	Transcriptome
MSTRG.32267	0.004790416095037	-0.00304203006602308	Transcriptome
MSTRG.323	0.00885302918899794	-0.00216670422122179	Transcriptome
MSTRG.32306	0.0036959006093865	-0.00502849915772035	Transcriptome
MSTRG.32366	0.000971951815407745	0.00122475399658865	Transcriptome
MSTRG.32378	-0.023077946178619	-0.010282037286534	Transcriptome
MSTRG.32427	0.0037407732866129	-0.00272803959315948	Transcriptome
MSTRG.32473	0.00385127246979824	0.00073755860497212	Transcriptome
MSTRG.32518	0.00116443999874245	0.00135435735257515	Transcriptome
MSTRG.32525	0.00134772064607671	7.56522944125517e-05	Transcriptome
MSTRG.32573	0.00494617400836591	0.00225656819794361	Transcriptome
MSTRG.3259	-0.00707369994246638	0.00659668222968714	Transcriptome
MSTRG.32706	0.00312169662727019	-0.000587378956953649	Transcriptome
MSTRG.32715	0.0122971881981415	-0.00187312367948272	Transcriptome
MSTRG.32720	0.00305947842014129	-0.000925476406699499	Transcriptome
MSTRG.32794	0.00390277895406785	-0.00423701806969205	Transcriptome
MSTRG.32815	0.00510787015613377	1.80515857355218e-05	Transcriptome
MSTRG.32817	0.00933161681677163	-0.00175505967622354	Transcriptome
MSTRG.32821	0.0110529260092633	-0.00538612915506965	Transcriptome
MSTRG.32850	0.0158304499886465	0.00677838149267941	Transcriptome
MSTRG.32908	0.005621418833587	-0.00160850337781109	Transcriptome
MSTRG.33077	-0.00336285947839082	0.00921369461164715	Transcriptome
MSTRG.33136	0.00167919600355093	-0.00119501805146475	Transcriptome
MSTRG.33296	-0.00244667582796149	0.00307741024260669	Transcriptome
MSTRG.33300	-0.0178853384268108	-0.0115334765676935	Transcriptome
MSTRG.33353	0.0372234973582184	0.0228230907087705	Transcriptome
MSTRG.33362	0.00849855409643776	0.00301732441044519	Transcriptome
MSTRG.33405	-0.00683647967371593	0.0275188399655317	Transcriptome
MSTRG.33448	0.00308198236545325	0.000530022021851879	Transcriptome
MSTRG.33547	0.00491429908032389	-0.00150143084022301	Transcriptome
MSTRG.33548	0.00668777665325459	-0.00153349601522617	Transcriptome
MSTRG.33579	-0.00239817759903712	0.00449874932571498	Transcriptome
MSTRG.33580	-0.0200619950908093	0.0121768118216034	Transcriptome
MSTRG.33678	0.00489049899208326	0.00276004961501779	Transcriptome
MSTRG.33867	0.0372638635314111	0.0212630881042009	Transcriptome
MSTRG.34	0.00622275770777519	-0.00102567674005526	Transcriptome
MSTRG.34046	-0.00205111216519427	0.000981702095869703	Transcriptome
MSTRG.34125	0.00578260675083947	0.00711261561043693	Transcriptome
MSTRG.34142	0.000521647231747212	-2.62159356301759e-05	Transcriptome
MSTRG.34240	0.00152931425759444	-0.000981912274347335	Transcriptome
MSTRG.34258	-0.00989725893063251	-0.0206722070423736	Transcriptome
MSTRG.34271	0.0110397568134954	0.000421161731084399	Transcriptome
MSTRG.34302	0.0032296106493206	-0.000976907132751304	Transcriptome
MSTRG.34313	0.00136162426920873	0.000946829861442451	Transcriptome
MSTRG.34326	0.00445838313067176	-0.0032448917854966	Transcriptome
MSTRG.34342	0.000908795238888966	-5.20475951953272e-05	Transcriptome
MSTRG.34358	0.00125252471824288	0.000560953157149149	Transcriptome
MSTRG.34394	0.00162605347207941	-0.000304553003572697	Transcriptome
MSTRG.34475	0.00433321889855638	0.000231200790422645	Transcriptome
MSTRG.34612	0.00205181192010679	-0.00102646580991119	Transcriptome
MSTRG.34695	0.00452834967497664	-0.00162586467033723	Transcriptome
MSTRG.34722	0.0303256077519991	0.00667361864987145	Transcriptome
MSTRG.34781	0.00301138143223203	1.45606599663658e-05	Transcriptome
MSTRG.34889	-0.000701994423784553	-0.000427424409572564	Transcriptome
MSTRG.34940	0.00216900747961515	0.00149743203994401	Transcriptome
MSTRG.34945	0.00350245302175138	-0.00296662377378516	Transcriptome
MSTRG.34950	0.00441695426239679	0.00583447949811299	Transcriptome
MSTRG.35004	0.00359681307604251	-0.00383300454578719	Transcriptome
MSTRG.35092	0.00270268073711307	-2.76914571551086e-05	Transcriptome
MSTRG.35125	0.0104799337706627	-0.0104730394671873	Transcriptome
MSTRG.35135	0.00120784149472354	-0.000966658054929333	Transcriptome
MSTRG.35255	0.00317846023445764	-0.0016928508348012	Transcriptome
MSTRG.35282	0.00188673393938387	0.0011014605176067	Transcriptome
MSTRG.35283	0.0017607833470282	-0.00188826376998327	Transcriptome
MSTRG.35284	0.00227489627911053	0.000210844761195446	Transcriptome
MSTRG.35344	0.00194988368287514	-0.00140952037773891	Transcriptome
MSTRG.35370	0.137466636200308	0.0805271974721975	Transcriptome
MSTRG.35437	0.00121272588258206	0.000471614580254157	Transcriptome
MSTRG.35468	0.0240407005253666	-0.000240623886150809	Transcriptome
MSTRG.35517	-0.00131227089828563	-0.00349947148513725	Transcriptome
MSTRG.35576	0.00133734104075902	0.00111572252191951	Transcriptome
MSTRG.35603	0.00122475327365155	-0.000390528259514424	Transcriptome
MSTRG.3568	0.0232828850197267	-0.00441738949307029	Transcriptome
MSTRG.35782	0.0369270804929133	0.0150852829060141	Transcriptome
MSTRG.35783	0.00958274527346291	0.00280637748029426	Transcriptome
MSTRG.35863	0.0512056674578601	0.0300326760650286	Transcriptome
MSTRG.35958	0.00141530253109678	-0.00174218215686775	Transcriptome
MSTRG.36009	-0.000159582098069931	0.000288899372550457	Transcriptome
MSTRG.36035	0.00113480753035224	0.000929825329065834	Transcriptome
MSTRG.36082	0.00380042419375197	0.000987694996370732	Transcriptome
MSTRG.36102	0.0109561838855991	0.00129655569105919	Transcriptome
MSTRG.36172	0.00187221008972432	-0.000834982649310594	Transcriptome
MSTRG.36217	0.00130025879352287	-0.00311360821089462	Transcriptome
MSTRG.3625	0.00216502010023263	-0.0017738963996503	Transcriptome
MSTRG.36328	0.0118035817118546	-0.0141793554267384	Transcriptome
MSTRG.36404	0.00176476851273615	0.000873427073850349	Transcriptome
MSTRG.36445	0.00240271366785741	-0.00155318729045347	Transcriptome
MSTRG.36474	-0.00533050459382208	-0.00164113534452905	Transcriptome
MSTRG.36502	0.00396502907628227	-0.00509071824290876	Transcriptome
MSTRG.36512	0.0101304672147989	-0.00249589475500783	Transcriptome
MSTRG.36532	0.00142245137798524	-0.000395463151545224	Transcriptome
MSTRG.36575	-0.000909087950476906	0.000320826201539579	Transcriptome
MSTRG.36593	0.0136302464042464	-0.0108708351240096	Transcriptome
MSTRG.36684	0.00405270451911033	-0.00446085890577432	Transcriptome
MSTRG.36725	0.00701196395229039	-0.00199378536301015	Transcriptome
MSTRG.36745	0.0832233893439794	-0.0162361250190594	Transcriptome
MSTRG.36754	0.00225748234454929	0.00261465610146462	Transcriptome
MSTRG.36777	0.00418453242256524	0.00233582754250742	Transcriptome
MSTRG.3679	0.00355457692743161	-0.000640140669709238	Transcriptome
MSTRG.36790	0.0083934599408972	-0.00655401202067717	Transcriptome
MSTRG.36843	0.0332863814189536	-0.0180072766111341	Transcriptome
MSTRG.36862	0.00404321804356606	-0.00132439132660302	Transcriptome
MSTRG.36875	-0.0404054972916505	-0.00912299643220389	Transcriptome
MSTRG.36967	0.0142253178934937	0.0122476616680463	Transcriptome
MSTRG.37007	-0.0691013192059531	-0.133543610668224	Transcriptome
MSTRG.37010	-0.0112339814489636	-0.0165223163089058	Transcriptome
MSTRG.37055	0.00233857964981207	-0.00143564619421948	Transcriptome
MSTRG.37066	0.00118994386196727	6.57762952205639e-05	Transcriptome
MSTRG.37070	0.00383469187795329	-0.00152635907660454	Transcriptome
MSTRG.37162	0.0104527027891992	-0.00217812457348899	Transcriptome
MSTRG.3719	0.00522457623626621	-0.00226250414284065	Transcriptome
MSTRG.37193	0.00203501096676695	0.000168151050187398	Transcriptome
MSTRG.37224	0.00394975866138507	-0.000765232050258177	Transcriptome
MSTRG.37288	0.00124180577285208	-0.000999683723891659	Transcriptome
MSTRG.37340	0.00390260981032034	-0.00351209666963873	Transcriptome
MSTRG.37367	-0.0247921869472816	-0.0514614726606471	Transcriptome
MSTRG.37411	-0.00236441780602563	0.00109764050414409	Transcriptome
MSTRG.37436	0.00563013904092331	0.000670569550664241	Transcriptome
MSTRG.37477	-0.00163945529565067	0.000247924936726406	Transcriptome
MSTRG.37525	0.00570887192404648	-0.00419807257072404	Transcriptome
MSTRG.37546	0.00261296603286475	0.00436884752035649	Transcriptome
MSTRG.37564	0.00125832052730809	0.00128318074899316	Transcriptome
MSTRG.3776	0.00148632687616414	6.86205289751246e-05	Transcriptome
MSTRG.37909	0.0109366834266254	0.00591545220870293	Transcriptome
MSTRG.37911	-0.0261118650857172	-0.0246997585902252	Transcriptome
MSTRG.37985	0.000891866958717804	0.000101109092952745	Transcriptome
MSTRG.38017	0.000772218963356374	0.000283384573075261	Transcriptome
MSTRG.38037	0.00175637086469772	-0.00351424466694728	Transcriptome
MSTRG.38067	0.00771296060702815	-0.00239972211019198	Transcriptome
MSTRG.38079	0.0422541504281526	-0.0149852824660779	Transcriptome
MSTRG.38088	0.00601339521582229	-0.00312202457187461	Transcriptome
MSTRG.3810	0.00721511380837516	-0.000202096776701303	Transcriptome
MSTRG.38137	0.0181059104649054	0.00190769788798358	Transcriptome
MSTRG.38193	0.00929802560834036	0.000258825926217048	Transcriptome
MSTRG.38206	0.00968982446842902	0.0035123387217216	Transcriptome
MSTRG.3826	0.000914332180260147	-0.00171362926220972	Transcriptome
MSTRG.3827	0.00885153261491337	-0.00240587394540068	Transcriptome
MSTRG.38300	0.00502981516548464	-0.00420327791493041	Transcriptome
MSTRG.38326	0.00168361155009465	-0.00132757201635185	Transcriptome
MSTRG.38367	0.00260765414464839	-0.0028278341948684	Transcriptome
MSTRG.38396	0.00122913260403351	-0.00117007126815775	Transcriptome
MSTRG.38467	0.00109540383657546	-0.000247546056946915	Transcriptome
MSTRG.3849	0.00120947326534208	-0.000288853736696175	Transcriptome
MSTRG.38498	0.00427174547022074	-0.00112695100840248	Transcriptome
MSTRG.3850	0.00175540521472543	0.00103723638153978	Transcriptome
MSTRG.38508	0.00827700021092125	-0.00752243365224125	Transcriptome
MSTRG.38509	0.00792128975005691	0.00231647976510526	Transcriptome
MSTRG.3851	0.00574639212022979	-0.00333472808875111	Transcriptome
MSTRG.38512	0.00206463123470947	-0.00112818618759908	Transcriptome
MSTRG.38543	0.000513846966871069	0.000422023954463652	Transcriptome
MSTRG.3855	0.00138124123721027	-0.000799776095180486	Transcriptome
MSTRG.38586	0.00462529927235772	-0.0039205168974485	Transcriptome
MSTRG.38627	0.00767003357936916	-0.00538990031456308	Transcriptome
MSTRG.38652	0.00160138712373567	-0.000782786220455487	Transcriptome
MSTRG.38721	0.00128342789098767	0.00014103617827181	Transcriptome
MSTRG.3882	0.0462794625119246	0.0118952417888793	Transcriptome
MSTRG.38887	0.00279168457394044	-0.00114452548706632	Transcriptome
MSTRG.39008	0.0179020242092015	0.0090396700215652	Transcriptome
MSTRG.39057	0.00184950703366166	-0.000166187792185446	Transcriptome
MSTRG.39211	0.037125540191141	0.0164000615479972	Transcriptome
MSTRG.39225	-0.00222010634958641	0.00371024026552415	Transcriptome
MSTRG.39419	0.00391604802760599	-0.00447211256556808	Transcriptome
MSTRG.39435	-0.00781368972212519	0.0272909859832547	Transcriptome
MSTRG.39480	0.0146453177947428	-0.00442445489805012	Transcriptome
MSTRG.39499	-0.0287214796247734	-0.052515366022833	Transcriptome
MSTRG.39595	0.00207547564530671	0.00142399704664263	Transcriptome
MSTRG.39785	0.00756461754645513	-0.00757760835902977	Transcriptome
MSTRG.398	0.0101004851921765	-0.00146365486997742	Transcriptome
MSTRG.39820	0.00190796019319529	0.000968843092360861	Transcriptome
MSTRG.39954	-0.00328966687092982	-0.00141924517228689	Transcriptome
MSTRG.39958	-0.00400733050042273	0.00871436347056077	Transcriptome
MSTRG.39959	-0.034180429037076	0.00622290287222228	Transcriptome
MSTRG.40151	-0.000527444202577067	0.00236610655918884	Transcriptome
MSTRG.40234	0.0102506794695226	0.00130387791280323	Transcriptome
MSTRG.40288	0.00271402081546205	-0.00113178632108665	Transcriptome
MSTRG.40337	0.0027066225927742	-0.00475920164911708	Transcriptome
MSTRG.40357	0.00218174967600049	-0.00327943506812774	Transcriptome
MSTRG.40398	0.00381845456121209	0.0029917718814793	Transcriptome
MSTRG.4041	0.00220930803319315	-9.31621838000923e-05	Transcriptome
MSTRG.40429	0.0033725840873076	0.000582882443335321	Transcriptome
MSTRG.4046	-0.0339007716784975	-0.0894668233154429	Transcriptome
MSTRG.40463	0.174131908810308	0.0381269783088629	Transcriptome
MSTRG.40464	0.00342517897840607	0.000337659924484085	Transcriptome
MSTRG.40544	0.00601272471252218	-0.00648849911697814	Transcriptome
MSTRG.40583	0.000961912373019768	0.000699345830562449	Transcriptome
MSTRG.40639	0.0250211496443916	0.0102272725641183	Transcriptome
MSTRG.40641	0.000737887954883633	0.000954950913681776	Transcriptome
MSTRG.40648	0.00119233624012519	0.00010890737744926	Transcriptome
MSTRG.40802	0.0137178878220258	-0.00864871211805272	Transcriptome
MSTRG.40844	0.0155525444326269	-0.00156700331383859	Transcriptome
MSTRG.41065	0.00704183368506574	-0.00724907864452738	Transcriptome
MSTRG.41066	0.0106165523975568	-0.00281721160163359	Transcriptome
MSTRG.41068	0.011310585104645	0.00824625416415067	Transcriptome
MSTRG.41299	0.0230757296281031	-0.00109905144170896	Transcriptome
MSTRG.41405	0.0126684516826145	-0.00899576891058868	Transcriptome
MSTRG.41408	0.00383670925335152	-0.00186732043730252	Transcriptome
MSTRG.41418	0.00459605875699092	-0.00038330240370938	Transcriptome
MSTRG.41429	0.00424507631119257	-0.00113116838853604	Transcriptome
MSTRG.41476	0.0236167211924892	0.0191727628019634	Transcriptome
MSTRG.41498	0.0603416017267275	0.018992895956902	Transcriptome
MSTRG.41530	0.000668695447823203	-0.000179708188375236	Transcriptome
MSTRG.41535	0.00131555343783075	0.00133421959613068	Transcriptome
MSTRG.4160	0.00300438908244738	-0.000400024341209088	Transcriptome
MSTRG.41691	-0.00653944537679881	0.0138819933044146	Transcriptome
MSTRG.41703	0.00148821056137388	0.000339817143824623	Transcriptome
MSTRG.41834	0.0103994582219533	-0.00726048970336965	Transcriptome
MSTRG.41835	0.00569055202980747	-0.00197251653078246	Transcriptome
MSTRG.41836	0.00597955017768374	-0.00206354094986505	Transcriptome
MSTRG.41845	0.00199987424182091	-0.00180084721434905	Transcriptome
MSTRG.41940	0.00545158283784498	-0.00325971432980298	Transcriptome
MSTRG.42059	0.0107034051497534	0.000450453021254565	Transcriptome
MSTRG.4208	0.00421504244963175	-0.000643943245793817	Transcriptome
MSTRG.4210	0.00187013668871034	0.000295340656408011	Transcriptome
MSTRG.4218	0.00278168794420368	0.000161180880055913	Transcriptome
MSTRG.4221	0.00626965913557159	0.00161508162279704	Transcriptome
MSTRG.42263	0.00331266160962682	-0.00188178666914793	Transcriptome
MSTRG.42271	0.00148197374391521	-0.000935676579925524	Transcriptome
MSTRG.42275	0.0109109170143429	-0.00145138798594166	Transcriptome
MSTRG.42341	0.00235876639684588	-0.00111077203367271	Transcriptome
MSTRG.42342	0.0105002485996773	-0.00749704812893715	Transcriptome
MSTRG.42434	0.0229164806952128	0.0106041588135163	Transcriptome
MSTRG.42445	0.00366608012898583	0.00105893822926807	Transcriptome
MSTRG.4245	0.0111868279675342	-0.00132540431180896	Transcriptome
MSTRG.42450	0.00267052421212946	0.000808569568949087	Transcriptome
MSTRG.42471	0.0105006532874376	-0.00173056912232762	Transcriptome
MSTRG.4256	0.00681445459858775	-0.00688720401356312	Transcriptome
MSTRG.42667	0.0128206392179953	-0.00671536923372202	Transcriptome
MSTRG.42756	-0.000972468285097466	-0.00165489135035572	Transcriptome
MSTRG.4278	0.000903933831250504	5.24281048155236e-05	Transcriptome
MSTRG.42785	-0.00253631625911482	-0.00257372969736384	Transcriptome
MSTRG.42786	-0.0150163285996615	-0.0127433033193858	Transcriptome
MSTRG.42826	0.00187244983888572	-0.000258532748053921	Transcriptome
MSTRG.42827	0.00116073065562929	0.00112407713724104	Transcriptome
MSTRG.4285	0.000626772761598231	0.00015502771755035	Transcriptome
MSTRG.42852	0.0360857765927316	-0.00150149472424004	Transcriptome
MSTRG.4292	0.0105752687687599	-0.00335882763888686	Transcriptome
MSTRG.42938	0.00339157686897995	-0.00105849507048383	Transcriptome
MSTRG.42965	0.00405494878176666	0.000672237945779697	Transcriptome
MSTRG.42974	0.0146861648822338	-0.00633365663233903	Transcriptome
MSTRG.4307	0.00107924041582212	0.000430206586220619	Transcriptome
MSTRG.43205	0.00297152119755443	7.88653282382815e-05	Transcriptome
MSTRG.43206	0.00117161896870374	-0.000614194571025934	Transcriptome
MSTRG.43335	0.00270883775909903	0.000665688390957486	Transcriptome
MSTRG.43403	0.00152704346039877	-0.000529886918797603	Transcriptome
MSTRG.43441	0.00797025559386845	-0.00640269366869549	Transcriptome
MSTRG.43442	0.0105924876307016	-0.00596069745109483	Transcriptome
MSTRG.43509	0.00232614411842205	-2.37422302544928e-05	Transcriptome
MSTRG.43551	-0.043800035065073	0.0621194390612316	Transcriptome
MSTRG.4357	0.023473534665059	-0.00360675137075903	Transcriptome
MSTRG.43602	-0.000477996147075159	0.00085242907150894	Transcriptome
MSTRG.4371	0.00128878877929769	-0.000302674459254886	Transcriptome
MSTRG.43763	0.00654488562039382	-0.00518089190493765	Transcriptome
MSTRG.4380	0.0133795986796248	-0.0086311258726225	Transcriptome
MSTRG.44040	0.00776446127451695	-0.00746141433897528	Transcriptome
MSTRG.44160	0.0405038406527614	0.0142986338590314	Transcriptome
MSTRG.44268	0.00173089203545866	-0.000985602751176809	Transcriptome
MSTRG.44477	0.00847484779248415	0.00800612535706868	Transcriptome
MSTRG.4458	0.00178677142900655	-0.00068601891507465	Transcriptome
MSTRG.4459	0.0255243953469482	-0.00148193388598718	Transcriptome
MSTRG.44627	-0.0334501312763378	-0.026078863468477	Transcriptome
MSTRG.44636	0.000976714981361901	0.00130939677803934	Transcriptome
MSTRG.44690	-0.000859878184580622	-0.00137015894991278	Transcriptome
MSTRG.447	0.0019542635720656	-0.00150236110254545	Transcriptome
MSTRG.44771	-0.00290637848688644	-0.000228616515088767	Transcriptome
MSTRG.44823	-0.000516716429133009	-0.000405209325534251	Transcriptome
MSTRG.44991	-0.0150890711628667	-0.0215923221463179	Transcriptome
MSTRG.45075	0.00180192231455242	-0.00180428612092383	Transcriptome
MSTRG.45140	0.00629184228003457	-0.00234222042803315	Transcriptome
MSTRG.45141	0.00159553701537935	-0.000201005648767077	Transcriptome
MSTRG.45142	0.00200754546499398	0.000712758344248534	Transcriptome
MSTRG.45165	0.0209695800321721	0.0305313741333198	Transcriptome
MSTRG.45205	0.0038435130283613	0.000103575911012861	Transcriptome
MSTRG.4678	0.0526321364115583	0.0255942404167325	Transcriptome
MSTRG.4854	-0.00187805772254951	0.00440815723057125	Transcriptome
MSTRG.4865	0.00182128785661486	0.000554944624922315	Transcriptome
MSTRG.4938	0.00436918384428883	0.000157234549597173	Transcriptome
MSTRG.5019	-0.0055732019968512	0.0145020646257174	Transcriptome
MSTRG.5032	-0.000775659456897418	0.00247466578607071	Transcriptome
MSTRG.5136	-0.00238086785117388	0.00454425352026178	Transcriptome
MSTRG.5153	0.0033657659732002	-0.00225472994502894	Transcriptome
MSTRG.5188	0.00428264251110734	0.00081317996413979	Transcriptome
MSTRG.5202	-0.00104326225308409	0.00254802848351113	Transcriptome
MSTRG.5321	0.00725682217869989	0.00326873189725672	Transcriptome
MSTRG.5435	0.0151195238366027	0.0170209297099982	Transcriptome
MSTRG.5437	-0.00602247582706572	0.0049264239888238	Transcriptome
MSTRG.5474	-0.00194619162067144	0.00275296792101451	Transcriptome
MSTRG.5486	0.00345997904013541	-0.00327002806240433	Transcriptome
MSTRG.5496	0.0023402548640934	0.00187496617825635	Transcriptome
MSTRG.55	0.00126156228679786	-0.000183744876796529	Transcriptome
MSTRG.5565	-0.00203508111848796	0.00226973019051326	Transcriptome
MSTRG.5698	0.00467381369861403	-0.00182856752087409	Transcriptome
MSTRG.5789	0.00609802314368786	-0.00439987272903413	Transcriptome
MSTRG.5848	0.0389842611089433	-0.0099954821146096	Transcriptome
MSTRG.5867	0.00515897684333576	0.00522671093861519	Transcriptome
MSTRG.5871	0.00378173365288294	0.00210175859376607	Transcriptome
MSTRG.5872	0.00102487527998543	1.55726545361987e-05	Transcriptome
MSTRG.6037	0.00215213313794226	0.00124902183769986	Transcriptome
MSTRG.6071	0.00112097619703648	-0.000444403116484335	Transcriptome
MSTRG.6171	0.0129417983159003	-0.000289227297494804	Transcriptome
MSTRG.6225	-0.00154318994453606	0.000158959618246296	Transcriptome
MSTRG.6367	0.00199678657754501	0.00012248605061349	Transcriptome
MSTRG.6376	-0.00105974301543416	-0.00187738264271892	Transcriptome
MSTRG.6415	-0.00124849447019495	-0.00253024515803558	Transcriptome
MSTRG.6416	-0.00113060527559042	-0.00234595463958872	Transcriptome
MSTRG.6515	-0.00124087991570574	-0.00160968740862747	Transcriptome
MSTRG.6590	0.00245857994436528	0.000491855235839191	Transcriptome
MSTRG.6654	-0.00453832901722058	0.0142537824725764	Transcriptome
MSTRG.668	0.00152917749560343	0.000859971595487199	Transcriptome
MSTRG.6948	-0.00953277957489987	-0.00574365303155494	Transcriptome
MSTRG.6950	-0.0411561296599674	0.0300434048314802	Transcriptome
MSTRG.7031	-0.00576849025644439	-0.0116515124381024	Transcriptome
MSTRG.7042	-0.00681521427229801	0.00820230239947914	Transcriptome
MSTRG.712	0.00436065771877852	0.00201585123998783	Transcriptome
MSTRG.7156	-0.0198628654755117	-0.0169445603244083	Transcriptome
MSTRG.725	0.00279220969295909	0.000553111860751768	Transcriptome
MSTRG.7340	-0.00178728919582972	0.000719152935957575	Transcriptome
MSTRG.7356	-0.0195290434556285	-0.0235372899774092	Transcriptome
MSTRG.7456	-0.0170854300523132	-0.00349377170475707	Transcriptome
MSTRG.7476	0.00256985619553625	0.00110165373913576	Transcriptome
MSTRG.7578	0.00192622215548981	-0.000515670323796813	Transcriptome
MSTRG.7622	0.00178511426421246	0.000474925792406748	Transcriptome
MSTRG.7654	0.00371853548343643	-0.00145985845329129	Transcriptome
MSTRG.7789	0.00926040217457929	0.00217020696503994	Transcriptome
MSTRG.7932	0.00633263321237438	-0.00364816996825664	Transcriptome
MSTRG.7970	0.00168104910886233	2.42037943031927e-05	Transcriptome
MSTRG.7975	0.0174402563794433	0.00892842913533714	Transcriptome
MSTRG.798	0.00138316705227567	0.000755490000024301	Transcriptome
MSTRG.803	0.00177589874799914	0.00290722966302057	Transcriptome
MSTRG.8056	0.00312756548497444	0.000433537404213928	Transcriptome
MSTRG.8086	0.00118321601715914	0.00158686500450389	Transcriptome
MSTRG.8105	0.00122863692180435	0.000525480033634998	Transcriptome
MSTRG.812	0.0016694510769498	-0.00181847376473651	Transcriptome
MSTRG.8146	0.0137394748200429	-0.00596479303209758	Transcriptome
MSTRG.8247	0.00438774522520575	-0.00122368768204351	Transcriptome
MSTRG.8249	0.00147382025847027	-0.000303665660803482	Transcriptome
MSTRG.8275	0.00234442163087804	0.00213998178316755	Transcriptome
MSTRG.8279	0.00330709944092087	-0.000787775205951541	Transcriptome
MSTRG.8283	0.00450010392538667	0.000519462639436151	Transcriptome
MSTRG.8326	-0.0169140265660369	-0.0270576345027614	Transcriptome
MSTRG.8329	0.00208306069640619	-0.000393545708005393	Transcriptome
MSTRG.8330	0.00458027907749069	-0.00583777430809174	Transcriptome
MSTRG.8350	0.00168153202432621	-0.000440216697783756	Transcriptome
MSTRG.8351	0.00173913259508562	-0.000316111082832263	Transcriptome
MSTRG.8401	0.00651784362931696	-0.0054018418853091	Transcriptome
MSTRG.8490	0.00308085960268603	0.00326633205266975	Transcriptome
MSTRG.8524	-0.00211055308317874	-0.000611800145656197	Transcriptome
MSTRG.8578	-0.0434552239926135	-0.0849189329024203	Transcriptome
MSTRG.860	0.00343253689249548	0.000756309077730954	Transcriptome
MSTRG.8623	0.0190753883549983	0.00542312416021435	Transcriptome
MSTRG.8700	0.00245766767872143	-0.00191090654086854	Transcriptome
MSTRG.8715	0.000853010818080252	-9.79728948179229e-05	Transcriptome
MSTRG.8762	0.00701981020152386	-0.0037068829311032	Transcriptome
MSTRG.882	0.00277024958967181	-0.00251964744678113	Transcriptome
MSTRG.8833	-0.00129763954154335	0.000270364661514338	Transcriptome
MSTRG.8853	-0.00136384780739786	0.00482049127826552	Transcriptome
MSTRG.8954	0.00244159318149564	-0.000854146549549014	Transcriptome
MSTRG.8958	0.00558306698233369	-0.00110798604907639	Transcriptome
MSTRG.902	0.00136112440278636	-0.000210438821643387	Transcriptome
MSTRG.9026	-0.00821834499698198	-0.000842315840077974	Transcriptome
MSTRG.9046	0.0018911660139316	-0.00139130058682754	Transcriptome
MSTRG.9087	-0.00138309066058093	0.000876268527266498	Transcriptome
MSTRG.9088	-0.00145369773601608	0.00134750968617473	Transcriptome
MSTRG.9224	0.242694681799839	0.0956747171078292	Transcriptome
MSTRG.9243	0.00205823398781872	0.00128981701731263	Transcriptome
MSTRG.9339	-0.000864624689266761	0.00100154618889351	Transcriptome
MSTRG.937	0.0110570829653014	-0.0061584747987496	Transcriptome
MSTRG.939	0.00936487481983632	-0.00305854175005137	Transcriptome
MSTRG.9483	-0.00458642958005467	0.00717448443972586	Transcriptome
MSTRG.95	0.00303928868668179	0.00238847268892113	Transcriptome
MSTRG.9530	0.00469194807259382	0.00763945377833461	Transcriptome
MSTRG.9602	-0.00239535128553531	0.00890975944477769	Transcriptome
MSTRG.963	-0.0234697637506235	0.0904735070276541	Transcriptome
MSTRG.9656	0.00838899120515434	-0.00153286321629138	Transcriptome
MSTRG.9661	0.0372872039734748	-0.0314235358655063	Transcriptome
MSTRG.9706	0.00173857470998998	-0.000167289532637719	Transcriptome
MSTRG.9806	0.00051215901104299	-0.000446363067516427	Transcriptome
MSTRG.9907	-0.0277054845707425	-0.0369047577380443	Transcriptome
MSTRG.9941	0.00123615539756046	4.68225902822072e-05	Transcriptome
Pig.00010	0.00465002114008616	-0.00127390020298717	Transcriptome
Pig.00011	0.00451514393465103	-0.00139332730182015	Transcriptome
Pig.00016	0.0146137293208847	-0.00308170142735933	Transcriptome
Pig.00019	0.0088317326314303	0.000778276040716023	Transcriptome
Pig.00020	-0.000808336844867655	-0.000862389867373999	Transcriptome
Pig.00036	0.00888361622047968	-0.000805614940052198	Transcriptome
Pig.00043	-0.00477440435179808	-0.00708617060382699	Transcriptome
Pig.00047	0.00191649891757064	-0.00426929884673716	Transcriptome
Pig.00050	0.00254827982375497	0.000486396438639194	Transcriptome
Pig.00055	-0.00260708719676514	0.00449934556938303	Transcriptome
Pig.00060	0.00471773486496274	-0.00529793828182946	Transcriptome
Pig.00061	0.014481510092613	-0.00769881581268	Transcriptome
Pig.00066	0.00199925848963524	-0.00115135312436543	Transcriptome
Pig.00068	0.00511499360171836	0.00378227214328857	Transcriptome
Pig.00070	0.00660104361791149	-0.0030916472384623	Transcriptome
Pig.00072	-0.00274544521832454	-0.00537283004116865	Transcriptome
Pig.00074	0.0186784781228243	0.00851405827064622	Transcriptome
Pig.00079	0.00595298204548405	0.00446454161591916	Transcriptome
Pig.00088	0.0112307585690457	0.00141191103163963	Transcriptome
Pig.00090	0.00652790012189981	-0.00160017739079527	Transcriptome
Pig.00091	0.00424418962279334	-0.00274281917704887	Transcriptome
Pig.00094	0.0044870546729784	-0.00425497004759913	Transcriptome
Pig.00099	-0.0135371098588556	-0.0292404150262992	Transcriptome
Pig.00103	0.00313885692002092	-0.00520261242280207	Transcriptome
Pig.00104	0.0072232023567278	-0.00594258530931397	Transcriptome
Pig.00109	0.0108380347244354	-0.00703504468759553	Transcriptome
Pig.00114	0.00940377078463475	-0.00205585593860997	Transcriptome
Pig.00116	0.00729731354582579	-0.00470222215488934	Transcriptome
Pig.00119	0.00596773840107063	-0.000506576021166218	Transcriptome
Pig.00122	0.00186260920729864	-0.00208253766737843	Transcriptome
Pig.00125	0.00433361063244176	-0.00437814604948012	Transcriptome
Pig.00126	0.0114677285866627	0.000158620506421263	Transcriptome
Pig.00134	0.00310448692845814	4.89923746405806e-05	Transcriptome
Pig.00140	0.0107455622725502	-0.00656607871129357	Transcriptome
Pig.00141	0.0197670602762274	-0.0164925756184858	Transcriptome
Pig.00156	0.0133509682304722	-0.00935189928700925	Transcriptome
Pig.00160	-0.00592724459279379	-0.00854413337602385	Transcriptome
Pig.00163	0.00897171602313521	-0.00617946948095173	Transcriptome
Pig.00164	0.00866999566628595	-0.00612794320113183	Transcriptome
Pig.00166	0.0112117354872068	-0.00979031977039814	Transcriptome
Pig.00167	0.0087170805464697	-0.00454233403464723	Transcriptome
Pig.00168	-0.00272857267058391	-0.00580233321624782	Transcriptome
Pig.00169	0.0117170338630735	0.000400103559273982	Transcriptome
Pig.00176	0.0053408327351153	-0.00192962395627978	Transcriptome
Pig.00178	-0.0129532464332652	-0.0143387299148491	Transcriptome
Pig.00179	0.00824951695592876	-0.00268383850585669	Transcriptome
Pig.00190	0.0214368103023756	-0.0028606862978152	Transcriptome
Pig.00191	0.00385968912817447	-0.00474974327518346	Transcriptome
Pig.00194	0.00619225419017701	-0.00663398699247142	Transcriptome
Pig.00196	0.0799980569240166	0.0358094132316358	Transcriptome
Pig.00197	0.00464166324932713	0.00114598443597994	Transcriptome
Pig.00198	0.00102328013062121	-0.00194047425615484	Transcriptome
Pig.00204	0.00763579171188402	0.000580516013128491	Transcriptome
Pig.00208	0.0630351521294457	-0.0376934795460763	Transcriptome
Pig.00217	-0.00162512394360953	0.00391869049329354	Transcriptome
Pig.00219	-0.0185179923292371	0.007384409739834	Transcriptome
Pig.00221	-0.000637439075845994	0.000907826195550351	Transcriptome
Pig.00235	0.00297086673134022	-0.00359415945673495	Transcriptome
Pig.00244	0.003601088358999	-0.00329666151101854	Transcriptome
Pig.00253	0.00100423444185055	0.000739360852532216	Transcriptome
Pig.00254	0.00186282998328636	0.0022620130720598	Transcriptome
Pig.00259	0.00595674904921066	0.00158376050297314	Transcriptome
Pig.00260	-0.00297771864242954	-0.00206697479078257	Transcriptome
Pig.00267	0.0114279565004786	-0.00622985717382918	Transcriptome
Pig.00276	-0.00145499754633876	0.0058612545023304	Transcriptome
Pig.00277	0.0073667799424763	0.000724861510571846	Transcriptome
Pig.00285	0.0153798790556185	-0.00169913781273155	Transcriptome
Pig.00289	0.0411114462939321	-0.00600537984568483	Transcriptome
Pig.00296	0.00539553257970236	-0.00041198046635293	Transcriptome
Pig.00297	0.0167325921111243	0.00757274045937976	Transcriptome
Pig.00298	0.00735597848105202	-0.00328393841705979	Transcriptome
Pig.00302	-0.00251773463785927	0.00477029742779945	Transcriptome
Pig.00303	-0.00219805747870847	0.00480693944639145	Transcriptome
Pig.00306	0.00400354918242112	-0.00270472366930859	Transcriptome
Pig.00311	0.00311130221047975	-0.00212680962842725	Transcriptome
Pig.00315	0.00439834837001967	-0.00388007307736074	Transcriptome
Pig.00318	0.0139662974163289	-0.00142873122058611	Transcriptome
Pig.00320	0.0039948633916679	-0.00794712170043396	Transcriptome
Pig.00326	0.001575880268724	-2.94526291088133e-05	Transcriptome
Pig.00327	0.0231627751814997	-0.0254512517995887	Transcriptome
Pig.00335	0.0040330236945483	-0.00283776455222546	Transcriptome
Pig.00339	0.00219203625164348	-0.00280255364347125	Transcriptome
Pig.00345	0.00226468706018811	-0.00137579686699906	Transcriptome
Pig.00346	0.00239684468751188	0.00140076000189553	Transcriptome
Pig.00349	-0.00127877849335392	-0.00252846296050049	Transcriptome
Pig.00353	0.00606430807092847	0.00177818820441259	Transcriptome
Pig.00355	0.00362788580607244	0.00269439132067173	Transcriptome
Pig.00356	-0.00197619683322534	-0.0073868985848179	Transcriptome
Pig.00360	0.00386322575894123	0.00202020010152859	Transcriptome
Pig.00364	0.00696723779568272	0.00338191371003822	Transcriptome
Pig.00367	0.00774926298617664	-0.00443334822499123	Transcriptome
Pig.00370	0.00793272356252282	0.00691172444790022	Transcriptome
Pig.00374	0.00691635259860963	-0.00455882339627578	Transcriptome
Pig.00379	0.0121663004449332	-0.00229284915292855	Transcriptome
Pig.00382	0.00368018012760024	-0.00156726169897282	Transcriptome
Pig.00391	0.00835216263010663	-0.00508335081457524	Transcriptome
Pig.00393	0.00448780804403315	-0.00461447218037491	Transcriptome
Pig.00397	-0.00312306238508367	-0.00439952227850062	Transcriptome
Pig.00400	0.00402113231617921	-0.00193193166622931	Transcriptome
Pig.00402	0.00516378784977494	-0.00504151017744035	Transcriptome
Pig.00421	0.0031648294779201	-0.0043525748673943	Transcriptome
Pig.00422	-0.045606960178598	-0.078466693796955	Transcriptome
Pig.00424	-0.00675009558409263	-0.00656939802651065	Transcriptome
Pig.00428	0.00589936990665532	-0.00503125773027647	Transcriptome
Pig.00429	0.000940379883418532	-0.00186431609875064	Transcriptome
Pig.00430	0.00262474056416904	-0.00631880881936781	Transcriptome
Pig.00432	0.00643575946606044	-0.0063639323636635	Transcriptome
Pig.00439	0.00662665528428504	-0.00427053906530609	Transcriptome
Pig.00443	0.00962105149394644	-0.0110792162744763	Transcriptome
Pig.00444	0.00224343060678984	-0.0012184722132832	Transcriptome
Pig.00448	0.00604501841964335	-0.00589318955912227	Transcriptome
Pig.00455	-0.00501449911905236	-0.00455612274819337	Transcriptome
Pig.00464	0.0079969421730454	0.00669010213644661	Transcriptome
Pig.00480	-0.00338585975960612	-0.000714407625768905	Transcriptome
Pig.00498	0.00305703700681641	0.00220778750928134	Transcriptome
Pig.00503	-0.00202123998576645	0.00138607366416109	Transcriptome
Pig.00506	0.00562092465706117	-0.00397556784703504	Transcriptome
Pig.00508	-0.00466903448310026	0.00321243837285068	Transcriptome
Pig.00511	-0.00243626936520809	-0.00545649395569037	Transcriptome
Pig.00516	-0.00508454357892728	-0.000518107546483084	Transcriptome
Pig.00518	0.0235940843771789	-0.00148380244986503	Transcriptome
Pig.00520	0.013389220087433	0.00493848261412681	Transcriptome
Pig.00521	0.00819386556189694	0.0039768738681645	Transcriptome
Pig.00533	0.00972927192653029	0.00841722228800951	Transcriptome
Pig.00547	-0.0019099406027227	-0.00619252133968859	Transcriptome
Pig.00551	-0.00116179464753844	-0.000385528254951045	Transcriptome
Pig.00560	-0.00109995532918327	-0.00333503990691284	Transcriptome
Pig.00568	0.00408376353808817	0.000526481876398309	Transcriptome
Pig.00573	0.00158533855280867	-0.000796846987832235	Transcriptome
Pig.00580	-0.00249323308884192	0.00691213542091273	Transcriptome
Pig.00582	0.00326857602463114	-0.00472645700516714	Transcriptome
Pig.00584	-0.00407485448890073	-0.0152267777638826	Transcriptome
Pig.00585	-0.00529504466325402	-0.0133285403591545	Transcriptome
Pig.00589	0.0100107917550169	-0.00430341969379406	Transcriptome
Pig.00603	0.00734029927986441	0.00922954192275702	Transcriptome
Pig.00610	0.0292324779326508	0.0130005054859033	Transcriptome
Pig.00624	0.00304317243387664	-0.00198254363979708	Transcriptome
Pig.00627	0.0148864670353307	-0.0119192668198979	Transcriptome
Pig.00629	0.0179718164620529	0.000748579230164791	Transcriptome
Pig.00632	0.00315812947714424	-0.000550296487752416	Transcriptome
Pig.00644	0.0100715469349233	-0.000299233930802693	Transcriptome
Pig.00651	0.0127205176278125	-0.00896724183663103	Transcriptome
Pig.00656	0.00458733500973342	0.00444927790746803	Transcriptome
Pig.00675	0.00207549493906556	0.00194377678502549	Transcriptome
Pig.00681	-0.00330135119573481	0.00595403753476447	Transcriptome
Pig.00683	0.00393557302596378	-0.00162521303454197	Transcriptome
Pig.00688	0.00718559712990497	-0.00632797460317533	Transcriptome
Pig.00691	0.0221245535215382	-0.0143108636690327	Transcriptome
Pig.00694	-0.00157826714699715	0.00362805798539531	Transcriptome
Pig.00698	-0.00205948142550261	0.00280169776425482	Transcriptome
Pig.00706	-0.00191138535026847	-0.00192710251704935	Transcriptome
Pig.00707	0.0106481020933332	0.00707027825960752	Transcriptome
Pig.00714	0.0265504732803464	-0.0129886607590924	Transcriptome
Pig.00720	-0.00270010663663812	0.00224069208723325	Transcriptome
Pig.00724	0.00173707597603034	0.000919123993638682	Transcriptome
Pig.00725	0.00847808718172332	-0.0042203892286184	Transcriptome
Pig.00726	-0.00851655850100733	-0.0168308168383867	Transcriptome
Pig.00728	-0.00801748249337462	-0.0180151780888523	Transcriptome
Pig.00734	0.0101258668928789	-0.00845918213803714	Transcriptome
Pig.00737	0.00478958193168075	-0.00635627842598734	Transcriptome
Pig.00738	0.0048550148549612	-0.00330703237361088	Transcriptome
Pig.00739	0.0174792523087473	0.0123975530692437	Transcriptome
Pig.00740	0.00448323908590383	-0.00348852623519899	Transcriptome
Pig.00741	0.00416324985139973	0.00166657455105882	Transcriptome
Pig.00742	-0.00222943885085788	-0.00200930832130831	Transcriptome
Pig.00744	0.00745670244725881	-0.000879228945057541	Transcriptome
Pig.00745	0.00329004102215896	-0.000254302233597603	Transcriptome
Pig.00750	-0.00320058719428394	-0.00574597872947081	Transcriptome
Pig.00755	0.00247297084966668	0.00182815261951366	Transcriptome
Pig.00757	-0.000828045628139834	-0.000527850437423465	Transcriptome
Pig.00763	0.0104698688858102	-0.00493050124540712	Transcriptome
Pig.00767	-0.00171360700252411	-0.00187073919730599	Transcriptome
Pig.00771	-0.00417663480155685	-0.010304283956191	Transcriptome
Pig.00772	0.00241476382220481	-5.55200124406754e-05	Transcriptome
Pig.00778	0.015887464043304	0.013244844457102	Transcriptome
Pig.00785	0.00622315194838495	-0.00259938799326759	Transcriptome
Pig.00793	0.00302217723587659	-0.0040390223008596	Transcriptome
Pig.00795	0.0031044121161746	0.000611102281247935	Transcriptome
Pig.00796	0.0127890712743708	-0.00703236286979992	Transcriptome
Pig.00807	0.00453364084957148	0.00148697705746491	Transcriptome
Pig.00808	0.00593456178178	-0.00690589888595084	Transcriptome
Pig.00810	0.00312307906276073	-0.00179340810920363	Transcriptome
Pig.00811	0.00155551361461225	0.00275442716342932	Transcriptome
Pig.00814	0.00945065706062766	-0.0101647271896542	Transcriptome
Pig.00817	0.00536444017588341	0.00495844264491983	Transcriptome
Pig.00819	0.00175782858468905	-0.00283311998284633	Transcriptome
Pig.00825	0.0146440213820746	0.00156924095192085	Transcriptome
Pig.00831	0.0360024181940258	0.0165085702164461	Transcriptome
Pig.00832	0.0055546702102995	-0.00427240009410011	Transcriptome
Pig.00833	0.0180787089244427	0.00429142582359123	Transcriptome
Pig.00836	0.025216081067919	0.010744450783288	Transcriptome
Pig.00839	0.00474900262135505	0.00117872324114447	Transcriptome
Pig.00844	0.00463845769437545	-0.00223725946555154	Transcriptome
Pig.00849	0.0195125374034983	-0.00544096582424622	Transcriptome
Pig.00851	-0.00296201001405692	-0.00892977390091351	Transcriptome
Pig.00853	0.002694836202158	-0.00238690853022188	Transcriptome
Pig.00864	0.00378469058398609	0.000514988308371123	Transcriptome
Pig.00868	0.00741588171255665	-0.00301700603889317	Transcriptome
Pig.00869	0.0129948505885915	-0.00408369385171221	Transcriptome
Pig.00870	0.00288403332434901	-0.00469898461221682	Transcriptome
Pig.00872	0.00321118392900033	-0.00229907068462947	Transcriptome
Pig.00881	0.00996987390620998	-0.00376674738829769	Transcriptome
Pig.00883	0.00574441312912677	-0.00333202956572807	Transcriptome
Pig.00887	0.014317552795494	-0.00597864557209921	Transcriptome
Pig.00896	0.0172983947765218	0.00333888641592841	Transcriptome
Pig.00942	0.0147755938589639	-0.00365481021682819	Transcriptome
Pig.00949	-0.00137202260493358	0.000203749212898871	Transcriptome
Pig.00953	0.00528960948613002	-0.00268731837143407	Transcriptome
Pig.00957	0.00495272233348959	-0.00261000670499007	Transcriptome
Pig.00963	0.00389067095988456	-0.00264121194379279	Transcriptome
Pig.00964	-0.00151181326104795	-0.00548035961518474	Transcriptome
Pig.00966	-0.00121098199621224	-0.00106210072625982	Transcriptome
Pig.00969	0.00254195694578175	0.000127465392033534	Transcriptome
Pig.00970	0.00545490192306399	0.00274671737875143	Transcriptome
Pig.00971	0.00210295238975955	-0.00181743422341342	Transcriptome
Pig.00973	0.0230569291720241	-0.0114348590697251	Transcriptome
Pig.00974	0.00664326237942897	-7.92928571431137e-05	Transcriptome
Pig.00975	0.016693317621902	0.000347400885078029	Transcriptome
Pig.00981	0.00824277828668144	-0.00901615378471402	Transcriptome
Pig.00983	-0.00414455679998039	-0.00905472414485425	Transcriptome
Pig.00988	0.00432526379333877	-0.000745821265825228	Transcriptome
Pig.01005	-0.00288541541457853	-0.00956079174856731	Transcriptome
Pig.01010	0.00491162299239492	-0.00194011298190865	Transcriptome
Pig.01026	0.00273317157849973	-0.0001899025326373	Transcriptome
Pig.01029	0.00327753215588031	8.26984022756459e-05	Transcriptome
Pig.01030	0.00562422202185172	-0.00548982789401158	Transcriptome
Pig.01034	0.00319059692366515	-0.00227237759092197	Transcriptome
Pig.01048	0.0114266975852356	-0.00423322472597247	Transcriptome
Pig.01049	0.00345572464790288	-0.000422063277005505	Transcriptome
Pig.01050	0.025810095086584	-0.00714104949561775	Transcriptome
Pig.01051	-0.00304567397568064	-0.00262197849014828	Transcriptome
Pig.01052	-0.00112328711076309	0.000818900306592766	Transcriptome
Pig.01066	0.00829276329477325	-0.00441900430385731	Transcriptome
Pig.01068	0.00144913409769718	-0.00145899713443809	Transcriptome
Pig.01071	-0.00156150901920408	-0.00241592254019964	Transcriptome
Pig.01073	0.00784932601705294	-0.00324677610743145	Transcriptome
Pig.01110	0.0115939538841465	-0.00107008330701521	Transcriptome
Pig.01119	0.00594894203361186	-0.00232042013396237	Transcriptome
Pig.01125	0.00231383936717277	-0.00124071671366378	Transcriptome
Pig.01126	0.00484822097034861	-0.00440971059575336	Transcriptome
Pig.01127	0.00199211382655389	-0.00273551310155863	Transcriptome
Pig.01131	-0.00245727629693115	-0.00670707229338333	Transcriptome
Pig.01134	-0.00141975241013091	0.00286864445939752	Transcriptome
Pig.01136	0.0260611286147579	0.0176966136291134	Transcriptome
Pig.01137	0.022774125257036	0.0177348986314101	Transcriptome
Pig.01139	0.00873157936212096	-0.00319576905348632	Transcriptome
Pig.01140	0.0106708155641193	-0.00235970446462628	Transcriptome
Pig.01144	0.00631384258406092	-0.00485829302200505	Transcriptome
Pig.01145	0.00539837676585358	-0.000407534516051143	Transcriptome
Pig.01146	0.00450989875366551	-0.00103312951358256	Transcriptome
Pig.01147	0.00237874562772213	-0.00374254991840991	Transcriptome
Pig.01149	0.00452377767240252	-0.00964097657859997	Transcriptome
Pig.01150	0.00571212669445082	-0.00383177197388042	Transcriptome
Pig.01152	0.00207091865576995	0.00251821487394667	Transcriptome
Pig.01157	0.00575172642647002	-0.00251449395421898	Transcriptome
Pig.01158	0.00704536699237634	0.00274936613886448	Transcriptome
Pig.01159	0.00245148752896313	-0.00227053024429059	Transcriptome
Pig.01164	-0.000979236803920602	-0.00328465344170131	Transcriptome
Pig.01166	0.0161726986531408	0.000524873929685168	Transcriptome
Pig.01172	0.0149453465949224	8.45228629592756e-05	Transcriptome
Pig.01173	0.00670058780587124	-0.00333813011511733	Transcriptome
Pig.01179	0.0125496606184053	-0.00558141367045964	Transcriptome
Pig.01184	0.00821346434114078	-0.00111634438257758	Transcriptome
Pig.01185	0.00725264131994371	-0.00217714882842141	Transcriptome
Pig.01197	0.00387830957297019	0.000339589429854505	Transcriptome
Pig.01201	-0.00138279364280773	-0.00284560275167586	Transcriptome
Pig.01204	0.00781483833775252	-0.00625501765268289	Transcriptome
Pig.01207	0.00186372268924942	-0.000245663920239359	Transcriptome
Pig.01209	0.00354682636723722	-0.00166463274095903	Transcriptome
Pig.01213	0.0163809450827628	-0.00478962268993198	Transcriptome
Pig.01218	-0.00204909688025856	-0.00267217568711816	Transcriptome
Pig.01219	0.0045718849492956	-0.00290017148847523	Transcriptome
Pig.01241	0.0160551311316489	-0.000434749762446018	Transcriptome
Pig.01246	0.00163433828584253	0.000595324012999903	Transcriptome
Pig.01252	0.00540262309961735	-0.00474353884307017	Transcriptome
Pig.01254	0.00246796365012274	0.000620597956975337	Transcriptome
Pig.01259	0.00920520955894248	0.000293353132726214	Transcriptome
Pig.01261	0.0121949493977121	-0.0072127927296417	Transcriptome
Pig.01277	0.00402857705283143	0.00220850333718311	Transcriptome
Pig.01279	0.000891350971806532	0.000493435556907376	Transcriptome
Pig.01282	-0.00178455825563882	-0.0049747332797298	Transcriptome
Pig.01283	0.00693006148235566	0.000948913034983608	Transcriptome
Pig.01285	0.00752598700177789	-0.000190746930796848	Transcriptome
Pig.01288	-0.0168529327224996	-0.0183236868327007	Transcriptome
Pig.01289	-0.00188056246513178	-0.00403570476893633	Transcriptome
Pig.01301	-0.00521675914131431	-0.0080687585088887	Transcriptome
Pig.01311	0.0128803982469198	-0.00208849607954702	Transcriptome
Pig.01317	-0.00544420791076716	-0.00690979088904625	Transcriptome
Pig.01318	-0.00149105216478685	0.0015464221042684	Transcriptome
Pig.01321	-0.00200967816177461	-0.00356700191588527	Transcriptome
Pig.01323	0.00479868417309675	0.00471470363656687	Transcriptome
Pig.01326	0.00194099046677025	0.000689814872439719	Transcriptome
Pig.01332	-0.00376202360415087	-0.00374249935095475	Transcriptome
Pig.01343	0.00652279524254939	-0.00279533669020196	Transcriptome
Pig.01348	-0.000847966586956099	0.000163352590635913	Transcriptome
Pig.01366	0.00396370224968747	-0.00146454663388729	Transcriptome
Pig.01374	-0.00121221400806537	0.000278219376863181	Transcriptome
Pig.01376	0.0236001059646041	-0.00841157266319897	Transcriptome
Pig.01377	0.00512106370014184	0.00413429462859567	Transcriptome
Pig.01385	0.0395977900857632	-0.0136319368091089	Transcriptome
Pig.01387	0.0045464634936546	-0.00227456628473727	Transcriptome
Pig.01390	0.0198948043920231	0.011158132490323	Transcriptome
Pig.01391	0.00746781000579664	-0.00159430771092197	Transcriptome
Pig.01394	0.00162414507673079	-0.00140726652558943	Transcriptome
Pig.01397	0.0233745042818929	-0.00600871633258195	Transcriptome
Pig.01399	0.00990774455737176	-0.00566551432030096	Transcriptome
Pig.01416	0.0027062704474299	-0.000104815638963842	Transcriptome
Pig.01421	0.00870282898735693	0.00144745570779071	Transcriptome
Pig.01422	0.00876860373496091	-0.00244996912038873	Transcriptome
Pig.01432	0.00653408539089777	-0.00379248183820504	Transcriptome
Pig.01438	-0.0031489956481103	-0.0022550551180702	Transcriptome
Pig.01441	0.00375615794996689	0.000861496633871312	Transcriptome
Pig.01442	0.00435033231794056	-0.0071900366948533	Transcriptome
Pig.01448	0.0174243192092372	0.000373170598835265	Transcriptome
Pig.01455	-0.00101957252757997	-0.00175505108103703	Transcriptome
Pig.01458	-0.00406012758423198	-0.00602517297909928	Transcriptome
Pig.01460	0.0535985275823288	0.0116619789416286	Transcriptome
Pig.01463	0.00251628318922695	-0.00162715831527907	Transcriptome
Pig.01470	0.00824668826914205	-0.000802620951279481	Transcriptome
Pig.01474	-0.00383644407115201	0.00628750719593042	Transcriptome
Pig.01480	0.00256756237223465	-0.00384836631764143	Transcriptome
Pig.01485	0.0015002865233106	-0.00176834699885953	Transcriptome
Pig.01492	0.00923856800858017	0.00355194971448993	Transcriptome
Pig.01495	0.0266078132380975	0.00357962337386444	Transcriptome
Pig.01501	-0.00318905404166412	-0.00537367059207562	Transcriptome
Pig.01504	0.00536245214611452	-0.00542802038617809	Transcriptome
Pig.01508	0.00400518742194663	0.000715368722478361	Transcriptome
Pig.01518	0.00813783560653751	-0.0108990739957844	Transcriptome
Pig.01519	0.0091088838273639	0.00277139912018488	Transcriptome
Pig.01527	0.00862498058324385	-0.00268509950072701	Transcriptome
Pig.01532	0.00552197154706893	-0.00384495114793223	Transcriptome
Pig.01535	0.0212294250450803	-0.0032839901732779	Transcriptome
Pig.01544	0.00957720877267122	0.00234612378219906	Transcriptome
Pig.01547	0.0138678916238789	0.00131553100365079	Transcriptome
Pig.01549	0.0162474855978997	0.00980164582176215	Transcriptome
Pig.01550	0.00816635694704048	-0.00553600273876223	Transcriptome
Pig.01557	0.00428932625173831	-0.00281004848430812	Transcriptome
Pig.01558	0.0105928344826158	-0.00207362340763367	Transcriptome
Pig.01562	-0.00381284975964155	-0.00684438201986538	Transcriptome
Pig.01565	0.0513001533089982	0.0268503731119957	Transcriptome
Pig.01569	0.0280699252406002	0.0294429532934747	Transcriptome
Pig.01582	-0.00443460069134209	-0.00872497896026389	Transcriptome
Pig.01583	0.00755510998641644	-0.00456660562576459	Transcriptome
Pig.01587	-0.00267045479229116	0.00796109651515442	Transcriptome
Pig.01588	0.0143770067850771	-0.0078251893961149	Transcriptome
Pig.01589	-0.0015432079138211	-0.00304672581676422	Transcriptome
Pig.01619	-0.00525344303703682	0.00625365578259152	Transcriptome
Pig.01632	-0.00407225836341157	0.00848403854091746	Transcriptome
Pig.01634	-0.00822724901767178	-0.0140459987027937	Transcriptome
Pig.01640	-0.00211490140325555	0.00116262753805741	Transcriptome
Pig.01642	-0.027899031243031	-0.0357504095338469	Transcriptome
Pig.01644	-0.00861319314357325	-0.0141653520042578	Transcriptome
Pig.01646	-0.00207961583512472	-0.00650514787407168	Transcriptome
Pig.01657	0.00638234754279272	-7.99416660058932e-05	Transcriptome
Pig.01659	0.0126463838865944	-0.00711599412701479	Transcriptome
Pig.01660	0.00148476930860185	0.000225207962071817	Transcriptome
Pig.01662	0.00770621318948307	-0.00168086703145884	Transcriptome
Pig.01664	0.00152732070218122	0.00203948266463877	Transcriptome
Pig.01665	-0.00210224522076374	0.00122048909904427	Transcriptome
Pig.01670	-0.00334794438995144	-0.00840815704603665	Transcriptome
Pig.01682	0.00402169839187169	-0.00243657476662798	Transcriptome
Pig.01683	0.00250011239138375	-0.00324389668001725	Transcriptome
Pig.01694	0.00478018952637235	0.00130594604375674	Transcriptome
Pig.01699	-0.00438942262453777	-0.0160780404533399	Transcriptome
Pig.01700	-0.00963435586400112	-0.00208287996330475	Transcriptome
Pig.01707	0.00683047295902885	-0.00451218455527706	Transcriptome
Pig.01708	0.0124220817309488	-0.00254703710162376	Transcriptome
Pig.01713	0.00264919324840349	-0.00145408503925199	Transcriptome
Pig.01714	0.00942832297463709	0.00353890406541316	Transcriptome
Pig.01715	0.00299383726365717	-0.00429645849174772	Transcriptome
Pig.01720	0.00430902442857556	-0.00223734614989377	Transcriptome
Pig.01723	0.00674877567139493	0.00183928259334469	Transcriptome
Pig.01724	0.00249037316620299	-0.00223863908542157	Transcriptome
Pig.01726	0.00417558997205471	0.00186342846011837	Transcriptome
Pig.01733	-0.00237504361295409	0.00190349162665835	Transcriptome
Pig.01735	0.0118202505768978	-0.00338771160905399	Transcriptome
Pig.01737	0.00859352170921643	6.97030170575367e-05	Transcriptome
Pig.01747	0.00600094808630157	0.00079145870584144	Transcriptome
Pig.01751	0.0108340225314424	0.00173331081502252	Transcriptome
Pig.01757	0.00119958262628031	0.000956582376987654	Transcriptome
Pig.01759	0.00558085492573266	0.00148018675048831	Transcriptome
Pig.01760	0.00210706746675405	0.000111741396234854	Transcriptome
Pig.01763	-0.00830437817753599	0.0195141231532486	Transcriptome
Pig.01765	0.00743205994280748	-0.00382461634254442	Transcriptome
Pig.01774	0.0114688588543596	-0.00722359765581258	Transcriptome
Pig.01775	0.0159012850379637	-0.000827405145451115	Transcriptome
Pig.01781	0.0153481783024279	0.00719910017375743	Transcriptome
Pig.01782	-0.00106939162282273	-0.00116402368039264	Transcriptome
Pig.01786	-0.00489428119050593	-0.00508912207385269	Transcriptome
Pig.01790	0.00739152134129503	0.0011119525799148	Transcriptome
Pig.01792	0.0166207022035133	-0.00418979609479984	Transcriptome
Pig.01793	0.00985302164497069	-0.0058653262608316	Transcriptome
Pig.01797	0.00788851069005985	0.000534730591086131	Transcriptome
Pig.01819	0.00666103102737424	1.2677461215419e-05	Transcriptome
Pig.01823	0.0223951525910229	-0.00508628171366617	Transcriptome
Pig.01851	0.00653678575269844	0.000511339009656825	Transcriptome
Pig.01857	-0.00679827120483459	-0.0120764867649603	Transcriptome
Pig.01858	0.00185622530928159	-0.00181505469070817	Transcriptome
Pig.01861	-0.00923028875004597	-0.00643532854630981	Transcriptome
Pig.01862	0.00202374398991004	-0.0068892032482528	Transcriptome
Pig.01872	0.0108226157119612	-0.00551678932319251	Transcriptome
Pig.01873	0.025988075649731	0.0039801653325613	Transcriptome
Pig.01881	-0.0206695944888664	0.00315992216680171	Transcriptome
Pig.01897	-0.00352004907612517	-0.00354321815217289	Transcriptome
Pig.01901	-0.0213612959170666	0.00352114155735832	Transcriptome
Pig.01904	-0.00221615239456732	0.00185244219009887	Transcriptome
Pig.01905	-0.00167091152515651	-0.000803512645970451	Transcriptome
Pig.01907	0.00440315012207912	-0.00158990195717332	Transcriptome
Pig.01913	-0.00384616566676015	-0.0062103059180664	Transcriptome
Pig.01927	-0.00251933195377306	-0.00237250693119039	Transcriptome
Pig.01929	-0.000822225028995326	-0.000109720772783212	Transcriptome
Pig.01930	0.00461106475486896	0.000740607225097928	Transcriptome
Pig.01934	0.00958370770861606	-0.00574238926957273	Transcriptome
Pig.01939	0.00189420657011812	-0.00329203440689761	Transcriptome
Pig.01941	0.000951002782252744	0.000381911580315682	Transcriptome
Pig.01945	0.0233036776410109	0.00239197463418745	Transcriptome
Pig.01949	0.00161468362955686	0.00182450211347839	Transcriptome
Pig.01958	0.00488461256118359	-0.00286415714935278	Transcriptome
Pig.01962	0.00351628730254982	-0.00321437024575305	Transcriptome
Pig.01974	0.00998425880545833	-0.00214126652687933	Transcriptome
Pig.01976	0.00712000790171902	0.00178086752667487	Transcriptome
Pig.01977	0.00705297140338236	-0.00187228044293369	Transcriptome
Pig.01980	0.0434877906319649	0.0214768578728157	Transcriptome
Pig.01982	0.0120341609628425	0.00385104653507513	Transcriptome
Pig.01990	-0.00271199346505806	-0.00233300998030875	Transcriptome
Pig.01994	-0.00649134544187515	-0.0178737722430717	Transcriptome
Pig.02006	0.0105088627785247	-0.00631117123390334	Transcriptome
Pig.02014	0.0146033952633193	0.00794402945345379	Transcriptome
Pig.02017	0.00971201922677319	0.00700453475369017	Transcriptome
Pig.02022	-0.00164883032689332	-0.00419222261227671	Transcriptome
Pig.02025	0.00343338807639013	0.00237090383476212	Transcriptome
Pig.02027	0.0430275018813229	0.0246590623100561	Transcriptome
Pig.02028	0.00611957441067036	-0.00143462469624626	Transcriptome
Pig.02037	-0.00498286544601357	0.00143856558055958	Transcriptome
Pig.02040	-0.00172240170810689	-0.0027890318435592	Transcriptome
Pig.02047	0.00391873717545896	-0.00242891715587289	Transcriptome
Pig.02057	-0.00115124799894119	-0.00428468390141729	Transcriptome
Pig.02066	0.00455388731259328	-0.00151247024747273	Transcriptome
Pig.02068	0.00291857083481037	-0.00153264920603003	Transcriptome
Pig.02082	0.00139165537538589	-1.71625217132645e-05	Transcriptome
Pig.02083	0.00586274289608175	0.00784031716237091	Transcriptome
Pig.02093	-0.00687319062314333	-0.0175814748094511	Transcriptome
Pig.02105	0.0176458222704028	0.00381562152636345	Transcriptome
Pig.02109	0.00208008187017903	-0.00283523975779476	Transcriptome
Pig.02122	-0.000720744036011311	0.00207343637334674	Transcriptome
Pig.02123	0.00452801324638566	0.00284507682593547	Transcriptome
Pig.02124	-0.00180918235538891	-0.00232245162668414	Transcriptome
Pig.02133	-0.00341190723847507	-0.00240466662876821	Transcriptome
Pig.02140	-0.000669605143646639	-0.00143596353860648	Transcriptome
Pig.02142	0.0071558341170463	-0.000162848748186792	Transcriptome
Pig.02155	0.00516667370234319	-0.004805193269903	Transcriptome
Pig.02156	0.0038227057667062	-0.00317703352141271	Transcriptome
Pig.02162	0.00222178945931574	-0.000747714319357911	Transcriptome
Pig.02167	0.00222308112112943	-0.000457764267056944	Transcriptome
Pig.02170	-0.00341379636955538	-0.010358749769309	Transcriptome
Pig.02176	-0.00101826802038004	-0.00068379010700086	Transcriptome
Pig.02197	0.00200187850517337	-0.000170216788796298	Transcriptome
Pig.02202	0.00363391246774042	-0.00352124467430352	Transcriptome
Pig.02204	0.0201368966012861	-0.00305210071622998	Transcriptome
Pig.02211	-0.00448020887825965	-0.00607471133187494	Transcriptome
Pig.02213	-0.00451445657245649	0.008381791665041	Transcriptome
Pig.02214	-0.000789703763284429	-0.00104824466825765	Transcriptome
Pig.02216	-0.00832216530202021	-0.00710452859602482	Transcriptome
Pig.02231	0.00645962608376513	-0.000976627517588191	Transcriptome
Pig.02233	-0.010174235695373	0.00524176625453123	Transcriptome
Pig.02236	0.00406835965795171	0.00529880534876701	Transcriptome
Pig.02237	0.00778988892113729	-0.00226824667688477	Transcriptome
Pig.02241	0.0128925566883402	0.00388624383319442	Transcriptome
Pig.02242	0.00313824586648572	-0.00480199704357984	Transcriptome
Pig.02246	0.00572075487419198	-0.00262953247938941	Transcriptome
Pig.02251	-0.00231763134816118	-0.00627160478042755	Transcriptome
Pig.02254	0.0106598600348894	-0.00401923926782737	Transcriptome
Pig.02256	0.00524694395198098	-0.00359188844677499	Transcriptome
Pig.02257	0.00668423556820122	-0.00479603456823402	Transcriptome
Pig.02262	-0.00389454760829308	-0.00613137902993849	Transcriptome
Pig.02264	0.00759997394099499	-0.00600558455618163	Transcriptome
Pig.02266	0.0212514598230465	-0.00562633566259015	Transcriptome
Pig.02269	0.0100659371293426	0.00121760029255905	Transcriptome
Pig.02270	-0.00210240458932174	-0.00208918022646811	Transcriptome
Pig.02271	0.0180519032935994	-0.0034751530566151	Transcriptome
Pig.02272	0.00129018645855035	0.000188815789165834	Transcriptome
Pig.02273	0.00961806462321046	-0.00365596728285425	Transcriptome
Pig.02277	0.00842153289876737	-0.000740884814543671	Transcriptome
Pig.02282	0.00822495414724603	-0.00921747565020651	Transcriptome
Pig.02283	0.0312892936496508	0.00456402087666747	Transcriptome
Pig.02284	0.00283582907575885	0.000184100313061748	Transcriptome
Pig.02288	0.0181273880354809	0.00206631344107442	Transcriptome
Pig.02290	0.00418061450065856	-0.00326390291484068	Transcriptome
Pig.02292	0.00852546903243065	-0.00725521743110936	Transcriptome
Pig.02294	0.00362489564462595	-0.00191425581644458	Transcriptome
Pig.02302	-0.00164737119298914	0.000977945114072532	Transcriptome
Pig.02303	0.00665529893208192	-0.00234357557015575	Transcriptome
Pig.02304	0.00610665052703445	-0.00141194648738195	Transcriptome
Pig.02305	0.00770868669114699	-0.00382234856009172	Transcriptome
Pig.02307	0.00704237633187172	-0.00332671602052508	Transcriptome
Pig.02309	0.0047815560083681	-0.00353138556866002	Transcriptome
Pig.02314	0.00395598210448704	-0.00615699911182157	Transcriptome
Pig.02317	0.0181737364554256	-0.00656159868105757	Transcriptome
Pig.02318	0.00638199032739056	-0.00342131378167529	Transcriptome
Pig.02331	0.00569608226283398	-0.00170234436878877	Transcriptome
Pig.02333	0.00395036802320384	-0.00683575902890227	Transcriptome
Pig.02337	-0.00226943162432705	-0.00662907391707804	Transcriptome
Pig.02339	-0.00316000925607448	-0.00476604111550599	Transcriptome
Pig.02349	-0.00273565358892713	0.0040473788321142	Transcriptome
Pig.02355	-0.00189938604299007	-0.00410248398714589	Transcriptome
Pig.02358	-0.00214669094287372	-0.00514396490892347	Transcriptome
Pig.02360	-0.00207003606753586	-0.00531904351067672	Transcriptome
Pig.02375	-0.00395127074340666	-0.00538286188766685	Transcriptome
Pig.02376	-0.00485433565702811	-0.0108995106312001	Transcriptome
Pig.02382	-0.00279392807467287	-0.00464535077966405	Transcriptome
Pig.02383	-0.00503185044750607	-0.00692345349043113	Transcriptome
Pig.02386	0.00305446148223491	-0.00255194758313176	Transcriptome
Pig.02389	0.0171162016826061	0.0105103748101268	Transcriptome
Pig.02390	-0.00334591354036846	0.00259514472369211	Transcriptome
Pig.02404	-0.00445383120383709	-0.00480842951210885	Transcriptome
Pig.02410	0.00791043286791514	-0.00047272366544931	Transcriptome
Pig.02411	0.0015490691369518	-0.000812411055303462	Transcriptome
Pig.02412	-0.00422449628889412	-0.00921067318555775	Transcriptome
Pig.02415	0.0045310153366845	-0.00155290466651472	Transcriptome
Pig.02416	-0.00188819145782831	-0.00552813897259417	Transcriptome
Pig.02428	-0.00261778491174173	-0.00128269876593074	Transcriptome
Pig.02434	0.00676089658536055	-0.00121348488395432	Transcriptome
Pig.02441	-0.0127229789122031	-0.0205978142303605	Transcriptome
Pig.02450	-0.0186270141031049	0.0253821320003995	Transcriptome
Pig.02453	0.014562251763656	-0.026576973881947	Transcriptome
Pig.02455	0.00509028769020273	-0.00293341184687488	Transcriptome
Pig.02456	0.00355311789275845	0.000564040746259579	Transcriptome
Pig.02458	0.00472273288311261	-0.00510681119811051	Transcriptome
Pig.02459	0.0152010412361495	0.00522703461712355	Transcriptome
Pig.02464	0.00391718151667197	-0.00382971051317325	Transcriptome
Pig.02469	0.00275516606282913	-0.00200158496501668	Transcriptome
Pig.02479	0.00402095633364438	0.0031922277608843	Transcriptome
Pig.02484	0.0054166771026464	-0.00349241282935118	Transcriptome
Pig.02487	-0.0175795204087634	-0.0380840447513365	Transcriptome
Pig.02489	0.0733048081702811	0.00427877807709291	Transcriptome
Pig.02491	0.0224675014142611	-0.00557747521391726	Transcriptome
Pig.02492	0.00618353941844084	-0.000175844189351284	Transcriptome
Pig.02513	0.00344057686424815	-0.000508049984819163	Transcriptome
Pig.02516	-0.00121756249722061	-0.00128214497070662	Transcriptome
Pig.02517	0.00526671577385897	-0.00529543353702116	Transcriptome
Pig.02530	0.00317869488951104	-0.00363705551201885	Transcriptome
Pig.02537	0.00520738887536986	-0.00329158189567496	Transcriptome
Pig.02542	-0.00477608589004752	-0.00269632596587624	Transcriptome
Pig.02545	-0.0017761606381054	0.00329913538594954	Transcriptome
Pig.02550	-0.00479374859738822	0.00590626680886929	Transcriptome
Pig.02558	0.00637243766858976	0.00134355442504783	Transcriptome
Pig.02559	-0.00142620007497824	-0.00408394332134213	Transcriptome
Pig.02560	-0.00482734677971599	-0.00692927061545986	Transcriptome
Pig.02564	-0.00393964628419257	-0.0096615404299905	Transcriptome
Pig.02566	0.00159822733044667	0.000832672159587442	Transcriptome
Pig.02573	-0.00951689928594969	0.0008513638624432	Transcriptome
Pig.02583	0.00757761144797314	-0.00683993573664212	Transcriptome
Pig.02586	-0.00317620039800105	-0.00210332424995184	Transcriptome
Pig.02587	0.0030529047756247	-0.0030172520409893	Transcriptome
Pig.02588	0.00549460898292347	-0.00156572367178625	Transcriptome
Pig.02594	-0.00837269033765447	-0.00490388180435204	Transcriptome
Pig.02595	-0.00467762339877516	-0.00590643866404103	Transcriptome
Pig.02597	-0.00260733366447781	-0.000234355710871896	Transcriptome
Pig.02599	0.0284995819412548	-0.00936328271305758	Transcriptome
Pig.02607	0.0193484431585502	0.00130929623603192	Transcriptome
Pig.02609	0.00822709413760504	-0.0026516522475458	Transcriptome
Pig.02613	-0.00230017790166723	0.00175948403663917	Transcriptome
Pig.02618	-0.0013500450464393	0.000310296977153173	Transcriptome
Pig.02621	-0.00372135414864083	0.00300079395444937	Transcriptome
Pig.02623	0.00263409015324094	0.00411527937256574	Transcriptome
Pig.02624	-0.0163973881871173	0.010120610921797	Transcriptome
Pig.02637	-0.0138704439158167	-0.0299341787726816	Transcriptome
Pig.02639	0.0055716139331938	0.00826482292281588	Transcriptome
Pig.02655	0.00697675809180892	-0.00730206056860405	Transcriptome
Pig.02673	-0.0211722496389583	-0.00286524179108035	Transcriptome
Pig.02687	0.0100156274548129	-0.00259796337746516	Transcriptome
Pig.02696	0.00708070148437263	-0.000802124170680989	Transcriptome
Pig.02698	0.00278709423899362	-0.000758399143734899	Transcriptome
Pig.02700	0.00647165797529874	-0.00302362748319851	Transcriptome
Pig.02703	0.00812026786908809	-0.00314700180580986	Transcriptome
Pig.02704	0.00446759458501461	0.000271016628062563	Transcriptome
Pig.02706	0.00506510526385892	-0.00485373455796174	Transcriptome
Pig.02709	-0.00790505058635749	0.0119445933037985	Transcriptome
Pig.02715	-0.00291028517196031	-0.00284325414018446	Transcriptome
Pig.02726	-0.00420942156068301	-0.000812198912966988	Transcriptome
Pig.02729	-0.00331410095651486	-0.0024537480052775	Transcriptome
Pig.02733	0.0948971854105325	0.0715551793943983	Transcriptome
Pig.02734	0.00217229473961948	-2.81296450822877e-06	Transcriptome
Pig.02735	0.00154000091786516	-0.00242438749494397	Transcriptome
Pig.02741	0.00789713670521396	-0.00702643911781307	Transcriptome
Pig.02742	0.00270235291342019	-0.00333112713888826	Transcriptome
Pig.02744	0.0474539957622915	-0.01528209072285	Transcriptome
Pig.02746	0.05215953881318	0.0178111803461612	Transcriptome
Pig.02747	0.00403618684429362	0.00571504795744508	Transcriptome
Pig.02749	0.00211735427135933	0.00155573639527248	Transcriptome
Pig.02751	-0.00429314443256893	-0.0140143746419731	Transcriptome
Pig.02752	0.00545770806687766	-0.00802548769811618	Transcriptome
Pig.02756	0.00774349343509684	-0.00151400959624896	Transcriptome
Pig.02758	0.00521684948319424	-0.0011424288412152	Transcriptome
Pig.02763	0.00842870345608647	-0.00572350615428612	Transcriptome
Pig.02768	0.00344054330801327	-0.00147689121644022	Transcriptome
Pig.02770	0.000770768316344379	-0.00195046520830359	Transcriptome
Pig.02772	-0.00159069811400878	-0.003158912497531	Transcriptome
Pig.02778	-0.00406764750669501	-0.00217133152433433	Transcriptome
Pig.02797	0.00738816286938098	-0.000675507754361292	Transcriptome
Pig.02798	0.00846295679910933	-0.00453058647717487	Transcriptome
Pig.02799	0.00850713483931772	-0.00531909218694488	Transcriptome
Pig.02802	0.00758336380841633	0.0012509604056993	Transcriptome
Pig.02811	-0.00109610154279182	-0.00111148933481305	Transcriptome
Pig.02822	-0.00437035680659318	-0.0060092241844087	Transcriptome
Pig.02840	-0.0025778684138916	-0.00279113019500517	Transcriptome
Pig.02846	0.00908169405304919	-0.00748299596341165	Transcriptome
Pig.02857	0.00761433852024075	-0.00427119636383504	Transcriptome
Pig.02858	0.00941556819143124	-0.00651267752963148	Transcriptome
Pig.02859	0.00487243531630361	-0.00224324257822306	Transcriptome
Pig.02867	0.00490870691078661	-0.00140092041241447	Transcriptome
Pig.02868	0.0243374789040268	-0.0169028062137726	Transcriptome
Pig.02870	0.00364699026775391	-0.00526238234359446	Transcriptome
Pig.02874	0.00137936052156066	0.000283758657420184	Transcriptome
Pig.02875	0.00140954024273061	-0.000126571480642581	Transcriptome
Pig.02884	0.00320782689411606	0.000965880476542242	Transcriptome
Pig.02886	0.00533199906451807	-0.00442476892013137	Transcriptome
Pig.02889	0.00824604809447799	-0.00255723186199743	Transcriptome
Pig.02893	0.00481629662581689	-0.00479743724048003	Transcriptome
Pig.02896	0.00414631052672296	-0.00392566655498466	Transcriptome
Pig.02898	-0.0045488357598522	-0.00772786826326251	Transcriptome
Pig.02907	-0.0129244644092206	-0.0148489603848969	Transcriptome
Pig.02912	0.00489727080510857	-0.00312787960002211	Transcriptome
Pig.02913	0.011924446606008	-0.00575662695058888	Transcriptome
Pig.02914	0.0109754917176342	-0.000385807505097978	Transcriptome
Pig.02915	0.00309620486044842	-0.00260371494776993	Transcriptome
Pig.02919	0.00446212243374299	0.000977026759678843	Transcriptome
Pig.02921	0.00303255801043194	0.00440441084005672	Transcriptome
Pig.02924	-0.00102480374626744	-0.00273507209670518	Transcriptome
Pig.02927	-0.00862335393829954	-0.00488592690645537	Transcriptome
Pig.02933	0.00541318805295755	-0.00364007577299343	Transcriptome
Pig.02937	0.00599635006263994	-0.00442902758362566	Transcriptome
Pig.02944	0.00679717384409273	-0.0030147109147449	Transcriptome
Pig.02957	-0.00847887206054909	0.008047372281754	Transcriptome
Pig.02961	0.0105823461067858	-0.00113924872931866	Transcriptome
Pig.02967	0.00621175106705824	-0.00213827353954122	Transcriptome
Pig.02970	0.010113173758117	-0.00824249335399326	Transcriptome
Pig.02979	-0.00282110638385304	-0.00714757716567514	Transcriptome
Pig.02987	-0.000602716575491233	0.00284659690121328	Transcriptome
Pig.02991	-0.00303051456228287	0.00555441802524436	Transcriptome
Pig.02993	-0.00433698187355826	0.00678779994775966	Transcriptome
Pig.02998	-0.00159500006606727	-0.00202531953516721	Transcriptome
Pig.02999	-0.00455233797293165	-0.00294980869925428	Transcriptome
Pig.03003	0.0142882639058639	0.00557971701805345	Transcriptome
Pig.03012	0.00266813523692366	-0.000636961325178741	Transcriptome
Pig.03013	0.00355563058281463	-0.00229397553401331	Transcriptome
Pig.03014	0.00300779165528279	-0.00299465515438781	Transcriptome
Pig.03017	-0.000805149601292094	0.000927524216565444	Transcriptome
Pig.03024	-0.00038859946850633	0.000600138830485626	Transcriptome
Pig.03030	-0.00182739506642046	0.000484427449437075	Transcriptome
Pig.03033	0.0105152685092447	0.0105610955334718	Transcriptome
Pig.03036	-0.00383244289163726	-0.00642756547597269	Transcriptome
Pig.03038	-0.00213069047274519	0.00176501292241406	Transcriptome
Pig.03052	-0.0041603777625098	0.00102445563655071	Transcriptome
Pig.03056	-0.0028419588853748	-0.00294231539529891	Transcriptome
Pig.03063	0.0477650012722469	-0.0245560677594778	Transcriptome
Pig.03065	-0.00162641145684902	-0.00111200817034288	Transcriptome
Pig.03066	-0.00541345896531465	-0.00689118988201293	Transcriptome
Pig.03067	-0.00651039530761885	-0.00269456481140611	Transcriptome
Pig.03072	-0.0345904707695961	0.0674502745647599	Transcriptome
Pig.03077	-0.00399842876752846	0.0046746040221547	Transcriptome
Pig.03086	-0.00493803855634703	-0.000121070862751096	Transcriptome
Pig.03088	-0.00186467870965239	0.00202092517798981	Transcriptome
Pig.03099	0.0054484669846148	0.00689794100998916	Transcriptome
Pig.03105	-0.00163719183351389	-9.93263262310627e-05	Transcriptome
Pig.03112	-0.0272105023374699	-0.0707727852807744	Transcriptome
Pig.03123	-0.00369365156107618	-0.000468282014039719	Transcriptome
Pig.03133	-0.00208992242985599	-0.00247266265052038	Transcriptome
Pig.03137	0.000745724903859834	-0.00161381456164348	Transcriptome
Pig.03138	0.00658228271974587	-0.00710857252332124	Transcriptome
Pig.03140	-0.00723189790647185	-0.00505363157505387	Transcriptome
Pig.03148	0.0694917489459328	-0.0710926466434633	Transcriptome
Pig.03149	0.00199772781093257	-0.00107009658356712	Transcriptome
Pig.03150	-0.00720545089110702	-0.0157681702864708	Transcriptome
Pig.03152	-0.0152524352933947	-0.0356844312909047	Transcriptome
Pig.03155	-0.0067489545479938	0.0127981004992917	Transcriptome
Pig.03156	-0.00816836344275115	-0.00411813138772694	Transcriptome
Pig.03158	-0.00345729883480845	0.00437211044971244	Transcriptome
Pig.03159	0.00704731762287187	-0.00924391518451847	Transcriptome
Pig.03163	0.0102994513063008	-0.00778965314670006	Transcriptome
Pig.03168	-0.00225086702498875	-0.00568642598583447	Transcriptome
Pig.03173	0.0015335833520312	0.00304112907879601	Transcriptome
Pig.03175	0.00793546043986518	-0.000937919050040812	Transcriptome
Pig.03176	0.0272212093726634	-0.0102472510738236	Transcriptome
Pig.03178	-0.0037618568423165	0.00426253831466982	Transcriptome
Pig.03179	-0.00463193366127756	4.49573684771485e-05	Transcriptome
Pig.03187	-0.00211618261649788	-0.00637173662970981	Transcriptome
Pig.03188	-0.0037369253088907	0.000923922403295353	Transcriptome
Pig.03198	-0.00338278276962714	-0.00318642796564291	Transcriptome
Pig.03200	-0.0132303045777817	-0.0138203265116902	Transcriptome
Pig.03205	-0.00234165264940671	0.00274848182002184	Transcriptome
Pig.03208	-0.0194787105421808	-0.0180595784535223	Transcriptome
Pig.03210	0.00453939929385577	-0.00575349907897409	Transcriptome
Pig.03213	-0.0126824597161501	-0.00621284978397364	Transcriptome
Pig.03215	0.0176951947867826	0.00218019988801119	Transcriptome
Pig.03227	-0.00701614681895312	0.00969947598013437	Transcriptome
Pig.03239	-0.00157641391553205	0.000530842633884165	Transcriptome
Pig.03241	-0.00666600815148646	0.0220959939327607	Transcriptome
Pig.03246	-0.00544852849858658	0.00660136743222179	Transcriptome
Pig.03252	-0.00331557047103627	-0.00644204723324037	Transcriptome
Pig.03254	0.00151594533198761	-0.0028663007651693	Transcriptome
Pig.03257	0.000835557838113793	-0.000615651757773338	Transcriptome
Pig.03258	0.00749067749552941	-0.00859563498893935	Transcriptome
Pig.03269	-0.00260808099513299	-0.00403709166465084	Transcriptome
Pig.03275	0.00199244030568141	-0.000806409996123671	Transcriptome
Pig.03276	0.00423465869918443	-0.00400652883614566	Transcriptome
Pig.03277	0.00713453170303414	-0.00221751336960086	Transcriptome
Pig.03282	-0.00173961051243995	-0.00367345356440134	Transcriptome
Pig.03287	0.00470899722753254	0.00132160955244185	Transcriptome
Pig.03291	0.00932216392669578	0.00116485812506939	Transcriptome
Pig.03292	0.0127931638152418	-0.0107122611446841	Transcriptome
Pig.03294	0.0015017798344856	-0.000890308991533294	Transcriptome
Pig.03298	0.00215378301195493	-1.45606797896824e-05	Transcriptome
Pig.03299	0.00484303575166512	-0.000856613601115321	Transcriptome
Pig.03305	-0.00227521769439061	-0.000509806167462809	Transcriptome
Pig.03308	0.0156348120195032	-0.00490785074310241	Transcriptome
Pig.03310	0.00604919586157861	0.000660983876364087	Transcriptome
Pig.03312	-0.00945924436419852	-0.00549742556940679	Transcriptome
Pig.03325	0.0044357921877955	-0.00585050484775608	Transcriptome
Pig.03337	0.00616490397010914	0.000585611412904567	Transcriptome
Pig.03339	-0.00591682445617603	-0.0079318626523468	Transcriptome
Pig.03342	0.00873972476878407	0.00265234367671502	Transcriptome
Pig.03348	0.00360474486441631	0.000395483836211754	Transcriptome
Pig.03350	0.00182980917851654	-1.18712461732111e-05	Transcriptome
Pig.03353	0.0062819397065809	-0.00316592441786418	Transcriptome
Pig.03359	-0.000811181090238866	-0.00167799611829469	Transcriptome
Pig.03360	0.00190575942274511	0.000443816647121878	Transcriptome
Pig.03361	0.00118758059922859	-0.000921369970708352	Transcriptome
Pig.03365	0.000897357744971509	0.00163843483888642	Transcriptome
Pig.03370	0.00418414787485997	-0.00718091119116175	Transcriptome
Pig.03384	-0.00189339143709628	0.00182124557150762	Transcriptome
Pig.03391	0.0029633898143113	-0.000727321299179961	Transcriptome
Pig.03393	0.0139612078263215	0.00290821676175863	Transcriptome
Pig.03396	-0.00331127200267092	-0.000463280590570698	Transcriptome
Pig.03400	0.00936156465924932	-0.00146390629202585	Transcriptome
Pig.03402	-0.00168677821308553	0.00547660967675967	Transcriptome
Pig.03410	0.00459134674435313	-0.000677177935582574	Transcriptome
Pig.03425	-0.00333540986774314	-0.000903246040447378	Transcriptome
Pig.03432	0.0132555663562581	-0.00587737413126573	Transcriptome
Pig.03433	-0.00386377888632086	0.00155143293555498	Transcriptome
Pig.03434	-0.00358694860822015	-0.000709731991973404	Transcriptome
Pig.03438	-0.0024456905034437	-0.00620174945756135	Transcriptome
Pig.03440	0.00811935150678466	0.00108779062604725	Transcriptome
Pig.03441	-0.00514353543834798	-0.00481700994824994	Transcriptome
Pig.03444	-0.00146619199912134	-0.000235404503127848	Transcriptome
Pig.03447	-0.00152641839921024	-0.00173509884320594	Transcriptome
Pig.03450	-0.00448635080564636	-0.00469307805165628	Transcriptome
Pig.03453	-0.0014570410538096	0.00211247925907488	Transcriptome
Pig.03462	-0.00452691778877813	-0.00797123921001568	Transcriptome
Pig.03465	-0.010491394078115	-0.0261467513265714	Transcriptome
Pig.03466	-0.00707848680915727	-0.0173866467468528	Transcriptome
Pig.03480	-0.00407828624544138	-0.00624095755874401	Transcriptome
Pig.03486	0.00576903756741729	-0.00378031229530443	Transcriptome
Pig.03488	0.00942843223776685	-0.00470669544963373	Transcriptome
Pig.03490	0.000768164367122589	-0.00187728905962029	Transcriptome
Pig.03495	0.0226317910517371	0.0160621498594528	Transcriptome
Pig.03500	0.00650981067779101	-0.00219383589182237	Transcriptome
Pig.03502	0.0136910349084192	-0.000280376684708634	Transcriptome
Pig.03505	0.0107977572008282	0.00522546377388693	Transcriptome
Pig.03507	-0.00302491328248014	-0.00366437893260067	Transcriptome
Pig.03512	0.000740414426295782	-0.000419082362007349	Transcriptome
Pig.03520	-0.00227146694284145	0.00650706429566399	Transcriptome
Pig.03525	0.00605369099746236	0.00385391199697296	Transcriptome
Pig.03526	0.00522981927332778	0.00161565956553093	Transcriptome
Pig.03534	-0.00763719720959804	-0.00996230998532688	Transcriptome
Pig.03535	-0.00421211671625649	0.00948929410383642	Transcriptome
Pig.03546	-0.00557591005361442	-0.00368248289928355	Transcriptome
Pig.03559	-0.00108785808584636	-0.00246045775124878	Transcriptome
Pig.03564	-0.00259584017581123	-0.0056957173809902	Transcriptome
Pig.03569	-0.00387969221303426	-0.000831679002331217	Transcriptome
Pig.03571	-0.00344480275113155	-0.00450961946074341	Transcriptome
Pig.03572	-0.00243937516539423	-0.00263366139988225	Transcriptome
Pig.03587	-0.00191083600683528	-0.000298175488578116	Transcriptome
Pig.03592	-0.00846453121904387	-0.00162204627030726	Transcriptome
Pig.03595	0.00811029767935187	-0.00152327433259927	Transcriptome
Pig.03599	0.00675282896174865	-0.00277266640943793	Transcriptome
Pig.03600	0.00132034705972116	0.00162815526084954	Transcriptome
Pig.03618	-0.00404628888281227	-0.00328555605474363	Transcriptome
Pig.03620	0.00133152641041118	-0.00222103517245694	Transcriptome
Pig.03621	0.00418900313992383	-0.00102513692927724	Transcriptome
Pig.03625	-0.00198816343394659	-0.00356726138628757	Transcriptome
Pig.03627	-0.00193140519852929	-0.00463798495586487	Transcriptome
Pig.03630	0.0134922895247134	-0.00395835726501434	Transcriptome
Pig.03633	0.00298005787631493	-0.000733190827224789	Transcriptome
Pig.03644	0.0123093007796041	-0.00446481842961745	Transcriptome
Pig.03645	0.00376403876693857	0.00321591250878195	Transcriptome
Pig.03650	0.00595032417142725	-0.00684155799429275	Transcriptome
Pig.03652	0.00561568979269192	-0.00224384688047821	Transcriptome
Pig.03656	-0.00255683957761135	-0.0066070529053175	Transcriptome
Pig.03664	0.00561140912426752	-0.00401829042696203	Transcriptome
Pig.03665	-0.00607470569732941	-0.0080893992004176	Transcriptome
Pig.03670	0.0109637774456078	0.00780480327894129	Transcriptome
Pig.03674	-0.0021724429388577	0.000430644269673019	Transcriptome
Pig.03679	-0.0010770393143166	-0.000663534108029712	Transcriptome
Pig.03687	0.00713263065535521	-0.00364990724028661	Transcriptome
Pig.03690	-0.00396555149138912	0.0018020621605341	Transcriptome
Pig.03691	-0.00507260199129799	-0.00785596181286674	Transcriptome
Pig.03697	-0.00294838508013117	-0.00286136076703485	Transcriptome
Pig.03701	0.0193958086864258	0.0120957035206817	Transcriptome
Pig.03703	0.0258784847193567	0.000513569213588518	Transcriptome
Pig.03718	0.0146522416254368	-0.00191040470648979	Transcriptome
Pig.03720	0.0464446516516964	-0.00750699686607493	Transcriptome
Pig.03721	0.00261840626944703	-0.00257111841891295	Transcriptome
Pig.03725	0.00336116859438037	-0.00236299120026868	Transcriptome
Pig.03736	-0.00939759018874239	-0.0173271344374801	Transcriptome
Pig.03741	0.00561973535108505	-0.00444460303735595	Transcriptome
Pig.03742	-0.00457100176708798	-0.00709382412773168	Transcriptome
Pig.03747	0.00342860642945974	0.00350645709252929	Transcriptome
Pig.03764	0.0121574622404553	-0.0110678712049672	Transcriptome
Pig.03767	0.00542772179174571	-0.00138676861124665	Transcriptome
Pig.03771	0.0111163065806428	-0.00780420934934568	Transcriptome
Pig.03780	0.00502487741847081	0.00266721999566186	Transcriptome
Pig.03783	0.00405910051736808	-0.000846682082555143	Transcriptome
Pig.03799	-0.00129752555543496	0.000560272707137001	Transcriptome
Pig.03802	0.00627882611598745	0.000190459123178623	Transcriptome
Pig.03808	0.012297320352461	0.0163668476777163	Transcriptome
Pig.03809	0.0326764484495668	-0.0126630637167446	Transcriptome
Pig.03810	0.0145764302264361	0.00663632309636851	Transcriptome
Pig.03816	0.00365747457884095	0.00150187073932102	Transcriptome
Pig.03817	0.00708748948690971	0.00151212053327244	Transcriptome
Pig.03822	0.0116197190175801	0.0128577715080613	Transcriptome
Pig.03837	0.00271629930886596	-0.000910517504078314	Transcriptome
Pig.03844	0.00466606996824953	-0.00368405515878324	Transcriptome
Pig.03852	-0.0031760871631059	-0.00454871775207089	Transcriptome
Pig.03855	0.00432096935676195	0.00196933047003201	Transcriptome
Pig.03860	-0.0198584054886942	-0.0165609503721961	Transcriptome
Pig.03866	-0.00221960464370639	-0.00463240154341958	Transcriptome
Pig.03873	0.00514446531626604	-0.00317919432804428	Transcriptome
Pig.03882	-0.00173414063809266	-0.00257670691538371	Transcriptome
Pig.03885	0.00556733726140419	0.000275470683421223	Transcriptome
Pig.03892	-0.00365264209745914	0.000740839480395868	Transcriptome
Pig.03894	0.00555753125368922	-0.000304378959803184	Transcriptome
Pig.03896	-0.00128223464218779	-0.00484375256370986	Transcriptome
Pig.03912	-0.00639689675731437	-0.00168891392241268	Transcriptome
Pig.03913	-0.00281855972278786	-0.000926755472359326	Transcriptome
Pig.03921	-0.00250460873144071	-0.00360443103276131	Transcriptome
Pig.03923	-0.0059961569436592	0.00521603431844713	Transcriptome
Pig.03928	0.0174443188423617	0.0142486940264026	Transcriptome
Pig.03934	-0.0023245966289265	0.00350883244580027	Transcriptome
Pig.03937	0.00861671197764086	-0.00332833082883438	Transcriptome
Pig.03941	0.00683315319089865	-0.0066156911234616	Transcriptome
Pig.03947	0.00193769255011418	-0.00214487129106371	Transcriptome
Pig.03948	0.00335225673060021	-0.00148354416652867	Transcriptome
Pig.03960	0.00884211615572992	-0.00426838939166732	Transcriptome
Pig.03968	0.00268582487323962	-0.00220881726928364	Transcriptome
Pig.03970	0.016792991138621	0.00976355012493198	Transcriptome
Pig.03971	0.0114249574443062	-0.00453254439792661	Transcriptome
Pig.03975	0.0089512253982706	-0.0202472293034964	Transcriptome
Pig.03978	0.0236275320703616	-0.0143194077949655	Transcriptome
[truncated: 3,256 more rows]
