# Supplementary material for: Integrated analysis of muscle transcriptome, miRNA, and proteome of Chinese indigenous breed Ningxiang pig in three developmental stages
Source: Front Genet. 2024 May 14;15:1393834. doi: 10.3389/fgene.2024.1393834 (PMC11130441; doi:10.3389/fgene.2024.1393834)
Supplement: Supplementary file 1 [file DataSheet1.ZIP › Supplementary files 14 NX210D_M_vs_NX90D_M.O2PLS_Loadings.xls]

Object	pq[1]	pq[2]	Omics
MSTRG.13347_m.14140	-0.292087292466548	-0.573330844797706	Proteome
MSTRG.21523_m.23533	-0.0241638203185506	0.0567606158168161	Proteome
MSTRG.23300_m.24820	-0.015117020965003	-0.0410863926512772	Proteome
MSTRG.25122_m.26212	0.0122351624548349	-0.025184539299262	Proteome
MSTRG.27777_m.28551	-0.0203118031808413	-0.0561643639519027	Proteome
MSTRG.28555_m.29078	-0.036291513419559	0.0496730365961497	Proteome
MSTRG.28723_m.29341	0.0629685462133693	0.00331604467420647	Proteome
MSTRG.36032_m.39900	0.10779277640485	-0.0155040343621798	Proteome
MSTRG.37655_m.42755	-0.0300468432485101	0.112099979837539	Proteome
MSTRG.39959_m.44556	-0.051830699419617	-0.0573194487272748	Proteome
MSTRG.42560_m.46900	-0.0114662747141228	-0.0650965818981921	Proteome
MSTRG.4623_m.3187	0.158961200890188	-0.112549833187106	Proteome
MSTRG.4945_m.3804	-0.0199354679170704	-0.120322823915035	Proteome
MSTRG.7099_m.6906	0.00990702501476739	-0.0231813377228472	Proteome
MSTRG.9483_m.9764	-0.054694866918602	-0.076567216429299	Proteome
Pig.00059.1	-0.16667740576425	0.15552875095135	Proteome
Pig.00322.1	-0.0316153310315656	0.0745680977329785	Proteome
Pig.00658.1	-0.098474168060329	0.0378595431164426	Proteome
Pig.01002.1	-0.0975931990701871	-0.0418459354232202	Proteome
Pig.01288.1	-0.186356027538231	-0.0311946229701659	Proteome
Pig.01473.1	-0.0874988959220433	0.0485030312430238	Proteome
Pig.01581.1	-0.0218844212786493	0.054443832933936	Proteome
Pig.01592.1	-0.157368489339469	0.155040569127109	Proteome
Pig.01649.1	-0.00710195953451387	-0.0268885166796041	Proteome
Pig.01769.1	-0.0545915525104197	-0.0644663025521022	Proteome
Pig.02221.1	-0.0140718532240678	0.0120991194104753	Proteome
Pig.02465.1	-0.0389584661164152	0.00637788384871537	Proteome
Pig.02624.1	-0.0749161158150063	0.00176836963325929	Proteome
Pig.03006.1	-0.0412193207559968	-0.0216426510177504	Proteome
Pig.03072.1	-0.259905225157076	0.135073610988896	Proteome
Pig.03204.1	-0.0385486475214121	0.110348002887052	Proteome
Pig.03251.1	-0.0535613120050288	-0.0496769220226958	Proteome
Pig.03291.1	-0.0426576585487209	-0.0575156416156051	Proteome
Pig.03667.1	0.22535544238866	-0.00698916435400066	Proteome
Pig.03686.1	-0.0850134262806986	0.0820011782260808	Proteome
Pig.03736.1	0.0471574265299132	-0.0225010159346628	Proteome
Pig.03809.1	-0.0517187829667093	-0.0839714678976646	Proteome
Pig.03819.1	-0.0503244410049083	0.0377831803697072	Proteome
Pig.04000.1	-0.0447535108144954	0.0854562691913398	Proteome
Pig.04027.1	0.0369445323996019	-0.081592787411753	Proteome
Pig.04595.1	-0.0329742177030367	0.100902387270909	Proteome
Pig.04611.1	-0.0228146815924502	-2.44650898866712e-05	Proteome
Pig.04766.1	-0.021085669852568	-0.0934755605579065	Proteome
Pig.04770.1	-0.0556361828223586	-0.0544855745167204	Proteome
Pig.04818.1	-0.125031837694746	-0.114874564594081	Proteome
Pig.04858.1	-0.0152819819733253	0.11345886063435	Proteome
Pig.04992.1	-0.0486778721417091	-0.0453874412931798	Proteome
Pig.05282.1	-0.00675961304347092	-0.0423939771299906	Proteome
Pig.05668.1	-0.0523282852528136	-0.149426434649992	Proteome
Pig.05777.1	-0.0402432355531076	0.0102965714119831	Proteome
Pig.05864.1	-0.0249391307859206	-0.0363209529461883	Proteome
Pig.06137.1	0.0305388001807256	0.0141330300345789	Proteome
Pig.06537.1	-0.0825984322972083	-0.0210776112654631	Proteome
Pig.06973.1	0.0177848173111785	0.00778182349369515	Proteome
Pig.07095.1	-0.0749639532597699	0.0748507769018422	Proteome
Pig.07120.1	-0.153323979026727	0.00124073537626086	Proteome
Pig.07442.1	-0.0142849843002688	-0.0524278323878719	Proteome
Pig.07819.1	0.0133229319667176	0.00511499826342925	Proteome
Pig.07921.1	-0.155065974249446	0.0704539911152627	Proteome
Pig.07955.1	0.0307584161573381	-0.0167276380462008	Proteome
Pig.07988.1	-0.150174064501547	0.133351166531124	Proteome
Pig.08229.1	-0.0172993018503757	0.00411745086726508	Proteome
Pig.08352.1	-0.0235597091305637	0.0350364657822034	Proteome
Pig.09015.1	-0.0172571371236062	0.0575479717495894	Proteome
Pig.09198.1	-0.4604567765997	0.209200496800412	Proteome
Pig.09645.1	-0.0923588478062864	0.0459367917955492	Proteome
Pig.09868.1	-0.0381297279449713	0.01702253160625	Proteome
Pig.10230.1	-0.0274693560380508	-0.0245251897959684	Proteome
Pig.10277.1	-0.0134804036554448	0.0214628852570274	Proteome
Pig.10299.1	-0.0493648094382961	0.0339982483611008	Proteome
Pig.10359.1	-0.211817364226501	-0.140288170925034	Proteome
Pig.10431.1	-0.00996882021821214	-0.00514552496553193	Proteome
Pig.10548.1	0.034800657452132	-0.0204282451231638	Proteome
Pig.10780.1	-0.0388248144841484	-0.0369241931358069	Proteome
Pig.10984.1	-0.0342015240669647	0.0187881000817173	Proteome
Pig.11429.1	-0.0200464579209194	-0.0168547179383259	Proteome
Pig.11602.1	-0.140252469224373	-0.139775602398397	Proteome
Pig.11697.1	-0.0188439367966527	0.0425763248634154	Proteome
Pig.11732.1	-0.0090198660051283	-0.0117246337485404	Proteome
Pig.11794.1	-0.0201282308536859	0.0136793827756751	Proteome
Pig.11882.1	-0.0302625774491953	-0.0391563121609407	Proteome
Pig.12112.1	-0.0260521845052251	0.0360747009306663	Proteome
Pig.12216.1	-0.0108827900214968	-0.0285790929766314	Proteome
Pig.12229.1	-0.0376276947112128	-0.0488274024303248	Proteome
Pig.12366.1	-0.0203641160551058	-0.0777121672168028	Proteome
Pig.12536.1	-0.0351260146810869	0.0077691439733364	Proteome
Pig.12547.1	-0.063978550862411	0.0506496499635337	Proteome
Pig.12602.1	-0.00430160980587379	0.0441883151550118	Proteome
Pig.13183.1	-0.0309014938093391	0.0788186518204207	Proteome
Pig.13554.1	-0.00601596137980443	-0.0296684824735456	Proteome
Pig.13756.1	-0.0715922814850864	0.118920248602686	Proteome
Pig.13796.1	-0.00813804242115195	0.0029189724913931	Proteome
Pig.13937.1	-0.0246753711686566	-0.165211697236552	Proteome
Pig.13952.1	-0.0376491556613727	-0.0277376065938772	Proteome
Pig.14323.1	-0.0427555092470606	-0.0664716127383251	Proteome
Pig.14430.1	-0.0120400519504828	-0.0155782851196314	Proteome
Pig.14438.1	-0.0577483974212564	0.0215559009373434	Proteome
Pig.14521.1	-0.00654097064681861	0.113554975907075	Proteome
Pig.14774.1	-0.0641257693577141	0.0526448083895717	Proteome
Pig.14966.1	-0.0478315359339497	0.00672700906766691	Proteome
Pig.15020.1	-0.0673971180535405	0.0297285323092559	Proteome
Pig.15502.1	-0.130188065396358	-0.0706402608334722	Proteome
Pig.16004.1	-0.104216853477373	-0.104987743474308	Proteome
Pig.16032.1	-0.01876507274104	0.00526210483645699	Proteome
Pig.16336.1	-0.0294072370834088	-0.128876610755464	Proteome
Pig.16909.1	-0.0283690989738596	0.0310250228539329	Proteome
Pig.17279.1	-0.133172440295076	0.139511505398734	Proteome
Pig.17328.1	-0.0261115837093039	0.0485389347011295	Proteome
Pig.17343.1	-0.130900526115039	0.0717854124905299	Proteome
Pig.17573.1	-0.0635197560687534	-0.0846804497715407	Proteome
Pig.17592.1	-0.0159128007488971	0.0215950944872401	Proteome
Pig.17992.1	-0.0186094869232154	0.0717473463788305	Proteome
Pig.18050.1	-0.0532423226842381	0.053240669414559	Proteome
Pig.18075.1	-0.0197026188183813	0.0275852443480757	Proteome
Pig.18257.1	-0.0365521849149273	0.0101893420835104	Proteome
Pig.18329.1	-0.0130358332711907	0.0665732350626957	Proteome
Pig.19274.1	-0.0486092443981818	0.164565652895939	Proteome
Pig.19617.1	-0.0392613861486148	0.00187354812056985	Proteome
Pig.19859.1	-0.0116236355269174	-0.0398021175573874	Proteome
Pig.19944.1	-0.0977795814666599	0.0317631619065774	Proteome
Pig.20014.1	-0.0760442051074861	0.0493664612214552	Proteome
Pig.20026.1	-0.0368734195501416	0.0633520437554693	Proteome
Pig.20241.1	-0.0269217852508671	0.0609072754698106	Proteome
Pig.20267.1	-0.0260665139381501	0.0129572497583502	Proteome
Pig.20291.1	-0.033108407646429	-0.00915159295814947	Proteome
Pig.20405.1	-0.187451310820729	-0.18209091953698	Proteome
Pig.20540.1	-0.0734525877320334	-0.0769925595740735	Proteome
Pig.20541.1	-0.0866244765504298	-0.0977161330548133	Proteome
Pig.21320.1	0.0210601156910811	-0.0702330245599224	Proteome
Pig.21421.1	0.0318978130971102	-0.0272510678436125	Proteome
Pig.21787.1	-0.0212254533814355	0.0508634364741117	Proteome
Pig.23544.1	-0.0409711560432825	0.0301068806646929	Proteome
Pig.23919.1	-0.0294433018865405	0.00590002723345241	Proteome
MSTRG.10050	-0.000543040292255629	-0.00125488251712954	Transcriptome
MSTRG.10095	0.00335941452160126	0.00120772698553785	Transcriptome
MSTRG.10167	-0.000400905421041734	-0.00126240925957907	Transcriptome
MSTRG.10215	-0.00104622580758822	-0.000845521262367056	Transcriptome
MSTRG.10269	-0.00130303547271155	0.00173780039113521	Transcriptome
MSTRG.10296	0.00704918168116474	0.00142644187960094	Transcriptome
MSTRG.10299	0.0216059657841619	-0.0049866279722473	Transcriptome
MSTRG.10507	-0.00256100138920962	-0.00306629354301938	Transcriptome
MSTRG.10508	-0.0212543082245262	-0.0427813292691842	Transcriptome
MSTRG.1053	-0.0443902864514247	-0.140556706658226	Transcriptome
MSTRG.1054	-0.769334346849579	-0.0380532670490917	Transcriptome
MSTRG.10552	0.00681449430553859	0.000648460888672287	Transcriptome
MSTRG.1058	0.00119156575914354	0.000376895601312542	Transcriptome
MSTRG.10581	-0.00010547428924521	-0.00040553085991696	Transcriptome
MSTRG.10583	0.00171558717735064	0.00054427256156382	Transcriptome
MSTRG.1067	-0.0202116580971992	0.00469217464798578	Transcriptome
MSTRG.10730	0.0135864451617248	0.0190759266379353	Transcriptome
MSTRG.10782	0.000960254082176785	0.000522068734583842	Transcriptome
MSTRG.10816	-0.00013483142496626	-0.00163724938722224	Transcriptome
MSTRG.10853	0.00624451447200288	-0.00140040843409015	Transcriptome
MSTRG.10868	0.0046424977326849	0.00044301668991146	Transcriptome
MSTRG.11024	0.00105928617221378	5.8777062909268e-05	Transcriptome
MSTRG.11042	0.000579821759054227	0.000270405662315451	Transcriptome
MSTRG.11053	0.001781144657401	-0.000252543687174843	Transcriptome
MSTRG.11105	0.0336369761280152	0.00735172466919097	Transcriptome
MSTRG.11212	0.00151188464737454	0.000188101161302604	Transcriptome
MSTRG.11256	-0.000663008116487712	0.00122497361558233	Transcriptome
MSTRG.11288	-0.0049310959075633	0.0321843613841232	Transcriptome
MSTRG.11316	-0.0101765297468031	0.055830597419067	Transcriptome
MSTRG.11360	-0.000672155567844716	0.00156849982750839	Transcriptome
MSTRG.11362	0.00157932312194746	0.000380489342875207	Transcriptome
MSTRG.11363	0.0161036938264844	0.00216831097309514	Transcriptome
MSTRG.11399	0.00250998071556323	-0.00028400128485192	Transcriptome
MSTRG.11408	-0.00514239103234195	-0.000137093865111378	Transcriptome
MSTRG.11461	0.00183395604585155	0.0013383957415604	Transcriptome
MSTRG.11512	-0.000933121238218697	-0.000526491376081552	Transcriptome
MSTRG.11590	-0.00105753149474468	-0.000735803606297123	Transcriptome
MSTRG.11621	-0.000516497744253572	0.000462951543478836	Transcriptome
MSTRG.11771	-0.000488482102265354	0.000102026457607594	Transcriptome
MSTRG.11799	0.00777490653866568	0.00317205473609406	Transcriptome
MSTRG.11892	-0.000796103014438483	-0.00290407581908295	Transcriptome
MSTRG.11904	-0.000969390090529484	-0.00236412780183268	Transcriptome
MSTRG.11922	0.00327340181350546	0.000187722370797218	Transcriptome
MSTRG.11930	-0.00052242836410015	-0.00332494812917469	Transcriptome
MSTRG.11931	0.00275716414525889	0.000103502746365268	Transcriptome
MSTRG.11937	-0.0071552489543412	-0.00660142863978712	Transcriptome
MSTRG.12045	0.03801891675639	-0.0107537542854517	Transcriptome
MSTRG.12046	0.0184352305991715	0.00236402780543464	Transcriptome
MSTRG.12056	0.00146396680042722	-0.000196900733756799	Transcriptome
MSTRG.12102	0.00189380727156192	0.000400082634658039	Transcriptome
MSTRG.12124	-0.00213935993504138	0.00084567924980327	Transcriptome
MSTRG.12195	0.00180129678856289	0.000628807989400802	Transcriptome
MSTRG.12196	-0.000499611066520319	0.000898676033519675	Transcriptome
MSTRG.12319	0.00158898030140095	0.000177910736660932	Transcriptome
MSTRG.12320	0.00417735080856574	-0.00062095983720615	Transcriptome
MSTRG.12330	0.0266246903332376	-0.00462402080459512	Transcriptome
MSTRG.12391	0.00143663054323051	0.000519608499319662	Transcriptome
MSTRG.12435	0.0101010837175723	0.00392777846500898	Transcriptome
MSTRG.12503	0.00386119314332461	-0.00149449201110619	Transcriptome
MSTRG.12519	-0.000272692589620747	0.0017000125392721	Transcriptome
MSTRG.12563	0.0185736935587765	0.00332229440266475	Transcriptome
MSTRG.12719	-0.0240875411996339	0.023860881605604	Transcriptome
MSTRG.12756	-0.000602035110050422	0.00334156333820389	Transcriptome
MSTRG.12798	0.00175022371321356	0.00148053058286161	Transcriptome
MSTRG.12824	0.00230899262594905	-0.000504293085743938	Transcriptome
MSTRG.12834	0.0222658332471152	0.0201126862865128	Transcriptome
MSTRG.12901	-0.00240500022834256	0.0128351142039749	Transcriptome
MSTRG.12911	-0.00112534831596258	0.0048903516410935	Transcriptome
MSTRG.12990	-0.000306132915936348	-0.000229302266281355	Transcriptome
MSTRG.13018	0.0274933042697767	-0.000517697316729675	Transcriptome
MSTRG.1306	0.000664317081274639	-0.000371602061190883	Transcriptome
MSTRG.13206	-0.000844685355862809	-0.00071860416833466	Transcriptome
MSTRG.13207	-0.000746900734408861	0.00466519959064741	Transcriptome
MSTRG.1328	0.0109741760152816	0.00128846159705255	Transcriptome
MSTRG.13307	0.0019761492315604	-0.000474294175556799	Transcriptome
MSTRG.13312	-0.0012676937945693	-0.00304000666924494	Transcriptome
MSTRG.13405	-0.0107735853177332	0.0217211566573523	Transcriptome
MSTRG.13428	0.00450012197929018	-0.000573012059233232	Transcriptome
MSTRG.13546	-0.0523991888661219	0.0168022774956476	Transcriptome
MSTRG.13551	0.00108419941059053	0.00121929546455624	Transcriptome
MSTRG.13629	0.0058077286349931	0.000950690008666195	Transcriptome
MSTRG.13630	0.00164699146957253	9.17317989255904e-07	Transcriptome
MSTRG.13631	0.000905115600865247	-3.50505080400256e-06	Transcriptome
MSTRG.13685	0.0016118963576409	-0.000291840073201608	Transcriptome
MSTRG.13686	0.00148383303386582	0.00031628301565871	Transcriptome
MSTRG.137	0.000801206197849087	-0.000148503248055702	Transcriptome
MSTRG.13728	0.00146864233198259	0.000261049150598768	Transcriptome
MSTRG.13842	0.00185052535769698	0.000408670110515743	Transcriptome
MSTRG.13849	0.00147337785604811	-4.46948005014647e-05	Transcriptome
MSTRG.13932	-0.00421895506554015	0.0149058529823349	Transcriptome
MSTRG.13945	-0.00142500647215004	0.00507551936382151	Transcriptome
MSTRG.13979	-0.00402402203669592	0.0103184702638401	Transcriptome
MSTRG.14029	-0.0787201362667101	0.0395931173551785	Transcriptome
MSTRG.14113	0.00252652209586065	0.000118332857240054	Transcriptome
MSTRG.14176	0.00266365514009317	0.00107608174747613	Transcriptome
MSTRG.14251	0.0100194358609987	0.0115125145794365	Transcriptome
MSTRG.14295	0.00220188298269786	0.000138928155508995	Transcriptome
MSTRG.1430	0.00250694033743921	-0.00158009625181179	Transcriptome
MSTRG.14343	0.00397915388772624	0.00136376371642154	Transcriptome
MSTRG.1439	0.00316558735514947	-0.000277264356520206	Transcriptome
MSTRG.14425	0.000300316262841128	-0.000514683169355142	Transcriptome
MSTRG.14514	0.000911587132312858	0.00117106519823616	Transcriptome
MSTRG.14579	0.00198693133502106	7.23443457959808e-05	Transcriptome
MSTRG.14664	0.000559128467997202	0.000518393451234071	Transcriptome
MSTRG.14693	0.00178411795777257	0.000376732452761009	Transcriptome
MSTRG.14917	-0.00064014037918576	0.00284699320898979	Transcriptome
MSTRG.14922	-0.000380602108609265	0.00123950677373549	Transcriptome
MSTRG.14960	-0.00118572275831251	-0.000177235699967305	Transcriptome
MSTRG.15016	-0.0164325256647846	-0.0176961780689157	Transcriptome
MSTRG.15097	0.00166976946223258	0.000394545164954241	Transcriptome
MSTRG.15227	0.0011002112827659	0.00067199358814317	Transcriptome
MSTRG.15237	0.00552846117548892	5.39922533237578e-05	Transcriptome
MSTRG.15251	0.00162451648304381	0.00015214475730224	Transcriptome
MSTRG.15351	-0.00155793993464927	0.0160892625025262	Transcriptome
MSTRG.15382	0.00133923154585473	-0.00027840475480445	Transcriptome
MSTRG.15383	0.0183415370008952	0.00026057671581404	Transcriptome
MSTRG.15463	0.021343376120795	-0.000898165763984367	Transcriptome
MSTRG.15466	0.00218270608605741	0.000139405204117083	Transcriptome
MSTRG.15555	-0.00150598556411252	0.00685256784575253	Transcriptome
MSTRG.15573	0.00121782082128707	0.000392635267183436	Transcriptome
MSTRG.15623	0.00148985450650598	0.000387989044219469	Transcriptome
MSTRG.15695	0.000612339119343406	0.000822103850780673	Transcriptome
MSTRG.15700	0.00081520497329592	-5.94463356175755e-05	Transcriptome
MSTRG.15722	-0.000451324199303945	0.000360963482002505	Transcriptome
MSTRG.15885	0.0112225075819228	0.00733309816710815	Transcriptome
MSTRG.1589	0.0151026786471576	0.0072359246947005	Transcriptome
MSTRG.15918	0.0013652178388961	0.000110893300124729	Transcriptome
MSTRG.15956	0.00119605591418936	0.000514004018008473	Transcriptome
MSTRG.15978	0.00519429555953777	0.000275683042930449	Transcriptome
MSTRG.15980	0.018579317794308	0.00642812469973694	Transcriptome
MSTRG.16058	-0.000378016069394053	0.000660061081797421	Transcriptome
MSTRG.16073	0.00206415620320873	0.00044281597143063	Transcriptome
MSTRG.16096	-0.00590296164964317	0.0229323860679452	Transcriptome
MSTRG.16097	-0.00127361347743662	0.00932181734844599	Transcriptome
MSTRG.16329	0.0100067625500133	0.0016642050595604	Transcriptome
MSTRG.16376	-0.00920354547127506	0.0296720931823522	Transcriptome
MSTRG.16380	-0.00789151262538649	0.0206997278600199	Transcriptome
MSTRG.1654	0.00138083931945535	0.000493046343891292	Transcriptome
MSTRG.16543	-0.000609221299852895	-0.00101459967429594	Transcriptome
MSTRG.16631	0.0266961731363089	0.00140577973087896	Transcriptome
MSTRG.16641	0.00188768224334981	0.000354308901467745	Transcriptome
MSTRG.16670	-0.0069267590772777	0.0240818567068128	Transcriptome
MSTRG.16687	0.0065224718843904	0.0043207443343224	Transcriptome
MSTRG.16895	-0.0143974751621763	0.0259403342265608	Transcriptome
MSTRG.16903	0.00255475895198475	0.00224182038080084	Transcriptome
MSTRG.17064	-0.00208837753934212	0.00351769807772526	Transcriptome
MSTRG.17066	-0.00653384981431005	0.00382417741106683	Transcriptome
MSTRG.17130	-0.00245789289720137	0.000587676727390785	Transcriptome
MSTRG.17139	-0.00453059904049014	-0.000825750468245819	Transcriptome
MSTRG.17236	0.000798692431033962	0.000548751811684648	Transcriptome
MSTRG.17339	-0.00867746176498949	-0.00819290662303409	Transcriptome
MSTRG.17432	-0.000943320004640122	0.000889834732089626	Transcriptome
MSTRG.17464	-0.00556495802659095	0.00850852659456352	Transcriptome
MSTRG.175	0.0380890087952987	0.0018082618924455	Transcriptome
MSTRG.17560	-0.0134043965567772	0.00420033169163695	Transcriptome
MSTRG.17620	-0.00978072790166568	0.0829520019791774	Transcriptome
MSTRG.17625	-0.00859859890774132	0.0704101541433345	Transcriptome
MSTRG.17687	0.01835835991449	0.00052164229274881	Transcriptome
MSTRG.17692	-0.0278748590255522	0.0137998389326106	Transcriptome
MSTRG.17732	-0.0025699036850833	0.0288194406042561	Transcriptome
MSTRG.17795	-0.00154549275721288	0.00195384083420029	Transcriptome
MSTRG.17849	-0.000959086268661784	-0.000605230823265845	Transcriptome
MSTRG.17851	-0.000740873287436833	0.00236945807736142	Transcriptome
MSTRG.17879	-0.000202414502490275	0.00022294590307533	Transcriptome
MSTRG.1788	0.00077005838762131	0.000657416680724505	Transcriptome
MSTRG.17961	-0.0102595609614856	-0.00758847714565816	Transcriptome
MSTRG.17969	-0.000559776720408152	-0.00178467730124877	Transcriptome
MSTRG.18039	-0.0166263484366098	0.0659026825066773	Transcriptome
MSTRG.18189	0.00966261181749071	0.00179934077992983	Transcriptome
MSTRG.18228	0.00133355474922705	0.000242173559196453	Transcriptome
MSTRG.18233	0.000436187069496351	0.000821909240577128	Transcriptome
MSTRG.18353	0.0037319509636131	-0.000587556677116045	Transcriptome
MSTRG.18391	0.0184741765660905	0.0017429773654533	Transcriptome
MSTRG.18428	0.00619411468011539	-0.000425905714105631	Transcriptome
MSTRG.18444	0.00307675537843665	2.23733098520735e-05	Transcriptome
MSTRG.18453	0.000531357926316107	0.000348267420127206	Transcriptome
MSTRG.18454	0.00355681629487333	0.000438318710991995	Transcriptome
MSTRG.185	-0.00315130872770613	0.00570122011102978	Transcriptome
MSTRG.186	-0.00253475478030002	0.00471213291680846	Transcriptome
MSTRG.1863	0.00135558003318156	0.000740693313676627	Transcriptome
MSTRG.18681	0.00663195337684543	0.00217579295544588	Transcriptome
MSTRG.18863	0.0132727403856831	0.00736488102729159	Transcriptome
MSTRG.1893	0.00115818627750638	0.000411342848099691	Transcriptome
MSTRG.1895	0.00151852948397994	0.000508322578403071	Transcriptome
MSTRG.18963	-0.00669331858656566	-0.00176187933999277	Transcriptome
MSTRG.19045	-0.0202761039732548	0.030220304979604	Transcriptome
MSTRG.19139	-0.00308838944080176	0.00194239729297071	Transcriptome
MSTRG.19144	-0.00157030061259441	-0.00269806897385645	Transcriptome
MSTRG.19148	-0.00245978059585172	0.00608146950242021	Transcriptome
MSTRG.19157	-0.00252250138064787	0.00578123125312528	Transcriptome
MSTRG.19199	0.00966920263946037	0.00205711644078368	Transcriptome
MSTRG.19250	0.0114367504611651	0.000999684678820384	Transcriptome
MSTRG.19479	-0.000506701261396917	0.000185579932133852	Transcriptome
MSTRG.19589	-0.0246718365063119	0.0132314038954005	Transcriptome
MSTRG.19648	0.021640066840964	-0.000253250934091843	Transcriptome
MSTRG.19700	-0.000546251751076882	-0.00034031394146372	Transcriptome
MSTRG.19719	-0.00335339962078874	-0.000436221930552284	Transcriptome
MSTRG.19780	-0.00162481022888089	-0.00113957644004237	Transcriptome
MSTRG.19787	-0.000679531054200495	0.00572128843278059	Transcriptome
MSTRG.19838	0.00214559692370749	0.000182581976399706	Transcriptome
MSTRG.1996	0.00661432506311962	0.00292657314926799	Transcriptome
MSTRG.20073	0.0085006339069537	0.00447498192422607	Transcriptome
MSTRG.20099	0.000849959876829218	0.000412779703030498	Transcriptome
MSTRG.20175	0.00107755800674019	8.73322443145899e-05	Transcriptome
MSTRG.20313	0.0074552044046079	0.00481841496665311	Transcriptome
MSTRG.20331	0.00104139723551464	0.000145787241605828	Transcriptome
MSTRG.20382	0.00138559005264094	0.000353658913425523	Transcriptome
MSTRG.20393	-0.00778737972326993	0.00354904128936929	Transcriptome
MSTRG.20583	-0.0090025674790694	0.00633349945445205	Transcriptome
MSTRG.20584	-0.00070209631976179	0.00135070049477336	Transcriptome
MSTRG.20618	-0.000452143381003048	0.00169477454548839	Transcriptome
MSTRG.20641	0.00641325064777038	-7.42454955095051e-05	Transcriptome
MSTRG.20666	0.00418007013171334	0.000563115094579171	Transcriptome
MSTRG.20693	0.00092581372250659	-0.000375165885504121	Transcriptome
MSTRG.20719	0.00354913603516277	0.000860895489384888	Transcriptome
MSTRG.20849	-0.000447416768945784	-0.00497923883840226	Transcriptome
MSTRG.20872	-0.00114430768341726	-0.000795467021664561	Transcriptome
MSTRG.2091	0.000693041487710817	0.000148727293969892	Transcriptome
MSTRG.20975	-0.0088947025916946	0.0844206696792538	Transcriptome
MSTRG.21018	0.00314716837678507	0.0013123493804778	Transcriptome
MSTRG.21021	-0.00291850122854408	0.0237018040020376	Transcriptome
MSTRG.21103	0.000943320649095849	-0.000961608254096208	Transcriptome
MSTRG.212	0.00727298390784902	-3.59312115764339e-05	Transcriptome
MSTRG.21237	0.0164855926077508	-0.000428984182270636	Transcriptome
MSTRG.21250	0.0198811975325458	-0.00327651537728908	Transcriptome
MSTRG.21292	-0.00321594641863806	0.00435482715374955	Transcriptome
MSTRG.21313	0.00107676650951903	0.000296734007609038	Transcriptome
MSTRG.21336	-0.000635126262668829	-0.00283571948632704	Transcriptome
MSTRG.21407	-0.000503013944628724	0.00262256815660916	Transcriptome
MSTRG.21498	0.000937269364541876	0.0016629842300174	Transcriptome
MSTRG.21523	-0.0199434486230081	-0.0053854601964075	Transcriptome
MSTRG.21578	-0.00329243141586969	-0.00163978675417825	Transcriptome
MSTRG.2158	-0.00773180402626683	0.0105372550353601	Transcriptome
MSTRG.21587	0.00647830591199809	-0.000538085030056753	Transcriptome
MSTRG.21669	-0.000690568708207889	0.00390113379501789	Transcriptome
MSTRG.21692	-0.00461182635745301	0.0446400163778078	Transcriptome
MSTRG.21693	-0.000736485655480938	0.00520176765689372	Transcriptome
MSTRG.21707	-0.000407186126666772	0.00152626338919176	Transcriptome
MSTRG.21711	-0.000508203475540387	0.00259922482308612	Transcriptome
MSTRG.21727	0.0170551386854761	-0.00305101991087235	Transcriptome
MSTRG.21728	0.0896108942697662	-0.012702670824836	Transcriptome
MSTRG.21826	-0.00041135017596022	0.00281516659135107	Transcriptome
MSTRG.21836	-0.00350789723411859	-0.00579653575386055	Transcriptome
MSTRG.21840	-0.00387422119133068	0.01650195875752	Transcriptome
MSTRG.21841	-0.0271998022282501	0.0812310843340733	Transcriptome
MSTRG.21888	-0.00160041406742365	0.00214458376901819	Transcriptome
MSTRG.21896	-0.00577036938331453	0.0116663403153672	Transcriptome
MSTRG.21897	-0.00403029573807258	0.0112694752759798	Transcriptome
MSTRG.21926	-0.00157723617525694	0.00248017017984227	Transcriptome
MSTRG.21950	-0.00478144638310974	0.00748959977107801	Transcriptome
MSTRG.22066	0.000396295779799757	-5.21928262885023e-05	Transcriptome
MSTRG.22069	0.00211375816846193	0.000397402161845611	Transcriptome
MSTRG.22157	0.00121939307906598	0.000253224267515017	Transcriptome
MSTRG.22192	0.000745491909146666	0.000324575097260694	Transcriptome
MSTRG.22271	0.011798199865514	-0.000440567594629376	Transcriptome
MSTRG.22307	0.000913523451447399	0.000406103483282716	Transcriptome
MSTRG.2232	0.0135329913847326	0.000344357221543646	Transcriptome
MSTRG.22383	0.0338492285043526	-0.00484291068006474	Transcriptome
MSTRG.22432	0.00482440617619086	0.0017751320510164	Transcriptome
MSTRG.22535	0.00111648177676512	0.000571104348521324	Transcriptome
MSTRG.22624	0.00378289674771253	-0.000548286748479748	Transcriptome
MSTRG.22706	0.00327306446068805	0.00175780095348686	Transcriptome
MSTRG.22901	0.000591134083741208	0.000105204097332741	Transcriptome
MSTRG.22983	0.00217166691868638	0.00043542087217257	Transcriptome
MSTRG.22984	0.000569783790363203	0.00034183200827963	Transcriptome
MSTRG.23005	0.0145559580227102	0.011521167684813	Transcriptome
MSTRG.23070	0.00062135484862474	-0.000371834089688045	Transcriptome
MSTRG.23174	-0.00585514370547704	0.0548265581302219	Transcriptome
MSTRG.23186	0.00106361987647993	0.00228894506038044	Transcriptome
MSTRG.23286	0.00518677696478147	0.000660814960352489	Transcriptome
MSTRG.23300	0.00126578850255784	0.000235055878472645	Transcriptome
MSTRG.23301	0.000607318022689085	8.7535993780767e-05	Transcriptome
MSTRG.23322	0.00870194757927947	0.000676149459091259	Transcriptome
MSTRG.23340	-0.00161720234779237	0.0179044519749479	Transcriptome
MSTRG.23348	0.000840718051945009	0.000277144623281495	Transcriptome
MSTRG.23366	0.0175913950133804	0.00212543566359824	Transcriptome
MSTRG.23370	0.00362994169299233	-0.00057937336362826	Transcriptome
MSTRG.23393	0.0389137385242755	0.00861603717482523	Transcriptome
MSTRG.23440	0.00944035224484848	0.00515393805328876	Transcriptome
MSTRG.23484	0.00584544051677058	-0.00043939703352217	Transcriptome
MSTRG.23502	0.00157435683178738	0.00165136921947686	Transcriptome
MSTRG.23602	0.0218620805550957	0.000610262725243534	Transcriptome
MSTRG.23706	-0.0010354498382116	-0.00336867203514577	Transcriptome
MSTRG.23773	0.00423295751488735	7.85315638483609e-05	Transcriptome
MSTRG.23774	0.0049689200749149	-0.000861481652976444	Transcriptome
MSTRG.23782	0.000842357490123729	0.000632036528465096	Transcriptome
MSTRG.23784	0.0121040805404981	0.00187485470728983	Transcriptome
MSTRG.23785	0.0119802521874205	0.00173578430840409	Transcriptome
MSTRG.23786	0.0121311456604516	0.00217504694342359	Transcriptome
MSTRG.23788	0.0132771788869004	0.00208295350846538	Transcriptome
MSTRG.23836	0.000966769834580656	0.000395362529645406	Transcriptome
MSTRG.23922	0.00270920610916931	0.000477202321473431	Transcriptome
MSTRG.23955	0.00161510236927971	0.000993354295931542	Transcriptome
MSTRG.2403	0.00755006795944778	0.00316303043806272	Transcriptome
MSTRG.24048	0.0139733037973659	0.00233407223264098	Transcriptome
MSTRG.24083	0.000858444884023563	8.44843458102244e-05	Transcriptome
MSTRG.24139	0.000594775624187532	-0.000178402454704264	Transcriptome
MSTRG.24158	0.00429888877335627	-5.09387312653683e-05	Transcriptome
MSTRG.24184	0.0026395299868068	2.35220350490873e-05	Transcriptome
MSTRG.24210	0.00241799748114162	0.00105983276880529	Transcriptome
MSTRG.24237	0.000372167554245626	-7.47296080139901e-05	Transcriptome
MSTRG.24286	0.00116625659712427	6.49549245870913e-05	Transcriptome
MSTRG.24299	0.000394585348413023	0.000109124826138615	Transcriptome
MSTRG.24303	0.00161505309937812	-0.000585644471881194	Transcriptome
MSTRG.24360	0.000499013998375065	-0.00015517110576044	Transcriptome
MSTRG.24397	0.00633230389405258	0.0053307878913671	Transcriptome
MSTRG.24435	-0.0237844863531085	0.0582398018223941	Transcriptome
MSTRG.24450	0.000486929528586538	-0.000328911665704452	Transcriptome
MSTRG.24473	0.00338657998417016	0.000198015266992075	Transcriptome
MSTRG.24486	0.032663619896282	0.00167106307343775	Transcriptome
MSTRG.24495	0.00227766043885248	-0.00032161033089085	Transcriptome
MSTRG.24499	0.00318331044564403	-0.000599166065650861	Transcriptome
MSTRG.24540	-0.00861970016684315	0.0657706523465726	Transcriptome
MSTRG.24592	0.0143362371453672	-0.00253934434559232	Transcriptome
MSTRG.24621	0.00472928318116589	0.00152926240416738	Transcriptome
MSTRG.24744	0.00424147405458927	0.000247022568613843	Transcriptome
MSTRG.24802	0.00694939832910532	0.00423345531002499	Transcriptome
MSTRG.24923	0.0364930336600964	-0.00491436961036272	Transcriptome
MSTRG.2503	0.00287851583125753	0.00098145044599557	Transcriptome
MSTRG.25102	-0.0054761438336745	0.0135431143761704	Transcriptome
MSTRG.2516	0.00215960132510742	2.82708251796804e-05	Transcriptome
MSTRG.25238	0.00504809847220856	0.000934574968124654	Transcriptome
MSTRG.25283	0.00104050869530613	9.44812538971524e-05	Transcriptome
MSTRG.25309	0.00112284498448616	2.56351010601401e-05	Transcriptome
MSTRG.25310	0.0234749806661248	-0.00821080337876531	Transcriptome
MSTRG.25318	-0.00223904005357464	-0.00182043369156063	Transcriptome
MSTRG.25448	0.00170357866429445	-9.98144706913383e-05	Transcriptome
MSTRG.25541	-0.00396919551866275	0.0129600753595311	Transcriptome
MSTRG.25641	-0.017440850535168	-0.0267908825851763	Transcriptome
MSTRG.25681	-0.00298118181307674	0.00682006062084315	Transcriptome
MSTRG.25718	0.00242462010782838	0.000403858455235056	Transcriptome
MSTRG.25732	-0.0124136627398289	0.0151853491701255	Transcriptome
MSTRG.25765	0.000741665702037581	-0.000142362990760512	Transcriptome
MSTRG.25790	0.00635017337903324	0.000544542978632735	Transcriptome
MSTRG.25865	0.00253386485261955	0.00721791333061394	Transcriptome
MSTRG.25868	-0.0122507132938631	0.110017402338091	Transcriptome
MSTRG.25913	0.000982418760603937	0.000753533083666063	Transcriptome
MSTRG.25922	-0.0458063497476311	-0.024355183270487	Transcriptome
MSTRG.25924	-0.0758309763732249	-0.540370401143663	Transcriptome
MSTRG.25955	0.00279273901351996	0.000662038655390138	Transcriptome
MSTRG.26038	0.00178267754420084	0.000949059233954514	Transcriptome
MSTRG.26039	0.00608572043254569	0.000339883852353921	Transcriptome
MSTRG.26046	0.00637581210222556	0.00311114193860959	Transcriptome
MSTRG.26130	-0.00600487774864684	-0.0234666196657859	Transcriptome
MSTRG.26242	0.00109260623570269	0.00056609005618688	Transcriptome
MSTRG.26305	0.0343403856312039	0.00194277120899721	Transcriptome
MSTRG.26328	0.00462975603012623	-0.000654234033055205	Transcriptome
MSTRG.26492	0.000477757987996699	0.000372435271880658	Transcriptome
MSTRG.26498	0.00237407621199539	-0.000364210305430652	Transcriptome
MSTRG.26528	0.013023706393189	0.00334189912269679	Transcriptome
MSTRG.26640	0.0051509423332691	-0.00107236875516876	Transcriptome
MSTRG.2665	-0.00281592952304579	0.00340736018459574	Transcriptome
MSTRG.26705	0.0111833663124811	0.00454059454775789	Transcriptome
MSTRG.26724	0.000735858221136945	0.000198431249286593	Transcriptome
MSTRG.26730	0.00741063324469677	0.00273121035549708	Transcriptome
MSTRG.26760	0.00796642437114395	0.00135755304945864	Transcriptome
MSTRG.2678	0.00113827559760361	-4.75583668658846e-05	Transcriptome
MSTRG.26799	0.0138821983168542	0.00318975640443723	Transcriptome
MSTRG.26811	0.0023147168061355	-0.000417532637583695	Transcriptome
MSTRG.2693	0.00129327018808791	4.76293195373639e-05	Transcriptome
MSTRG.26934	0.00100676622166244	-7.06958121030149e-05	Transcriptome
MSTRG.26935	0.000351540101701497	9.50903337387415e-05	Transcriptome
MSTRG.26940	0.00110691767481388	-0.000251503613325017	Transcriptome
MSTRG.26954	0.000660253999697994	0.000596362338703901	Transcriptome
MSTRG.26972	0.000296715726797904	0.0195273663321069	Transcriptome
MSTRG.26988	0.011480082980945	0.00440730070337468	Transcriptome
MSTRG.26990	0.00376295238784938	0.000830012590843482	Transcriptome
MSTRG.26991	0.00261336170752518	-0.000996617719262563	Transcriptome
MSTRG.26999	0.00141395056223503	0.000379290838429107	Transcriptome
MSTRG.27005	0.00905978509160962	0.00182282066143206	Transcriptome
MSTRG.27018	0.0018009051656037	0.000285144500949777	Transcriptome
MSTRG.27072	-0.00166817988529939	-0.000910415899118005	Transcriptome
MSTRG.27086	0.00348130290241459	0.00114044752483228	Transcriptome
MSTRG.27118	-0.000204109315998847	-0.00137383006684154	Transcriptome
MSTRG.27124	0.000462347935225545	0.00061360188587648	Transcriptome
MSTRG.27211	0.016121576634473	0.0108222663329593	Transcriptome
MSTRG.27254	0.00668165441043893	0.0020195217956003	Transcriptome
MSTRG.27399	0.0218237131834349	0.00736360199698168	Transcriptome
MSTRG.2752	-0.00312702645426591	-0.00411650001259767	Transcriptome
MSTRG.27520	-0.000456822759867988	-0.00201140363007429	Transcriptome
MSTRG.27585	0.0115614881847912	0.00331789980033286	Transcriptome
MSTRG.27596	0.0146948107158203	0.00124045862837117	Transcriptome
MSTRG.27609	0.000709352088102376	0.000382521649529653	Transcriptome
MSTRG.27616	0.00391703575213614	0.00141667877936012	Transcriptome
MSTRG.27644	0.00164942613463106	-0.000231486928366147	Transcriptome
MSTRG.27777	0.0173258598866817	0.00111215154977142	Transcriptome
MSTRG.2778	0.00164949728173188	-0.000410581611549981	Transcriptome
MSTRG.27964	0.0143125794595489	0.00479738754848405	Transcriptome
MSTRG.28014	0.00367860912183944	-0.000198637527909727	Transcriptome
MSTRG.28036	0.00182322661608606	0.0012629529851689	Transcriptome
MSTRG.2821	0.0368868526826182	-0.00330146650161793	Transcriptome
MSTRG.28249	-0.00349825790904304	0.0156175304489411	Transcriptome
MSTRG.283	0.000831622940275584	0.00135635146384239	Transcriptome
MSTRG.28326	-0.00295022209581716	0.00337206370899068	Transcriptome
MSTRG.2837	0.00209472562909555	9.07746958200425e-05	Transcriptome
MSTRG.28400	-0.00380371066792985	0.00336211150299824	Transcriptome
MSTRG.28407	-0.00275589746540792	-0.00563792477013601	Transcriptome
MSTRG.28498	-0.00152942120143122	0.0132934704998058	Transcriptome
MSTRG.28499	-0.00892240680968957	0.0867055853356097	Transcriptome
MSTRG.28539	0.00478691951040175	-0.001075603206209	Transcriptome
MSTRG.28542	0.000839555022274505	0.00093293415699104	Transcriptome
MSTRG.2866	0.00927965683835667	-0.000915992205629845	Transcriptome
MSTRG.28705	0.000919862836583887	0.00114348432616508	Transcriptome
MSTRG.28718	0.00170253321475764	-0.00022808131812279	Transcriptome
MSTRG.28739	-0.0277643573715277	0.013110318650002	Transcriptome
MSTRG.28775	-0.00158336417679839	-0.00177184228346904	Transcriptome
MSTRG.28960	-0.00489126717554378	-0.00732136860733111	Transcriptome
MSTRG.28961	-0.0115783695045026	-0.0250149278031555	Transcriptome
MSTRG.28969	0.00258932700549297	0.000403217968826813	Transcriptome
MSTRG.29042	0.00271106166243546	0.00102205905722636	Transcriptome
MSTRG.29048	0.00263632648506285	-0.000376534405096661	Transcriptome
MSTRG.29051	-0.000697858578971842	0.00279892057612688	Transcriptome
MSTRG.29052	-0.00142951731596588	0.00480736794060097	Transcriptome
MSTRG.29083	0.00247410402745436	0.00170485079478109	Transcriptome
MSTRG.29194	-0.000350589073393362	0.00162017353871267	Transcriptome
MSTRG.29198	0.000817831433709296	0.000184468676942842	Transcriptome
MSTRG.2920	0.010344309376068	0.00157431704329711	Transcriptome
MSTRG.29251	-0.00834349154551266	0.0802238688197462	Transcriptome
MSTRG.29397	0.00319771107400009	0.000417098832163808	Transcriptome
MSTRG.29404	0.00360425747471467	-0.000666126151489515	Transcriptome
MSTRG.29469	0.000639213428568155	0.000921867356409815	Transcriptome
MSTRG.295	-0.00863161148620924	-0.020261611057517	Transcriptome
MSTRG.29538	-0.00496893199860621	-0.0169486357143866	Transcriptome
MSTRG.29573	-0.00540274387364083	-0.00825649634041809	Transcriptome
MSTRG.29616	0.0007965808154401	0.000306539229105657	Transcriptome
MSTRG.29627	-0.00386361163081929	0.00312779697876552	Transcriptome
MSTRG.29689	-0.0239929919198322	0.131367303412344	Transcriptome
MSTRG.29742	-0.0155085315790838	-0.0149887088503644	Transcriptome
MSTRG.29860	-0.00453302028776614	0.038470731187445	Transcriptome
MSTRG.29900	-0.00569932302105237	0.0547011004274582	Transcriptome
MSTRG.29907	0.003722337478881	-0.00178472343579213	Transcriptome
MSTRG.29970	0.0109811973128238	0.00622314461676813	Transcriptome
MSTRG.30061	-0.000801170925822183	0.00252947071422381	Transcriptome
MSTRG.30062	-0.00324367513401954	0.0207318025657121	Transcriptome
MSTRG.30089	-0.000657168601815073	-0.00230062067882289	Transcriptome
MSTRG.30157	-0.00949576558215229	0.0846652006806527	Transcriptome
MSTRG.30168	-0.00188435297020414	0.00541309774697454	Transcriptome
MSTRG.30244	0.00158687392467196	-9.47823845413683e-05	Transcriptome
MSTRG.30253	-0.000541593072955687	0.00344708866923041	Transcriptome
MSTRG.30257	0.00193933103193986	0.000366235029329118	Transcriptome
MSTRG.30384	0.00191762987991046	-1.81693267625015e-05	Transcriptome
MSTRG.30386	0.000683462390040419	-0.000163763234785627	Transcriptome
MSTRG.30515	0.113378434739834	0.00178635942685321	Transcriptome
MSTRG.30564	0.0157181149485073	-0.00700695056477066	Transcriptome
MSTRG.30569	-0.000142536771112231	0.000162912480864037	Transcriptome
MSTRG.30582	0.00295292493349066	0.0007677058859566	Transcriptome
MSTRG.30668	0.00785933395949943	-0.00142049874684273	Transcriptome
MSTRG.30700	0.00110166251973316	0.000918620326052426	Transcriptome
MSTRG.30723	0.0196032812831569	-0.000780267509479488	Transcriptome
MSTRG.30789	0.00453265920348858	-0.000132143792065688	Transcriptome
MSTRG.30819	-0.000844322216821497	-0.000366706360174195	Transcriptome
MSTRG.30839	-0.0029204290306915	0.0231407786579036	Transcriptome
MSTRG.30851	-0.000144141225015927	-0.0001063704021479	Transcriptome
MSTRG.30891	-0.00236728131512963	5.90490131760589e-05	Transcriptome
MSTRG.30960	-0.0065999625630956	0.0532883735433417	Transcriptome
MSTRG.31094	0.00145820182720923	0.000396479557940524	Transcriptome
MSTRG.31117	0.00151642032611701	-0.000272459759816228	Transcriptome
MSTRG.3115	0.000668484499094174	0.000493872026671281	Transcriptome
MSTRG.31219	0.00977501459420606	0.00348436878330351	Transcriptome
MSTRG.31268	0.00505960430883009	-0.0019191385730841	Transcriptome
MSTRG.31295	0.0250794115393672	-0.00924560482023942	Transcriptome
MSTRG.31316	0.00070874687702017	0.000289397020339155	Transcriptome
MSTRG.31337	-0.00579189531249707	0.0564143859013173	Transcriptome
MSTRG.31364	0.00128859091735864	0.0003572393303491	Transcriptome
MSTRG.31395	-0.00979209002098159	0.0166539735289626	Transcriptome
MSTRG.31431	0.00458890981097979	0.000903355574106906	Transcriptome
MSTRG.31444	-0.000919750790005584	0.00330636336048699	Transcriptome
MSTRG.31462	-0.000240117834294915	-0.000814669754749687	Transcriptome
MSTRG.31550	0.0102929142513569	0.00320096707166843	Transcriptome
MSTRG.31592	0.00533176638651583	0.000255647917632642	Transcriptome
MSTRG.31613	-0.00303463068117915	0.0348325348810531	Transcriptome
MSTRG.31626	0.00146187438921386	0.0015335512577825	Transcriptome
MSTRG.31640	0.00820917894455801	-0.000600186144449834	Transcriptome
MSTRG.31765	0.00162488568460862	0.000991398098123107	Transcriptome
MSTRG.31793	0.00400120102686686	0.000678510346269399	Transcriptome
MSTRG.31818	0.00706117978818863	0.00166296960057654	Transcriptome
MSTRG.31822	0.0066488878943757	0.00302124977514017	Transcriptome
MSTRG.31827	0.000646580328426622	0.000265778471761251	Transcriptome
MSTRG.31828	0.0257745796217442	0.00777252514038605	Transcriptome
MSTRG.31876	0.00380019565426343	0.000507806014361719	Transcriptome
MSTRG.31878	0.00438535797166344	0.00113250185510174	Transcriptome
MSTRG.31888	0.0207895830566441	0.00443037135623534	Transcriptome
MSTRG.31942	-0.00354830256402683	0.0216226298857195	Transcriptome
MSTRG.31968	0.0024777960824931	0.000325646399283239	Transcriptome
MSTRG.31969	0.000952815843565141	-0.000192065448483707	Transcriptome
MSTRG.320	0.00280982574345437	-0.000416188440597639	Transcriptome
MSTRG.32085	0.000367111837337535	-8.70036904145328e-05	Transcriptome
MSTRG.3212	0.00101175910516535	8.10632398874274e-05	Transcriptome
MSTRG.3214	0.00249085000117878	2.61942713387418e-07	Transcriptome
MSTRG.32214	0.0122721389108117	0.014228833421363	Transcriptome
MSTRG.32267	0.00319457841321946	-0.00167816336220186	Transcriptome
MSTRG.323	0.0065184619758214	0.00173851468993773	Transcriptome
MSTRG.32315	-0.00114213999313316	0.0011724920194856	Transcriptome
MSTRG.32378	-0.0156792287162596	0.00051260881406043	Transcriptome
MSTRG.32447	0.0111760961794118	0.00147644863574445	Transcriptome
MSTRG.32473	0.00255753151874813	0.000337414037529099	Transcriptome
MSTRG.3249	-0.00203352027813855	0.00280255998084767	Transcriptome
MSTRG.32525	0.000949744825634278	0.000183047339607067	Transcriptome
MSTRG.32573	0.00298177683633385	-0.00011264702500201	Transcriptome
MSTRG.3259	-0.00187473912491348	0.00873483321266531	Transcriptome
MSTRG.3267	0.00265381405454362	0.00191354557905135	Transcriptome
MSTRG.32706	0.00199599963245172	0.000881797812865944	Transcriptome
MSTRG.32720	0.00207713881109928	-4.86821437596462e-05	Transcriptome
MSTRG.32777	0.000245779894440616	1.57515339030188e-05	Transcriptome
MSTRG.32794	0.00283758950452606	-1.82157004005158e-05	Transcriptome
MSTRG.32821	0.0079589551398179	0.0021414666250785	Transcriptome
MSTRG.32908	0.00371307614987043	-0.000506787403019166	Transcriptome
MSTRG.33055	0.0245350368656264	0.00413160554340317	Transcriptome
MSTRG.33136	0.00114308268416415	0.000393308148884241	Transcriptome
MSTRG.33219	-0.0108738515072539	0.00455858284487101	Transcriptome
MSTRG.33253	0.00191554894828999	0.000628661391939396	Transcriptome
MSTRG.33294	-0.000506725644792183	-0.000821815652413096	Transcriptome
MSTRG.33339	-0.00190071493510261	0.0179019656309336	Transcriptome
MSTRG.33362	0.00563610873091637	0.0056228009999115	Transcriptome
MSTRG.33405	-0.00642652449092687	-0.00269716074388651	Transcriptome
MSTRG.33448	0.00195092334711131	0.000326616033289123	Transcriptome
MSTRG.33547	0.00323427254895667	0.00209719626550787	Transcriptome
MSTRG.33548	0.00432586557658259	-0.000119539260251329	Transcriptome
MSTRG.33579	-0.00143930983257155	0.00417673045712825	Transcriptome
MSTRG.33580	-0.0127404249963909	-0.0193588237160676	Transcriptome
MSTRG.33788	-0.000566711107863009	0.00317282554219111	Transcriptome
MSTRG.33867	0.0232054202433773	0.00415619658403305	Transcriptome
MSTRG.3397	-0.0148038985477338	0.0628098046468337	Transcriptome
MSTRG.34	0.00391060496166276	0.00230674372085668	Transcriptome
MSTRG.34125	0.00380749302420233	0.00109127358077869	Transcriptome
MSTRG.34258	-0.00376514034638631	0.0157182623293625	Transcriptome
MSTRG.34271	0.00715918730858996	0.00199948528414002	Transcriptome
MSTRG.34302	0.00218186427333138	-0.000620886452043334	Transcriptome
MSTRG.34358	0.000804076122783463	5.94183513917899e-05	Transcriptome
MSTRG.34394	0.000967094815910386	0.000169881668937957	Transcriptome
MSTRG.34475	0.00259099736086775	0.00182030830726842	Transcriptome
MSTRG.34612	0.00144289941698685	1.88922298922977e-05	Transcriptome
MSTRG.34668	-0.000450018391342111	0.000998617113366691	Transcriptome
MSTRG.34671	-0.0011884761433729	0.0011074859115853	Transcriptome
MSTRG.34695	0.00270923570658543	0.000420291955087927	Transcriptome
MSTRG.34731	0.00476128993705045	-0.00133345317644077	Transcriptome
MSTRG.34781	0.00189367203927317	0.000115983876902359	Transcriptome
MSTRG.34889	-0.000339711192636511	0.00210025798365536	Transcriptome
MSTRG.34940	0.00127058079640954	0.000411932104915843	Transcriptome
MSTRG.34945	0.00251765921128393	-0.000267429761516126	Transcriptome
MSTRG.34950	0.00261322630187956	0.00127155863175442	Transcriptome
MSTRG.35004	0.00294311569339705	0.000302879776423911	Transcriptome
MSTRG.35092	0.00170651738210212	-0.000222630647425259	Transcriptome
MSTRG.35093	0.00173124310371709	0.000416286047005457	Transcriptome
MSTRG.35125	0.00756352966929055	0.000733449023377402	Transcriptome
MSTRG.35135	0.000889420969858862	0.000127397851035911	Transcriptome
MSTRG.35255	0.00216958792234421	0.00097707348745517	Transcriptome
MSTRG.35283	0.00121148460202866	-0.000333141045040917	Transcriptome
MSTRG.35344	0.00127371555077814	0.000900412900044859	Transcriptome
MSTRG.35370	0.0869901320133966	0.00926838132203442	Transcriptome
MSTRG.35437	0.000771693482657478	-0.00034753841429245	Transcriptome
MSTRG.35517	-0.000857641159068052	-0.00114460608314547	Transcriptome
MSTRG.35521	-0.00225572841765951	-0.00154575756459259	Transcriptome
MSTRG.35576	0.000860668437617704	0.000783991709560124	Transcriptome
MSTRG.35663	-0.000881684641646664	0.00274107497865732	Transcriptome
MSTRG.35782	0.0236865836064394	-0.000644292585009382	Transcriptome
MSTRG.35783	0.0068358113080819	-8.88021947885445e-06	Transcriptome
MSTRG.35863	0.032743297509633	-0.000375637350396809	Transcriptome
MSTRG.35947	0.0022937254663819	0.000342473973999074	Transcriptome
MSTRG.36023	-0.00055710516889433	-9.48173204380041e-06	Transcriptome
MSTRG.36035	0.000756625091301803	-0.000541420051709361	Transcriptome
MSTRG.36082	0.00252913204315057	0.000495553641712485	Transcriptome
MSTRG.36102	0.00702053325607972	-0.000281569970472007	Transcriptome
MSTRG.36172	0.0012853615544354	-3.04567396817104e-05	Transcriptome
MSTRG.36208	-0.013517713138072	0.102088402945065	Transcriptome
MSTRG.36328	0.00792023879261051	0.00582913378015699	Transcriptome
MSTRG.36404	0.00101643194484799	0.000539327825293664	Transcriptome
MSTRG.36445	0.00157382113728758	0.000922252737563787	Transcriptome
MSTRG.36474	-0.00168366941132561	0.00484891028924048	Transcriptome
MSTRG.36502	0.00271746346006829	4.50366687740751e-05	Transcriptome
MSTRG.36563	0.000852641805723558	3.27164527220244e-05	Transcriptome
MSTRG.36593	0.0100671303871228	0.00144229006270918	Transcriptome
MSTRG.36684	0.00299158188700472	7.8573917874763e-05	Transcriptome
MSTRG.36745	0.0560427592368081	0.000617556637778026	Transcriptome
MSTRG.36754	0.00125272160687242	1.38240949138898e-05	Transcriptome
MSTRG.36777	0.00268410633714153	0.000955080988044545	Transcriptome
MSTRG.3679	0.00239745804637775	-2.3527638787978e-06	Transcriptome
MSTRG.36790	0.0062579924221396	0.000383205538950237	Transcriptome
MSTRG.36843	0.0231187272855916	0.000845325949150819	Transcriptome
MSTRG.36862	0.00267943838145899	0.000544404448265291	Transcriptome
MSTRG.36875	-0.0169626853944948	0.0058475886012707	Transcriptome
MSTRG.36892	-0.000859005510845634	0.0010885084776496	Transcriptome
MSTRG.37007	-0.0211824311917375	0.117191629921008	Transcriptome
MSTRG.37010	-0.00237424898855948	0.0217478888157784	Transcriptome
MSTRG.37055	0.00156922382679316	0.000112056561102293	Transcriptome
MSTRG.37066	0.000739197054671097	-0.00026556283585983	Transcriptome
MSTRG.37070	0.00262819739750137	0.000411194950433739	Transcriptome
MSTRG.37162	0.00606048855605847	0.00873384618376931	Transcriptome
MSTRG.3719	0.00351596224334285	-5.21521583502679e-05	Transcriptome
MSTRG.37224	0.00252981960380106	0.000816005822354895	Transcriptome
MSTRG.37288	0.00088072547248502	-0.000205479527622963	Transcriptome
MSTRG.37307	-0.00310576750752892	0.0298304516536856	Transcriptome
MSTRG.37340	0.0029329349695343	-0.000655849212644617	Transcriptome
MSTRG.37411	-0.00123986053916025	0.0017991595398118	Transcriptome
MSTRG.37436	0.00344220986382908	8.38218135612188e-05	Transcriptome
MSTRG.37525	0.00419077788594205	-0.000132142580707869	Transcriptome
MSTRG.37564	0.000752487319509222	0.000354971909367228	Transcriptome
MSTRG.37615	0.0101309856738026	0.00390981826903042	Transcriptome
MSTRG.37651	0.0124812172779518	0.00245964677441676	Transcriptome
MSTRG.37655	0.00807227413751027	0.00994256790696966	Transcriptome
MSTRG.37692	-0.00127283603030851	-0.0040466347986853	Transcriptome
MSTRG.3776	0.00089871620426681	4.05781170213636e-05	Transcriptome
MSTRG.37901	-0.000954418146870112	0.00398593311984648	Transcriptome
MSTRG.37985	0.000526594095510478	0.000196201783289975	Transcriptome
MSTRG.38067	0.0049577855495789	0.00200369155824137	Transcriptome
MSTRG.38079	0.0282697858193511	-0.004383844461313	Transcriptome
MSTRG.3809	-0.00110421813924911	-0.00207053134688415	Transcriptome
MSTRG.3810	0.00451326453106603	0.00157531777929857	Transcriptome
MSTRG.38137	0.0130767545984603	0.00410534079417824	Transcriptome
MSTRG.38193	0.00638053748174794	-0.00170764232441297	Transcriptome
MSTRG.38206	0.00601268198499235	0.00110575862048908	Transcriptome
MSTRG.38247	0.00213916003046677	0.000425377431222856	Transcriptome
MSTRG.3826	0.000752622912184888	0.000123628039817344	Transcriptome
MSTRG.3827	0.00637611158352582	0.000947316193050692	Transcriptome
MSTRG.3829	0.000808964238635067	0.0003238104736962	Transcriptome
MSTRG.38300	0.00390758125254882	-0.000234988978826586	Transcriptome
MSTRG.38326	0.00111469470276319	0.000210536730412331	Transcriptome
MSTRG.38349	0.000937735511078253	-0.000529472534868672	Transcriptome
MSTRG.38367	0.0017721175169508	0.000220441238619889	Transcriptome
MSTRG.38396	0.000799811365644648	-4.84258041809494e-05	Transcriptome
MSTRG.38401	0.00347428676854937	0.000883606225816763	Transcriptome
MSTRG.3849	0.000779633962761779	0.000927087270261985	Transcriptome
MSTRG.38498	0.00273685977237323	0.000447027004553848	Transcriptome
MSTRG.38508	0.00607925788951399	0.000136178853153868	Transcriptome
MSTRG.38509	0.00470908023433857	0.00324491023738451	Transcriptome
MSTRG.3851	0.00394739426022299	-0.000974265594266706	Transcriptome
MSTRG.38512	0.00137493318526686	-0.000278516676515108	Transcriptome
MSTRG.38543	0.000333319030947605	0.000335143152305304	Transcriptome
MSTRG.38586	0.00327999495004739	-0.000361358889272901	Transcriptome
MSTRG.38627	0.00565542109565149	0.00178882849026392	Transcriptome
MSTRG.38652	0.00113952659552466	-0.000217565360575859	Transcriptome
MSTRG.38721	0.000835789845723617	-0.000356567285826904	Transcriptome
MSTRG.38887	0.00172986863234782	0.00212662805081025	Transcriptome
MSTRG.38931	0.000335843757057398	0.000167259447612437	Transcriptome
MSTRG.39057	0.00117898731668575	0.00015740343913772	Transcriptome
MSTRG.39225	-0.00177005881603675	0.00880530238621216	Transcriptome
MSTRG.39419	0.00276960196648825	0.000133047699064852	Transcriptome
MSTRG.39435	-0.00489357778676205	-0.0038403687444215	Transcriptome
MSTRG.39480	0.0100645033280321	0.000923388069435615	Transcriptome
MSTRG.39499	-0.00616167197689952	0.0120830790400368	Transcriptome
MSTRG.39502	-0.000591407825259701	0.00224052078384069	Transcriptome
MSTRG.39785	0.00536798462254357	0.00223420482033207	Transcriptome
MSTRG.398	0.00631442953411198	0.0049385288377009	Transcriptome
MSTRG.39904	-0.00193951024806308	0.0194160350425521	Transcriptome
MSTRG.39954	-0.00289404359668472	0.0081491109102401	Transcriptome
MSTRG.39958	-0.00317697878632153	0.00032074903410687	Transcriptome
MSTRG.39959	-0.0245498561004499	-0.0358357915586499	Transcriptome
MSTRG.40001	-0.00715560743814115	-0.00445751258499314	Transcriptome
MSTRG.40095	-0.000717773910876655	-0.00262275935925891	Transcriptome
MSTRG.40110	-0.00059690761901261	0.000876910270160396	Transcriptome
MSTRG.40234	0.00628106327664351	0.00323712645052436	Transcriptome
MSTRG.40288	0.00180271666516126	0.000261609879942122	Transcriptome
MSTRG.40337	0.0021057411412943	0.000705869276204525	Transcriptome
MSTRG.40430	0.00606936377509829	0.000480617906545796	Transcriptome
MSTRG.40463	0.116274744905116	-0.0233887482470716	Transcriptome
MSTRG.40464	0.00235721886163208	-0.00019814622565092	Transcriptome
MSTRG.40544	0.00464846736870572	0.000162346448357725	Transcriptome
MSTRG.40583	0.00059933920031624	1.30359524095615e-05	Transcriptome
MSTRG.40639	0.015401304147084	-0.00169807611933972	Transcriptome
MSTRG.40641	0.000419618497610682	0.000292316979772257	Transcriptome
MSTRG.40650	0.00161781811388791	-0.000666302235071607	Transcriptome
MSTRG.40802	0.0094866982543651	-9.69288290102514e-05	Transcriptome
MSTRG.40844	0.0104438124373293	0.00138306481229313	Transcriptome
MSTRG.40898	0.000621498647015354	8.96275860358851e-05	Transcriptome
MSTRG.41047	-0.000738828933611059	-0.00344993680473756	Transcriptome
MSTRG.41065	0.00519185463754333	0.000322137545356871	Transcriptome
MSTRG.41068	0.00662560747849265	0.00395772689263632	Transcriptome
MSTRG.41235	-0.00350237033682064	0.030156398637803	Transcriptome
MSTRG.41299	0.0147971311832934	-0.0048459053142632	Transcriptome
MSTRG.41405	0.00893208574611334	6.37751208826836e-05	Transcriptome
MSTRG.41408	0.00260225799403045	-2.01664212879602e-05	Transcriptome
MSTRG.41418	0.00283901160782737	0.00121424429113953	Transcriptome
MSTRG.41429	0.00277824105425673	2.11752103045316e-05	Transcriptome
MSTRG.41476	0.0139767728901148	0.0114596838013035	Transcriptome
MSTRG.415	0.0315227438525685	0.00659778706306836	Transcriptome
MSTRG.41680	0.00280437711723563	0.00153749337295771	Transcriptome
MSTRG.41691	-0.00620212211503526	-0.00341154432285599	Transcriptome
MSTRG.41834	0.00729927266575154	-0.000631916850201993	Transcriptome
MSTRG.41835	0.00377625904061572	3.74641683024669e-05	Transcriptome
MSTRG.41836	0.00422055923381316	-0.000798982786789067	Transcriptome
MSTRG.41880	-0.0167106354556957	-0.0189390348288773	Transcriptome
MSTRG.41938	0.0022594135014726	0.00118523936296931	Transcriptome
MSTRG.41953	0.00833199707377848	-0.00177685470638218	Transcriptome
MSTRG.42058	0.00168045334940389	7.94343170449354e-06	Transcriptome
MSTRG.42059	0.00765359667572131	1.93530770047191e-05	Transcriptome
MSTRG.4208	0.00282844579445616	0.000503638849143759	Transcriptome
MSTRG.4210	0.00118225746450955	0.000637891177388709	Transcriptome
MSTRG.4218	0.00186146667000986	0.000600037680329387	Transcriptome
MSTRG.42223	-0.0215545846669236	-0.00970588595280548	Transcriptome
MSTRG.42263	0.00224943609381825	-0.00123772322896353	Transcriptome
MSTRG.42271	0.00105123588438938	-0.000448590468422064	Transcriptome
MSTRG.42341	0.00165813797213003	0.000814444614332221	Transcriptome
MSTRG.4245	0.00765131499457331	-0.00264761091025932	Transcriptome
MSTRG.42471	0.0066588114317348	0.000151138347809064	Transcriptome
MSTRG.4256	0.00487788984152169	0.00152219461256705	Transcriptome
MSTRG.42560	-0.00199071677387095	0.0058897152811184	Transcriptome
MSTRG.42589	-0.00740419443911976	-0.00400790597143423	Transcriptome
MSTRG.426	-0.00523555500585564	-0.0189118836381726	Transcriptome
MSTRG.42667	0.00938530178650794	0.00630312840127132	Transcriptome
MSTRG.42756	-0.000313726345812403	0.00180596006523418	Transcriptome
MSTRG.4278	0.000576110311751187	-0.000226067716106318	Transcriptome
MSTRG.42785	-0.000816010061748732	0.00417468366111307	Transcriptome
MSTRG.42786	-0.00342004559539339	0.030600601626511	Transcriptome
MSTRG.42826	0.00128130334268576	3.34805457575538e-05	Transcriptome
MSTRG.42827	0.00068582387752627	7.53232984547388e-05	Transcriptome
MSTRG.4292	0.00691022802727174	-0.000129409051888719	Transcriptome
MSTRG.42938	0.00240388259852499	0.000777012427274633	Transcriptome
MSTRG.42965	0.00259096638164317	0.00106849273436704	Transcriptome
MSTRG.42974	0.00957858965024904	0.00348271893809206	Transcriptome
MSTRG.43012	-0.00070870843925244	-0.00205443542923955	Transcriptome
MSTRG.4307	0.000685997214081082	0.000460598522215513	Transcriptome
MSTRG.43205	0.00197644483076235	-0.000399519829002186	Transcriptome
MSTRG.43256	-0.00914213087677902	0.0748740773950857	Transcriptome
MSTRG.43301	-0.0143284646484684	0.025581234846865	Transcriptome
MSTRG.43403	0.00098744457398637	-6.72843885348526e-05	Transcriptome
MSTRG.43441	0.00536222680038942	-0.00058526501794585	Transcriptome
MSTRG.43442	0.00706377667697164	-0.000316084143300747	Transcriptome
MSTRG.43509	0.00159181246959895	0.000434218184656013	Transcriptome
MSTRG.43511	0.00113680897422818	2.61037568153842e-06	Transcriptome
MSTRG.43551	-0.0212381331634073	0.00824043942749839	Transcriptome
MSTRG.4357	0.0157886746255839	0.00281357010548845	Transcriptome
MSTRG.4371	0.000821823226299808	0.000128033218566644	Transcriptome
MSTRG.43716	0.000616904018092452	0.000107241878287799	Transcriptome
MSTRG.43906	0.00227878304457554	0.000317672488762624	Transcriptome
MSTRG.4399	-0.0163184029422471	0.00245355449265755	Transcriptome
MSTRG.44040	0.00519387354369557	-0.000574988876168231	Transcriptome
MSTRG.44188	0.0250593193296031	0.00231186435002396	Transcriptome
MSTRG.44223	-0.00886292067724914	0.0434005003353967	Transcriptome
MSTRG.44268	0.00120093256168425	-1.16675757420402e-05	Transcriptome
MSTRG.44352	-0.000724941275107678	-0.00197086653549612	Transcriptome
MSTRG.44444	-0.00464093873351828	0.00353542954237686	Transcriptome
MSTRG.4458	0.00114940720904787	0.000241368987693931	Transcriptome
MSTRG.4459	0.0172029887382324	0.00540415447033331	Transcriptome
MSTRG.44627	-0.00857686537843718	0.0311671921361167	Transcriptome
MSTRG.44690	-0.000358471352519789	0.00161741288927921	Transcriptome
MSTRG.447	0.00142373344156334	0.000324696548070773	Transcriptome
MSTRG.44771	-0.000848624818078689	0.00326750790623976	Transcriptome
MSTRG.44779	-0.00358822458892013	0.00850520619629993	Transcriptome
MSTRG.44823	-0.000573402833185852	0.000419156440329697	Transcriptome
MSTRG.44991	-0.0037764738992288	0.0192164667206241	Transcriptome
MSTRG.45075	0.00125232754679206	-0.000117500072132979	Transcriptome
MSTRG.45140	0.0040509641938452	0.0001627551735178	Transcriptome
MSTRG.45142	0.00127286885361344	0.00069861552205617	Transcriptome
MSTRG.45205	0.00248505746854067	0.000639620908101634	Transcriptome
MSTRG.45250	-0.011316318189206	0.00343578945561733	Transcriptome
MSTRG.4794	-0.0439620947549816	0.0453055592038251	Transcriptome
MSTRG.4854	-0.000614737125704483	-0.00334027069399156	Transcriptome
MSTRG.5018	-0.0269520481498703	0.00080400894726479	Transcriptome
MSTRG.5019	-0.00262642077878473	0.00854674616704462	Transcriptome
MSTRG.5101	-0.000867460242589629	0.00398420487680406	Transcriptome
MSTRG.5136	-0.00180263940864168	-7.40140011443646e-05	Transcriptome
MSTRG.5201	-0.000563679867970947	0.00170419223944728	Transcriptome
MSTRG.5202	-0.000562772997821292	-0.00031826496105867	Transcriptome
MSTRG.5334	-0.00191886431008044	0.00678890644909443	Transcriptome
MSTRG.5429	-0.000655170067231255	0.000546756171631694	Transcriptome
MSTRG.5437	-0.00552277158126359	-0.000259529127823009	Transcriptome
MSTRG.5474	-0.000847923157704924	0.00341805931782291	Transcriptome
MSTRG.5486	0.00241684069979173	0.000708892657332082	Transcriptome
MSTRG.5496	0.00140172018535462	0.000159914604539776	Transcriptome
MSTRG.5565	-0.000488159356775723	0.00593176790286991	Transcriptome
MSTRG.5665	-0.0390147035120185	0.0556546763957206	Transcriptome
MSTRG.5666	-0.000784808818154253	0.00254423406161653	Transcriptome
MSTRG.5698	0.00282274972794376	-0.00102079897448057	Transcriptome
MSTRG.5789	0.00418187953450077	0.000217122389978965	Transcriptome
MSTRG.5848	0.0296675513491581	0.0104789629833696	Transcriptome
MSTRG.5867	0.00322890168930211	0.00108622024577084	Transcriptome
MSTRG.5871	0.00220874986142781	0.000358698660441508	Transcriptome
MSTRG.6037	0.00133352284387143	0.00037919500676187	Transcriptome
MSTRG.6071	0.000758034557259092	0.000221201588372862	Transcriptome
MSTRG.6225	-0.000485892542279289	0.00107298593247831	Transcriptome
MSTRG.6367	0.00129283384456392	0.000189937037043117	Transcriptome
MSTRG.6416	-0.000611892978599113	-7.80724173581941e-05	Transcriptome
MSTRG.6488	-0.0091180789022979	-0.00380158560175475	Transcriptome
MSTRG.6510	-0.00298170652271913	0.00593842722300924	Transcriptome
MSTRG.6515	-0.000491160752912231	0.00309005079898488	Transcriptome
MSTRG.6582	-0.004493212938267	-0.00127332111362098	Transcriptome
MSTRG.6589	-0.000590459582856887	-0.000400968794700044	Transcriptome
MSTRG.6596	-0.00568677838119564	-0.00587853136314578	Transcriptome
MSTRG.6654	-0.00335271515544307	0.00622817382229883	Transcriptome
MSTRG.6660	-0.00207002548223152	0.0046843144079998	Transcriptome
MSTRG.6714	-0.0012226858124322	9.79294614352772e-05	Transcriptome
MSTRG.6730	-0.00108797030474318	0.00695270356778589	Transcriptome
MSTRG.6738	-0.00871459471345087	0.0430932268488022	Transcriptome
MSTRG.6801	-0.00605837437283505	0.0700612110720472	Transcriptome
MSTRG.6807	-0.00149383822266175	0.000972464432319591	Transcriptome
MSTRG.6948	-0.00382416743871495	0.0214071028605153	Transcriptome
MSTRG.7001	-0.00802971234811518	0.0545753722022858	Transcriptome
MSTRG.7031	-0.00188978787449292	-0.00101726985415073	Transcriptome
MSTRG.7041	-0.00135071534613172	-0.00422354673072923	Transcriptome
MSTRG.7042	-0.00463812626598226	-0.00161955251463374	Transcriptome
MSTRG.712	0.00260479340365802	0.00095056873865236	Transcriptome
MSTRG.7156	-0.00489572934159199	0.0247772386509522	Transcriptome
MSTRG.7213	-0.00955333198424366	0.00560497488666207	Transcriptome
MSTRG.7215	-0.00279175571788305	0.00106415940578784	Transcriptome
MSTRG.7308	-0.000805322598091116	-0.00331105013809182	Transcriptome
MSTRG.7309	-0.000738371600595052	0.000772757349982193	Transcriptome
MSTRG.7340	-0.000818712256675879	-0.00458289860755251	Transcriptome
MSTRG.7352	0.0102278531194443	0.00333938266695429	Transcriptome
MSTRG.7393	-0.0425424462453508	0.082157075154639	Transcriptome
MSTRG.7456	-0.00476501459310088	0.0239675569685096	Transcriptome
MSTRG.7581	-0.00210181361690735	0.00243013221925934	Transcriptome
MSTRG.7654	0.00245855946298992	0.000358035679912383	Transcriptome
MSTRG.7697	0.0144480087636258	0.00410447109452286	Transcriptome
MSTRG.7789	0.00560334900907044	0.00107529656836152	Transcriptome
MSTRG.7932	0.00425464901418025	0.00155577791875581	Transcriptome
MSTRG.7938	-0.00133160179835995	0.00304264872950149	Transcriptome
MSTRG.7970	0.000960232494056454	0.00121829695245074	Transcriptome
MSTRG.7975	0.0120334758797173	0.00903193616526734	Transcriptome
MSTRG.798	0.000831306679735292	0.000528851754996245	Transcriptome
MSTRG.8056	0.00195299756650367	0.00212043255169372	Transcriptome
MSTRG.8146	0.00910876820070846	-0.000849910664775864	Transcriptome
MSTRG.8200	0.000613549543205297	-0.000141121873638992	Transcriptome
MSTRG.8247	0.00279476564939259	5.7042627150462e-06	Transcriptome
MSTRG.8249	0.000995767213643061	1.00527709930165e-05	Transcriptome
MSTRG.8279	0.00215072125910249	0.000510328743310172	Transcriptome
MSTRG.8325	0.000547597590182167	7.94132223242505e-06	Transcriptome
MSTRG.8329	0.00159277103193488	-0.0006303859918268	Transcriptome
MSTRG.8330	0.0035252415859722	-0.000319226915296747	Transcriptome
MSTRG.8350	0.00109110007796229	-0.000182923394374099	Transcriptome
MSTRG.8351	0.00113407335662221	0.000967255741195638	Transcriptome
MSTRG.8524	-0.00153994939943389	-0.000521395429865047	Transcriptome
MSTRG.8536	-0.000227683030522194	-0.00192521790649023	Transcriptome
MSTRG.8578	-0.0298003026244548	0.0524932841758206	Transcriptome
MSTRG.860	0.00213455649520893	0.00223054838894807	Transcriptome
MSTRG.8700	0.00190648730541759	0.000112767649810388	Transcriptome
MSTRG.8762	0.00481864797963319	-0.000477175834443663	Transcriptome
MSTRG.882	0.00193642916847474	-0.000212369996438119	Transcriptome
MSTRG.8833	-0.000858018179645161	0.00130094344296015	Transcriptome
MSTRG.8853	-0.00171050574112647	0.0137234719649963	Transcriptome
MSTRG.8881	-0.00168823953509434	0.00506117902802095	Transcriptome
MSTRG.895	-0.0145990979746471	0.0192823685588564	Transcriptome
MSTRG.9026	-0.0051200748754765	-0.00788277339706731	Transcriptome
MSTRG.9046	0.00118230604840919	-0.000105701804780947	Transcriptome
MSTRG.9073	-0.000867073811286526	0.000427588777540435	Transcriptome
MSTRG.9076	-0.00061556926345362	-0.000190636055724882	Transcriptome
MSTRG.9087	-0.000726130712354762	0.00356654927570273	Transcriptome
MSTRG.9088	-0.000631547688593935	0.00390814870802958	Transcriptome
MSTRG.9138	-0.000855095804844896	0.000545934201021455	Transcriptome
MSTRG.9163	-0.00158112502095825	0.00349045486770487	Transcriptome
MSTRG.9224	0.153364385586135	-0.00857594755024388	Transcriptome
MSTRG.9244	-0.000902732658844448	0.00795991036037264	Transcriptome
MSTRG.9339	-0.000480122952149847	-7.57849880504207e-05	Transcriptome
MSTRG.9364	-0.00139913523481531	0.00248840485513821	Transcriptome
MSTRG.937	0.00752488985340697	-0.000170623989733031	Transcriptome
MSTRG.9371	-0.000519205288667942	-0.000383084473854384	Transcriptome
MSTRG.939	0.00638012727641681	0.000664571944871517	Transcriptome
MSTRG.9434	-0.000986727023201913	-0.0021488206279956	Transcriptome
MSTRG.9455	-0.0138443453943742	-0.0242881397743007	Transcriptome
MSTRG.9483	-0.00236377785048758	-0.00101824070676507	Transcriptome
MSTRG.9526	-0.000393899476478809	0.00111865129854109	Transcriptome
MSTRG.9602	-0.00110251458413031	0.00100555570759941	Transcriptome
MSTRG.963	-0.0285987669134819	-0.0216904836377918	Transcriptome
MSTRG.9656	0.00609663109099677	-0.00194662144894945	Transcriptome
MSTRG.9661	0.0264350591178718	0.00275662614624803	Transcriptome
MSTRG.9680	0.000796679071722415	-0.000396263234793988	Transcriptome
MSTRG.9941	0.000695966579667157	0.00035233628123525	Transcriptome
Pig.00011	0.0031487080561009	0.000503749159238088	Transcriptome
Pig.00016	0.0098787432106416	0.000401876322897295	Transcriptome
Pig.00017	0.0120251827586985	0.00902497543861973	Transcriptome
Pig.00019	0.00555184069236521	-0.00191170299490419	Transcriptome
Pig.00020	-0.000443816226999097	0.00256520621038221	Transcriptome
Pig.00036	0.00566781921543346	-0.000343415783878357	Transcriptome
Pig.00040	0.00117575544745485	0.000321571629550376	Transcriptome
Pig.00047	0.00131060085312987	-0.000712221140611618	Transcriptome
Pig.00055	-0.00112883424899762	-0.00114526079031394	Transcriptome
Pig.00057	0.00554907275707306	0.00236760844534226	Transcriptome
Pig.00059	0.00893741149029642	0.00269257594668336	Transcriptome
Pig.00060	0.00340770131644116	0.00238483232788046	Transcriptome
Pig.00061	0.0102539174643075	0.0025502088080236	Transcriptome
Pig.00068	0.00296753828077329	0.00228630547085883	Transcriptome
Pig.00070	0.00426347967097834	0.000942442033096796	Transcriptome
Pig.00074	0.0121564872756364	0.00228621833142337	Transcriptome
Pig.00079	0.00355236229820274	0.000899197689178107	Transcriptome
Pig.00090	0.00415099448474626	-0.000666499811670427	Transcriptome
Pig.00091	0.00275558332143059	0.00262565257472355	Transcriptome
Pig.00094	0.00301884044633833	0.000356480666673068	Transcriptome
Pig.00104	0.00515035809069358	0.00239002221828452	Transcriptome
Pig.00109	0.00759202211310535	-0.000491234732608929	Transcriptome
Pig.00114	0.00649029148193819	0.0017835046157229	Transcriptome
Pig.00116	0.0050234262061948	0.00128040259896916	Transcriptome
Pig.00125	0.0031272896352098	0.000226391922247627	Transcriptome
Pig.00126	0.00712366201300416	-0.000887978573637418	Transcriptome
Pig.00130	0.00359753676658911	0.00247938187682773	Transcriptome
Pig.00134	0.00227360607564635	0.00111764782178662	Transcriptome
Pig.00140	0.00721689238663977	0.00282072947158275	Transcriptome
Pig.00141	0.0157640724594956	0.00255550214375192	Transcriptome
Pig.00156	0.00894028171688639	0.00182639716215837	Transcriptome
Pig.00163	0.00623028715674407	-7.35435877980069e-06	Transcriptome
Pig.00164	0.00590550203028874	-0.000814065587583487	Transcriptome
Pig.00166	0.00852308823604194	0.000947065066102027	Transcriptome
Pig.00176	0.00379063576457051	0.00136924949716477	Transcriptome
Pig.00179	0.00571481001609128	0.00288720026332354	Transcriptome
Pig.00190	0.0139175903541558	0.00107944644751322	Transcriptome
Pig.00194	0.00464452971732313	0.000503584129094895	Transcriptome
Pig.00196	0.0500026914383656	0.00165286084906961	Transcriptome
Pig.00197	0.00288785429081971	0.00110339952225114	Transcriptome
Pig.00203	0.00307252269721511	0.00101109238010274	Transcriptome
Pig.00204	0.00472261283881092	0.000251965814843114	Transcriptome
Pig.00208	0.0449664472190368	-0.00208935159942482	Transcriptome
Pig.00209	0.00601438738685763	0.0010277200692168	Transcriptome
Pig.00217	-0.000856475071393686	-0.00124262027701153	Transcriptome
Pig.00219	-0.00942487399433729	0.00745231241633236	Transcriptome
Pig.00223	0.00282700498677278	0.00146827538855595	Transcriptome
Pig.00234	0.00596207821788575	0.000448071740908484	Transcriptome
Pig.00244	0.00258117367612093	0.000415888836598854	Transcriptome
Pig.00245	-0.000705552227063324	0.000205758013204322	Transcriptome
Pig.00253	-0.000783430227163277	0.00830794645807421	Transcriptome
Pig.00259	0.00382305007806547	0.00276713794860465	Transcriptome
Pig.00267	0.00811755149845118	4.53615831420875e-06	Transcriptome
Pig.00271	0.00676807543457946	-0.000381058092039414	Transcriptome
Pig.00276	-0.00126102925508518	-0.00392580804241671	Transcriptome
Pig.00285	0.00988640405527956	0.00389052580968887	Transcriptome
Pig.00286	-0.00110373849939962	0.0159227493905169	Transcriptome
Pig.00289	0.0263055913259741	0.000368629396533262	Transcriptome
Pig.00296	0.00350219584680591	0.00373961098653775	Transcriptome
Pig.00297	0.0106363143458334	0.00240048882902577	Transcriptome
Pig.00298	0.00525503834280028	0.000902298921794913	Transcriptome
Pig.00302	-0.000350262283235359	-0.000194426413016046	Transcriptome
Pig.00303	-0.000378462133642507	-0.00124361343477824	Transcriptome
Pig.00306	0.00281535962698987	2.45931820814431e-05	Transcriptome
Pig.00311	0.00196840246166124	0.000247759851307919	Transcriptome
Pig.00314	0.0037661280058658	0.00393365198168746	Transcriptome
Pig.00318	0.00865322440868943	0.00231389276758149	Transcriptome
Pig.00326	0.000919840514969828	0.00173926592965877	Transcriptome
Pig.00327	0.0171860962627999	0.00325824610833512	Transcriptome
Pig.00335	0.00284858822845037	0.000765225870653748	Transcriptome
Pig.00345	0.00152732310187025	0.000859043720033315	Transcriptome
Pig.00351	-0.0015456318965895	0.0149039124293558	Transcriptome
Pig.00360	0.00224448554700684	0.0030389746938246	Transcriptome
Pig.00364	0.00416896491942325	0.000165726985367633	Transcriptome
Pig.00367	0.00540452314126757	0.000529626841667396	Transcriptome
Pig.00370	0.00456323838645072	0.00131173833569715	Transcriptome
Pig.00374	0.00452640836053744	-7.86911603512413e-05	Transcriptome
Pig.00379	0.00742543717379904	0.00329863598257429	Transcriptome
Pig.00391	0.00557826702590717	0.00288466086540553	Transcriptome
Pig.00393	0.00319501515543832	-0.000901947340258209	Transcriptome
Pig.00397	-0.00142652836056115	0.00246614977851502	Transcriptome
Pig.00400	0.00285160679419262	0.000424951260133617	Transcriptome
Pig.00402	0.00358096506151645	0.00440893465610892	Transcriptome
Pig.00410	-0.000986506518480326	0.00810358307923967	Transcriptome
Pig.00414	-0.00165353252396495	0.0178150150333179	Transcriptome
Pig.00416	0.00219099997060533	0.000715504603299219	Transcriptome
Pig.00418	0.00687955939610321	-0.000371790139804857	Transcriptome
Pig.00421	0.0023037105779869	0.000464502096362012	Transcriptome
Pig.00422	-0.011802158062361	0.0623873371056831	Transcriptome
Pig.00424	-0.00416606529497662	0.0236880981422415	Transcriptome
Pig.00430	0.00240462077931775	0.000316026830146483	Transcriptome
Pig.00432	0.00457607667448117	5.15979570789586e-05	Transcriptome
Pig.00438	0.00360093729726084	0.00263007098916403	Transcriptome
Pig.00439	0.00421620848082857	-0.00198337772626833	Transcriptome
Pig.00443	0.00710586674201406	-0.000403581666934499	Transcriptome
Pig.00448	0.0039921923164098	0.00066809144641925	Transcriptome
Pig.00455	-0.00330603112113776	0.00549469425656107	Transcriptome
Pig.00461	-0.00175885154934483	0.00585796359966715	Transcriptome
Pig.00463	0.0025087492922696	0.000210036611809709	Transcriptome
Pig.00464	0.00464591592285553	0.000880761002876965	Transcriptome
Pig.00468	-0.0011258660723626	0.00596661994510234	Transcriptome
Pig.00478	-0.000471631241380495	-0.000299729727073642	Transcriptome
Pig.00489	0.00434591616846941	-0.000513516233863619	Transcriptome
Pig.00490	0.0116590975794748	-0.000681420929109193	Transcriptome
Pig.00498	0.00183439339707903	0.000390893691544597	Transcriptome
Pig.00503	-0.00027872156932999	-0.0019573736381859	Transcriptome
Pig.00508	-0.0030504943009343	0.00110014317274551	Transcriptome
Pig.00511	-0.000595567748085223	0.0061545635771033	Transcriptome
Pig.00518	0.0155480772736595	0.00313388622996343	Transcriptome
Pig.00520	0.00854928068494163	0.00310346543662672	Transcriptome
Pig.00521	0.00526766868300928	0.0027006712653648	Transcriptome
Pig.00532	0.00045035062311666	3.5768159138788e-05	Transcriptome
Pig.00533	0.00633657999610299	-0.00031074769354355	Transcriptome
Pig.00550	-0.000504426226218784	0.00171707214080368	Transcriptome
Pig.00551	-0.000683363973348141	-0.00269891505365238	Transcriptome
Pig.00552	0.00525782248645526	-0.000249994978037851	Transcriptome
Pig.00560	-0.000636157885834583	0.00249271563304416	Transcriptome
Pig.00568	0.00239836598404539	0.00185484028911682	Transcriptome
Pig.00572	0.0131923913359029	-0.000342890803431328	Transcriptome
Pig.00573	0.00110701015338162	-0.00044619613273232	Transcriptome
Pig.00580	-0.0013976419768674	0.00217540093159431	Transcriptome
Pig.00581	-0.000893503116132156	0.00471209874390926	Transcriptome
Pig.00582	0.00235842271943801	0.00111329803257255	Transcriptome
Pig.00585	-0.000493034347944105	-0.0025354849044617	Transcriptome
Pig.00589	0.00736155033019047	0.00188569087621513	Transcriptome
Pig.00602	0.00538313047579035	0.00455913209113255	Transcriptome
Pig.00603	0.0039149841444764	-0.000310819445350284	Transcriptome
Pig.00608	0.00393081203872231	0.00262641941277226	Transcriptome
Pig.00610	0.0182569556010685	0.00163664990588064	Transcriptome
Pig.00616	-0.00135645565884687	0.0157084861097154	Transcriptome
Pig.00619	0.00312020888942583	0.00135329050368402	Transcriptome
Pig.00624	0.00232411287129126	0.000551049930499908	Transcriptome
Pig.00625	-0.00234825383636745	0.00966461702233115	Transcriptome
Pig.00628	0.00422666640373006	0.00220617487598772	Transcriptome
Pig.00629	0.0113649221792996	0.00348366543017773	Transcriptome
Pig.00636	0.024667128441202	0.0039961651359324	Transcriptome
Pig.00644	0.00729010083459866	0.00199814990240195	Transcriptome
Pig.00648	-0.00274973766200079	-0.00431514908813963	Transcriptome
Pig.00651	0.00931349472751248	0.000375890442220745	Transcriptome
Pig.00656	0.00335568714988354	0.00128026056177706	Transcriptome
Pig.00673	0.00296726948166873	-0.000300005796489217	Transcriptome
Pig.00688	0.00529795956147833	-0.00023691797264958	Transcriptome
Pig.00691	0.0156086082514126	0.0040810748415868	Transcriptome
Pig.00697	-0.000335402629522602	0.000555663346372838	Transcriptome
Pig.00698	-0.000510675983166217	-0.00132592316320918	Transcriptome
Pig.00701	0.0285702789540475	0.00955056149234617	Transcriptome
Pig.00706	-0.000811970231962413	-0.000635332925669138	Transcriptome
Pig.00714	0.0174311949830251	0.00193344247031598	Transcriptome
Pig.00720	-0.00127980517778447	0.00868766036999974	Transcriptome
Pig.00725	0.00608023333755411	0.00125997485505326	Transcriptome
Pig.00726	-0.00448635861367377	0.0132075772384953	Transcriptome
Pig.00734	0.00711820119143859	0.00198154743324303	Transcriptome
Pig.00735	0.00892361952164474	0.00148495011934224	Transcriptome
Pig.00737	0.00376894650775282	0.000235034069640818	Transcriptome
Pig.00738	0.00308428674491279	0.0036697396360219	Transcriptome
Pig.00739	0.0105307130751847	0.00257723287492793	Transcriptome
Pig.00744	0.00477711516777399	0.000780044214573306	Transcriptome
Pig.00745	0.00229263131468776	0.000214350207806099	Transcriptome
Pig.00755	0.00154083095406118	0.000707064290430296	Transcriptome
Pig.00760	0.00940794366112716	0.00125562385329472	Transcriptome
Pig.00763	0.0070345925434703	0.00182509525530871	Transcriptome
Pig.00772	0.00159773211898396	0.00123219085520596	Transcriptome
Pig.00778	0.00978879472814046	-0.00125471262076383	Transcriptome
Pig.00785	0.00419819109353882	0.00088409917176352	Transcriptome
Pig.00789	-0.00207313920100161	0.0034692394394102	Transcriptome
Pig.00795	0.00185299810801742	-0.000512973631893655	Transcriptome
Pig.00796	0.0089166284199994	-0.000946438964717353	Transcriptome
Pig.00799	0.00361212656022084	0.00131699208546541	Transcriptome
Pig.00807	0.00274849007517906	0.00101054649926029	Transcriptome
Pig.00808	0.00424114984430534	-8.54234530842581e-05	Transcriptome
Pig.00810	0.00214113528631032	0.00340188746475451	Transcriptome
Pig.00814	0.00689786813759016	0.000898414603926284	Transcriptome
Pig.00817	0.00365264422138555	-0.00152452655701187	Transcriptome
Pig.00828	-0.000481475427997671	0.00362983690847472	Transcriptome
Pig.00831	0.0228923310512543	0.00998862446300245	Transcriptome
Pig.00832	0.00395687019227008	0.000495209642841804	Transcriptome
Pig.00835	-0.000571483646570513	0.00250010111298028	Transcriptome
Pig.00836	0.0165381775950386	0.00303253540228815	Transcriptome
Pig.00838	0.00310988614922357	0.00104760091019993	Transcriptome
Pig.00844	0.00298351135809823	6.13061667487653e-05	Transcriptome
Pig.00849	0.0135353533002871	0.00159886889358008	Transcriptome
Pig.00853	0.00176200225754085	0.000120346156163707	Transcriptome
Pig.00868	0.00499779550254739	-2.34858884360932e-06	Transcriptome
Pig.00870	0.00224351467639859	-9.36645554893471e-08	Transcriptome
Pig.00873	-0.000529363773179196	0.00153150829191147	Transcriptome
Pig.00881	0.00704784687117449	0.000455126783184625	Transcriptome
Pig.00887	0.00989037318250955	0.000442668133139021	Transcriptome
Pig.00896	0.011629209325064	0.000800536267058462	Transcriptome
Pig.00942	0.00954440484908022	-2.20532833355198e-05	Transcriptome
Pig.00948	-0.000680537590647431	0.0031062688602886	Transcriptome
Pig.00949	-0.000542323892714767	-0.000210069920301949	Transcriptome
Pig.00953	0.00355759430972302	0.000435356585778576	Transcriptome
Pig.00957	0.00334853749741566	0.00189994588396127	Transcriptome
Pig.00964	-0.000722252862826959	0.00626777809228483	Transcriptome
Pig.00969	0.00157026620120547	0.000920193396895443	Transcriptome
Pig.00970	0.00351953547423315	0.00248500769567419	Transcriptome
Pig.00971	0.00140435331724676	7.17043780737184e-05	Transcriptome
Pig.00973	0.0150741427266001	0.00348118674358882	Transcriptome
Pig.00974	0.00403187721819173	0.00188185295244095	Transcriptome
Pig.00975	0.0106787046731132	0.000336706676301222	Transcriptome
Pig.00981	0.0063358420209144	0.00468051383005417	Transcriptome
Pig.00983	-0.00124747959910004	0.00247729403431762	Transcriptome
Pig.00988	0.00310999792676458	0.00190288632628402	Transcriptome
Pig.01004	0.00555339979621453	0.000780728870285623	Transcriptome
Pig.01006	0.00131282735095032	0.00125483476579089	Transcriptome
Pig.01010	0.00323449492873371	0.00155290403057468	Transcriptome
Pig.01016	-0.000950215144571359	0.0014705070390208	Transcriptome
Pig.01018	0.00733153648787572	0.00343113112470448	Transcriptome
Pig.01026	0.00175608143866061	-0.000222279015280232	Transcriptome
Pig.01030	0.00410234788102378	-0.00105289431793078	Transcriptome
Pig.01031	0.00661020947544968	0.00397406855680672	Transcriptome
Pig.01034	0.00210264015024112	0.000832404350700073	Transcriptome
Pig.01044	0.00647804892544767	0.00225180647610498	Transcriptome
Pig.01048	0.00763311501844701	-0.000238028518126548	Transcriptome
Pig.01049	0.00228191094277692	0.00122921641508868	Transcriptome
Pig.01050	0.0177013130421528	0.0016594561010634	Transcriptome
Pig.01052	-0.000571026564140632	0.00293035565269218	Transcriptome
Pig.01066	0.0058057813780083	0.00233084942340517	Transcriptome
Pig.01071	-0.000927850378453327	0.0034007857092706	Transcriptome
Pig.01072	0.00211567825529547	0.0017526404654625	Transcriptome
Pig.01073	0.00559845729388549	0.000180301386784653	Transcriptome
Pig.01076	0.00901839308082258	0.00204754502204682	Transcriptome
Pig.01119	0.0040400922634328	0.000422562853590922	Transcriptome
Pig.01126	0.00323587645597928	-0.000592256983307115	Transcriptome
Pig.01131	-0.00101906683512125	0.00314627110666085	Transcriptome
Pig.01136	0.0161521635648067	0.00467287072625732	Transcriptome
Pig.01137	0.0138025246712563	0.0041484104344343	Transcriptome
Pig.01139	0.00595848680835917	0.00165160624811131	Transcriptome
Pig.01140	0.00696268623595864	0.00108515622840661	Transcriptome
Pig.01144	0.00439345061168162	0.00138388035393718	Transcriptome
Pig.01146	0.00302774334111199	0.000695020290576591	Transcriptome
Pig.01149	0.00350716574046837	-0.00128762786478389	Transcriptome
Pig.01150	0.00416382645256339	0.000477029415408166	Transcriptome
Pig.01157	0.00406460536457579	0.000968324048498268	Transcriptome
Pig.01158	0.00476285800098982	0.00087736338433293	Transcriptome
Pig.01159	0.00166992907680765	-0.000241230316311799	Transcriptome
Pig.01166	0.0111505764450864	-0.000608884704899849	Transcriptome
Pig.01171	0.00500918526447656	0.00266398002072255	Transcriptome
Pig.01172	0.00916947445252457	0.000413292672553521	Transcriptome
Pig.01173	0.00456083435781169	0.00254047506536592	Transcriptome
Pig.01179	0.00880684034775394	0.00248314989634064	Transcriptome
Pig.01184	0.00529931760434592	0.000625065194351324	Transcriptome
Pig.01185	0.00471504263740522	0.000290298384737182	Transcriptome
Pig.01204	0.00559086397004596	0.00431340006292967	Transcriptome
Pig.01209	0.00244157758229781	-0.000527622957663002	Transcriptome
Pig.01211	-0.000860387261772314	0.00656249328953023	Transcriptome
Pig.01213	0.010573918685037	0.00198297615788826	Transcriptome
Pig.01218	-0.00110113403677899	-0.00117653403218588	Transcriptome
Pig.01219	0.00329868834581626	0.000360982233354442	Transcriptome
Pig.01241	0.00970887111146937	0.00796488048280433	Transcriptome
Pig.01250	-0.00734368018565156	-0.141233637202526	Transcriptome
Pig.01251	0.00369200198891677	0.00219983673210022	Transcriptome
Pig.01257	0.00111014784882496	-0.000276695481678172	Transcriptome
Pig.01259	0.00578504030382852	0.00128866064206897	Transcriptome
Pig.01260	0.00434871521746278	0.00141716071235179	Transcriptome
Pig.01278	0.00937481089367742	0.000987245090994991	Transcriptome
Pig.01285	0.00523794158796738	0.000521680934544547	Transcriptome
Pig.01288	-0.00840679306377204	0.010945749890929	Transcriptome
Pig.01289	-0.00109201647945309	0.00492242285062549	Transcriptome
Pig.01290	-0.00061107778988807	-0.00174309003656566	Transcriptome
Pig.01301	-0.00151775833342688	0.00223085551698098	Transcriptome
Pig.01310	-0.00167700753052448	0.00379304600825672	Transcriptome
Pig.01311	0.00910096113579351	0.00469780794695352	Transcriptome
Pig.01315	0.00376465981501274	0.000780861048990023	Transcriptome
Pig.01317	-0.0017994953857946	-4.32411214146722e-05	Transcriptome
Pig.01320	-0.000796054956614668	0.00859418007092084	Transcriptome
Pig.01321	-0.000932235157184596	0.00191425321216885	Transcriptome
Pig.01323	0.00348073371526886	-0.000125295237286837	Transcriptome
Pig.01326	0.00117066156735013	-0.000942147570873135	Transcriptome
Pig.01328	0.0065269577163022	0.00598394597281353	Transcriptome
Pig.01332	-0.0010118078766668	0.00735353133001964	Transcriptome
Pig.01335	0.00352308729123923	0.00074590090681896	Transcriptome
Pig.01340	-0.00285075623224799	0.00612079484595069	Transcriptome
Pig.01343	0.00439545407233626	0.0010605250983031	Transcriptome
Pig.01352	0.00532878670929693	0.000858201354161306	Transcriptome
Pig.01366	0.00286768334702693	-0.000605876378754862	Transcriptome
Pig.01376	0.0151156668963026	0.00237823003010538	Transcriptome
Pig.01377	0.00337707424371137	0.0011218779901514	Transcriptome
Pig.01385	0.0262395120578998	-0.000744485985216227	Transcriptome
Pig.01386	-0.000567891390765372	0.000766378180766609	Transcriptome
Pig.01390	0.0116750593460954	-0.00193809703394867	Transcriptome
Pig.01391	0.00515258361938271	0.000355247965688491	Transcriptome
Pig.01397	0.0156261796416333	0.00164653192078218	Transcriptome
Pig.01399	0.00666975317357011	-0.000331450928164345	Transcriptome
Pig.01407	0.00370958482988045	-0.000423700232514762	Transcriptome
Pig.01409	0.00637870007287312	-0.000262493681705665	Transcriptome
Pig.01416	0.00167024301512239	0.00122634757559194	Transcriptome
Pig.01422	0.00557320826001334	0.00193503487760392	Transcriptome
Pig.01432	0.00407723141358019	0.00367729183903887	Transcriptome
Pig.01442	0.00321775671381948	0.000355605394706266	Transcriptome
Pig.01447	0.00363239605361753	0.000968128753838241	Transcriptome
Pig.01448	0.0108186286711064	-0.000954165526768712	Transcriptome
Pig.01452	0.0278974077265138	0.0102504974274701	Transcriptome
Pig.01455	-0.000430098865383372	0.0014400198338896	Transcriptome
Pig.01460	0.0350627283184974	0.00321505394610192	Transcriptome
Pig.01470	0.00564112585717732	0.000244214101984882	Transcriptome
Pig.01475	-0.0140154654590042	0.139022866037793	Transcriptome
Pig.01476	0.00292147136679425	-0.000852675708063904	Transcriptome
Pig.01485	0.00102682925067231	0.00115768227595305	Transcriptome
Pig.01492	0.00582927796049672	0.00137364630181224	Transcriptome
Pig.01495	0.0161233725318981	0.00434115668586816	Transcriptome
Pig.01501	-0.000927805440214829	0.00620810001341626	Transcriptome
Pig.01502	0.00294295534641373	0.000793490724187636	Transcriptome
Pig.01503	0.0033937199074571	-0.000308097891920539	Transcriptome
Pig.01504	0.00377531528160665	0.000823000015186012	Transcriptome
Pig.01508	0.0027806960089438	0.00273001245447208	Transcriptome
Pig.01518	0.00601418770754705	0.000604903962719607	Transcriptome
Pig.01519	0.00586299426719937	0.00280384991892784	Transcriptome
Pig.01528	0.00932766015637826	0.00299341560308168	Transcriptome
Pig.01532	0.00378935967472742	0.000218989286027117	Transcriptome
Pig.01535	0.0140238367467005	0.0011946482515024	Transcriptome
Pig.01544	0.00620627130457717	0.00268012443881616	Transcriptome
Pig.01547	0.00911781903268854	0.000557276642727089	Transcriptome
Pig.01549	0.0113298749267503	0.00306206240351091	Transcriptome
Pig.01550	0.00577923726286949	-0.000134776029561446	Transcriptome
Pig.01557	0.00296457696744756	0.000715914030437901	Transcriptome
Pig.01558	0.00697788755805954	0.00203283884046186	Transcriptome
Pig.01562	-0.00204908444750515	0.0100405336949618	Transcriptome
Pig.01565	0.0324484826108432	0.00434009639126756	Transcriptome
Pig.01569	0.0169749697848434	-0.000694903658289015	Transcriptome
Pig.01581	-0.00566905217487638	0.0269924658331269	Transcriptome
Pig.01582	-0.00118799996362331	0.00379287692344263	Transcriptome
Pig.01583	0.00512731748544791	0.00544746947069121	Transcriptome
Pig.01587	-0.00219452174672256	-0.00389058219004709	Transcriptome
Pig.01588	0.00955096149420546	0.00319102396935852	Transcriptome
Pig.01602	-0.000755376888627134	0.00618968810033382	Transcriptome
Pig.01607	-0.00108530627596919	0.011863623453097	Transcriptome
Pig.01614	-0.0073111844585824	-0.0151716171638706	Transcriptome
Pig.01619	-0.00235664995358366	0.00584583499424157	Transcriptome
Pig.01626	0.00612873258747098	0.00228111266007887	Transcriptome
Pig.01632	-0.00269003847421592	0.021269692879668	Transcriptome
Pig.01634	-0.00214006464176784	0.0084055665473793	Transcriptome
Pig.01646	-0.00118221685245981	0.00266323276179872	Transcriptome
Pig.01652	0.00444365046060006	0.00235248683064088	Transcriptome
Pig.01659	0.00902302930763579	0.000558689426639959	Transcriptome
Pig.01660	0.00101243987889822	0.0007347338866498	Transcriptome
Pig.01665	-0.00060657430579748	-0.00168360843887831	Transcriptome
Pig.01683	0.00183038481950472	0.000282913683547912	Transcriptome
Pig.01686	0.0234719400099523	0.00249461922662825	Transcriptome
Pig.01689	0.00856359284413542	-0.00161440651528478	Transcriptome
Pig.01694	0.00298205100671185	0.00187268339988476	Transcriptome
Pig.01706	-0.000228725779255421	0.000698325962229467	Transcriptome
Pig.01707	0.00452980838398231	0.00200625740976551	Transcriptome
Pig.01708	0.00834946937655541	6.33650539712717e-05	Transcriptome
Pig.01711	0.00273221788591524	0.000116823675511068	Transcriptome
Pig.01713	0.00176541503163661	-0.000310193400218163	Transcriptome
Pig.01714	0.006552508550035	0.00217413567370721	Transcriptome
Pig.01715	0.00202053249006891	-0.000496122054711358	Transcriptome
Pig.01719	0.0217988134100036	0.00980519392914067	Transcriptome
Pig.01720	0.00287088098463743	0.00157095881689726	Transcriptome
Pig.01723	0.00422716631945653	0.00315263267283038	Transcriptome
Pig.01724	0.00186310293493597	-0.000565348160420685	Transcriptome
Pig.01726	0.00253116449104036	0.000887126510307392	Transcriptome
Pig.01733	-0.00070474449073369	0.00369708506397736	Transcriptome
Pig.01735	0.00809757342562111	0.00103010511731312	Transcriptome
Pig.01737	0.00564005930122806	0.00142611947608164	Transcriptome
Pig.01743	-0.00124754905045958	0.0060980401792491	Transcriptome
Pig.01747	0.00315491488138155	0.00791788810436882	Transcriptome
Pig.01751	0.00675601779643297	0.00223072363108145	Transcriptome
Pig.01757	0.00078994456101545	0.000124527628225095	Transcriptome
Pig.01759	0.00347040841992083	-0.000270213747889669	Transcriptome
Pig.01762	0.004139161403077	-0.000520918885300657	Transcriptome
Pig.01763	-0.00176893100021366	0.00323241078664765	Transcriptome
Pig.01765	0.00517760356484008	0.0028864429382223	Transcriptome
Pig.01774	0.00802136969503343	-0.00276285550217699	Transcriptome
Pig.01775	0.0115219918113132	0.000666830331274834	Transcriptome
Pig.01781	0.00980636139919108	0.00340533904466651	Transcriptome
Pig.01785	-0.00366999559694745	0.00433201823761445	Transcriptome
Pig.01790	0.00532130723427606	0.00171522280285168	Transcriptome
Pig.01792	0.0113320218123302	0.00233516282487351	Transcriptome
Pig.01793	0.00685577506060741	-0.00117549151065375	Transcriptome
Pig.01819	0.00445050645691746	0.000993615062865106	Transcriptome
Pig.01823	0.0146568781530048	-0.00206178338551544	Transcriptome
Pig.01851	0.00419229470094528	0.00109101470742369	Transcriptome
Pig.01857	-0.00250387102126234	0.00724725067637844	Transcriptome
Pig.01872	0.00806455742498339	0.000872051076555857	Transcriptome
Pig.01873	0.0169858597548956	0.00249557821590248	Transcriptome
Pig.01881	-0.00739262368349372	-0.00883567575346525	Transcriptome
Pig.01884	-0.0223523410084712	0.202973553945373	Transcriptome
Pig.01901	-0.00171600742485179	-0.0151510843628089	Transcriptome
Pig.01904	-0.00147383141952545	0.0049748200107085	Transcriptome
Pig.01907	0.00283902333544275	-0.000858764236537136	Transcriptome
Pig.01911	-0.0025925590474504	0.0273462976592859	Transcriptome
Pig.01913	-0.00210325101213003	0.0103249880522954	Transcriptome
Pig.01914	-0.00592198197296567	0.00307873276310288	Transcriptome
Pig.01916	-0.00105452597119423	-0.000889512010716211	Transcriptome
Pig.01927	-0.00118005384231511	0.00626916086351241	Transcriptome
Pig.01930	0.00327808376943804	0.00147681590471159	Transcriptome
Pig.01934	0.00692450669485713	0.0041903633629512	Transcriptome
Pig.01935	0.000689055223984693	-8.36936052928993e-05	Transcriptome
Pig.01939	0.00138039231312117	0.000346832705638357	Transcriptome
Pig.01945	0.0142685036324042	-0.000753227313278927	Transcriptome
Pig.01949	0.000981931043300991	0.00138583073293539	Transcriptome
Pig.01958	0.00338531932807432	0.000265368762523221	Transcriptome
Pig.01964	-0.00194389804106072	0.0255681488953185	Transcriptome
Pig.01965	-0.000673900169014303	0.00548078600335414	Transcriptome
Pig.01971	0.00196020407233398	0.000587660491980944	Transcriptome
Pig.01974	0.00659827243619497	0.000688582054553978	Transcriptome
Pig.01977	0.00472286808600389	0.00150617563886801	Transcriptome
Pig.01980	0.026661728366215	0.0059763583612103	Transcriptome
Pig.01981	0.00147275082087291	0.001686727985491	Transcriptome
Pig.01982	0.00746947419741769	0.00102118746091953	Transcriptome
Pig.01986	0.00381990152725062	-0.000148977315932549	Transcriptome
Pig.01990	-0.00101670226562222	-0.00454878340508236	Transcriptome
Pig.01995	0.0033792994581271	0.00165601464117623	Transcriptome
Pig.01996	-0.00245049698296326	0.0229576411323134	Transcriptome
Pig.02006	0.00718646074183089	0.00364583480562593	Transcriptome
Pig.02014	0.00891440066663408	0.00207774276809736	Transcriptome
Pig.02015	0.000646741997573976	0.0013670276645576	Transcriptome
Pig.02017	0.00590982134427239	0.00197806162773016	Transcriptome
Pig.02022	-0.000976274043914801	0.0030486665702667	Transcriptome
Pig.02025	0.00208060421791742	0.000341237158020626	Transcriptome
Pig.02027	0.0237097376432939	-0.00333178735355269	Transcriptome
Pig.02028	0.00392559276324502	0.000420600352457376	Transcriptome
Pig.02037	-0.0025266498967402	-0.000543925078889892	Transcriptome
Pig.02040	-0.00100677081508223	0.00141589066993253	Transcriptome
Pig.02047	0.00273654170718106	0.00041603121812383	Transcriptome
Pig.02057	-0.00112988877921894	0.00920784194227332	Transcriptome
Pig.02060	0.00470890799681437	0.0032393950329717	Transcriptome
Pig.02066	0.00314826486065696	0.00132716494594362	Transcriptome
Pig.02071	0.000442834217357606	8.55539615659368e-05	Transcriptome
Pig.02081	-0.00123897597666749	-0.00459014432107351	Transcriptome
Pig.02083	0.00354303426804817	-0.000494245899069334	Transcriptome
Pig.02090	0.00224524309887267	0.000725898641911516	Transcriptome
Pig.02093	-0.00370190898289319	0.0264421272283578	Transcriptome
Pig.02098	0.00245709622693786	0.000532423823469381	Transcriptome
Pig.02105	0.0107766725523912	-0.00242367107566999	Transcriptome
Pig.02106	-0.00108489620712515	0.010061981153152	Transcriptome
Pig.02109	0.00148594743082921	-2.77127389741311e-05	Transcriptome
Pig.02111	-0.000345956371897825	0.00281931429884591	Transcriptome
Pig.02123	0.00305642627769668	0.0023880381587985	Transcriptome
Pig.02124	-0.000397062237505131	-0.000969777073326472	Transcriptome
Pig.02136	-0.00771515726589279	-0.0191809008962389	Transcriptome
Pig.02145	-0.00784299138578643	-0.000494187239384551	Transcriptome
Pig.02155	0.00376746233990546	0.000836788790134068	Transcriptome
Pig.02156	0.0027900090387052	0.000435835759255549	Transcriptome
Pig.02166	-0.00874948411661772	0.0123258670795781	Transcriptome
Pig.02192	0.000485279579205328	9.07149686582133e-05	Transcriptome
Pig.02202	0.00250152264704119	-0.00033117282807374	Transcriptome
Pig.02204	0.013711427652088	0.00234023585706831	Transcriptome
Pig.02209	0.00681706767395226	-0.00100700107024502	Transcriptome
Pig.02211	-0.00277755798833394	0.0018437951245034	Transcriptome
Pig.02214	-0.000273135157130102	-0.00158651588348855	Transcriptome
Pig.02216	-0.00354379322506264	-0.00788944601443542	Transcriptome
Pig.02221	-0.00430417705317117	0.00329430650281304	Transcriptome
Pig.02230	0.00643823265433026	0.00439530538316644	Transcriptome
Pig.02231	0.00448913371448053	0.000506321342534472	Transcriptome
Pig.02236	0.00248024339410004	0.000282786075392868	Transcriptome
Pig.02237	0.00510209181788754	0.000826070231747976	Transcriptome
Pig.02241	0.00773481816304417	0.00439758239966904	Transcriptome
Pig.02242	0.00246269356863584	0.000948817731766806	Transcriptome
Pig.02250	0.00473565470491724	0.00282806094466837	Transcriptome
Pig.02256	0.0033774875667925	0.000405820716200094	Transcriptome
Pig.02257	0.00480240919250302	0.00201576479254088	Transcriptome
Pig.02264	0.00517545916789662	-0.000607099395563164	Transcriptome
Pig.02266	0.0133219486128485	-0.000507226324006636	Transcriptome
Pig.02269	0.00610095799344846	0.00141154046860358	Transcriptome
Pig.02271	0.0117715067989077	0.000836843004540835	Transcriptome
Pig.02273	0.00629266572767461	0.00163306402282718	Transcriptome
Pig.02277	0.00548282205286289	-0.000135902715160483	Transcriptome
Pig.02278	0.000214025511977472	-1.13727199193274e-05	Transcriptome
Pig.02282	0.00568332144911345	0.00223430835537996	Transcriptome
Pig.02283	0.0202100657057787	-0.00119341418891832	Transcriptome
Pig.02284	0.00176194479657321	0.00106804269056966	Transcriptome
Pig.02288	0.0114961100912772	0.00108066294795128	Transcriptome
Pig.02290	0.00317833306760986	-0.00123777286214876	Transcriptome
Pig.02292	0.0057926728601121	0.00216847512425275	Transcriptome
Pig.02295	0.000904091917157637	9.65682338002553e-05	Transcriptome
Pig.02303	0.00436988435446433	0.000673930374191229	Transcriptome
Pig.02305	0.0050057469470703	0.00177927119897421	Transcriptome
Pig.02307	0.00473548495754364	0.000770129799913279	Transcriptome
Pig.02309	0.00364666720315273	0.000939464646684293	Transcriptome
Pig.02314	0.00312426000759581	0.000609489352465254	Transcriptome
Pig.02317	0.0119401529549473	-0.000620286677740765	Transcriptome
Pig.02318	0.00438397319406671	0.00205324042276241	Transcriptome
Pig.02331	0.00361241761158846	0.000619401774427995	Transcriptome
Pig.02333	0.00311284896705417	-0.000403356174455586	Transcriptome
Pig.02337	-0.00124219651312903	0.00925899780420196	Transcriptome
Pig.02354	0.00528692662574642	0.00204517061497155	Transcriptome
Pig.02355	-0.000493092571537171	9.72588243050853e-05	Transcriptome
Pig.02358	-0.00188968449182514	-0.00341673590892614	Transcriptome
Pig.02379	0.00144535166151582	0.00116422746735013	Transcriptome
Pig.02382	-0.00132699723722553	-0.00369397855064754	Transcriptome
Pig.02383	-0.00149038092614626	-0.000563180092860406	Transcriptome
Pig.02389	0.0116117673078826	0.00134141897937494	Transcriptome
Pig.02404	-0.00110610579167819	0.00134154395018207	Transcriptome
Pig.02407	0.00270448644783653	0.000241463298630924	Transcriptome
Pig.02410	0.00507906827641245	0.00114536289629538	Transcriptome
Pig.02411	0.00115383625202746	0.000437186643786956	Transcriptome
Pig.02412	-0.00224506775146659	0.00346279062916288	Transcriptome
Pig.02416	-0.000718148170948618	0.00291151549863288	Transcriptome
Pig.02420	-0.00372338706551874	0.0132541455686253	Transcriptome
Pig.02424	0.00127796915807655	-0.000665023744701694	Transcriptome
Pig.02434	0.00451732443064554	0.00169347293726631	Transcriptome
Pig.02453	0.0104932265170555	0.0072549260238528	Transcriptome
Pig.02454	-0.000114139519974221	-0.000250856617871811	Transcriptome
Pig.02455	0.0034552084850487	0.00184426686899386	Transcriptome
Pig.02456	0.0021536669447914	-2.51263768083556e-06	Transcriptome
Pig.02458	0.00354220763565629	-0.00316394850074741	Transcriptome
Pig.02459	0.0102634329694284	0.00150044480642485	Transcriptome
Pig.02465	-0.033725715993759	-0.0670186374159628	Transcriptome
Pig.02477	0.00431269182765037	0.00221672355058496	Transcriptome
Pig.02484	0.00366612344555507	0.000986939395014464	Transcriptome
Pig.02489	0.0472455669955257	0.00281724571970125	Transcriptome
Pig.02491	0.0151945472746719	-0.000700833216572895	Transcriptome
Pig.02492	0.00450110449859303	0.00235077706041534	Transcriptome
Pig.02497	0.00203549137907224	0.00235624148205017	Transcriptome
Pig.02504	-0.000694355069737332	0.00681947249690884	Transcriptome
Pig.02507	0.00447457452382479	0.00229431564779474	Transcriptome
Pig.02517	0.00375477715247328	0.000135163800734324	Transcriptome
Pig.02524	0.0139337297008063	0.0026017024255343	Transcriptome
Pig.02530	0.00253286415703257	0.00218298639885803	Transcriptome
Pig.02537	0.00362947035280047	0.0012205019012739	Transcriptome
Pig.02547	-0.0063971621748795	0.0111815083626272	Transcriptome
Pig.02555	-0.00278498981245492	-0.00248623329410201	Transcriptome
Pig.02558	0.00413259463549591	0.00233048471353051	Transcriptome
Pig.02559	-0.000918419621206722	0.00373339873136041	Transcriptome
Pig.02560	-0.00149924504951038	-0.00161051900701063	Transcriptome
Pig.02561	0.00660285478270741	0.00221209912298009	Transcriptome
Pig.02563	-0.00385565421247518	0.0202807364107859	Transcriptome
Pig.02564	-0.00184024324847616	0.00694439066849822	Transcriptome
Pig.02573	-0.00347281308988683	0.00123089579906561	Transcriptome
Pig.02574	-0.00376448931295521	0.0124573358121121	Transcriptome
Pig.02575	-0.000517023109120868	0.0020894885634379	Transcriptome
Pig.02579	-0.00212177817470974	-0.000862649105462626	Transcriptome
Pig.02581	-0.000835287257744839	0.00207695761375024	Transcriptome
Pig.02583	0.00532742685212878	0.000353860569665893	Transcriptome
Pig.02586	-0.00218451994251621	0.00214421107343393	Transcriptome
Pig.02588	0.00369267365997895	0.000888214627105724	Transcriptome
Pig.02594	-0.00254969321789187	0.0144940874054129	Transcriptome
Pig.02595	-0.00143058752002096	0.0083470977966426	Transcriptome
Pig.02597	-0.000973124321230718	-0.00117276855730531	Transcriptome
Pig.02599	0.0190684849957348	0.00417871945752383	Transcriptome
Pig.02608	-0.000462705917578329	-0.00504046374216523	Transcriptome
Pig.02609	0.00557283729525186	0.000857771637237696	Transcriptome
Pig.02613	-0.000275235970388006	-0.000121518486788242	Transcriptome
Pig.02614	-0.000895016581517518	0.00777809494656732	Transcriptome
Pig.02618	-0.00041272835496431	-0.000260751147180001	Transcriptome
Pig.02621	-0.00230953769744025	-0.00446727875414487	Transcriptome
Pig.02624	-0.00611745494271803	-0.004079971361035	Transcriptome
Pig.02637	-0.00548417528879902	0.0215491272699173	Transcriptome
Pig.02639	0.00324464974634812	0.00356392009776047	Transcriptome
Pig.02645	0.0104028942940963	0.00141618896747506	Transcriptome
Pig.02646	-0.000972575798003835	0.00201390491758082	Transcriptome
Pig.02655	0.00555888357499266	0.0011917756285854	Transcriptome
Pig.02658	-0.00793746150080322	0.0039200318941519	Transcriptome
Pig.02669	-0.00115826979376869	0.00352993976638185	Transcriptome
Pig.02673	-0.0187473761858222	0.0292639365341193	Transcriptome
Pig.02687	0.00643190602460576	0.00448439968985022	Transcriptome
Pig.02696	0.00486097177145651	0.00606702823370962	Transcriptome
Pig.02698	0.00187458690417453	0.000349192524102058	Transcriptome
Pig.02699	0.00150831220717531	0.000799787939057155	Transcriptome
Pig.02700	0.00428869713813276	0.00157179917715129	Transcriptome
Pig.02701	0.00133155580412271	0.000859415311998381	Transcriptome
Pig.02703	0.00533217075688854	0.000748496263881875	Transcriptome
Pig.02705	0.00162401250935956	0.000116816322007927	Transcriptome
Pig.02706	0.00371789826787622	0.000612034869902116	Transcriptome
Pig.02709	-0.000743221040605589	-0.00902488565708064	Transcriptome
Pig.02710	0.00170337445213557	0.00062901004473003	Transcriptome
Pig.02715	-0.000950323618094023	-0.000874805813074165	Transcriptome
Pig.02718	0.00824745213305374	0.0017515590966786	Transcriptome
Pig.02726	-0.000734785131580616	0.00386147139517785	Transcriptome
Pig.02733	0.0567962283945355	0.00595129966418123	Transcriptome
Pig.02734	0.00144297662246466	0.000232114353179309	Transcriptome
Pig.02741	0.0060018807459689	0.00287962952622483	Transcriptome
Pig.02742	0.00180560380858546	0.00174438605817889	Transcriptome
Pig.02744	0.0326236379353102	0.000255466861169018	Transcriptome
Pig.02745	0.00819343969728911	0.00144483538715588	Transcriptome
Pig.02746	0.0319689442529839	0.00338783221840737	Transcriptome
Pig.02747	0.00234597088848468	0.000104192776861458	Transcriptome
Pig.02752	0.00421686879747335	0.00114368482812298	Transcriptome
Pig.02756	0.00491596568944748	0.000227203268422662	Transcriptome
Pig.02763	0.00626535410084161	-0.00183324090418669	Transcriptome
Pig.02768	0.00213880372346699	0.00106180026977027	Transcriptome
Pig.02778	-0.00136531148603047	0.00470999079800679	Transcriptome
Pig.02782	-0.00488441412632508	0.00574330522600673	Transcriptome
Pig.02797	0.0048530714432978	0.00202434337086982	Transcriptome
Pig.02798	0.00583373611029818	0.00275915107521756	Transcriptome
Pig.02799	0.00578534833318086	0.00469588101227589	Transcriptome
Pig.02800	-0.00426299425927417	0.0125222277999761	Transcriptome
Pig.02822	-0.00123677006956026	0.00781391142439948	Transcriptome
Pig.02826	0.00520518936697121	-0.000641285691473439	Transcriptome
Pig.02833	0.00368422850037486	0.00273405624258434	Transcriptome
Pig.02836	0.00129739580753524	0.000920064152881468	Transcriptome
Pig.02840	-0.000739652034241006	-0.00250328598091124	Transcriptome
Pig.02844	-0.0560582775077541	-0.0519309354604481	Transcriptome
Pig.02846	0.00638127886851522	-4.31397856851123e-05	Transcriptome
Pig.02858	0.00709399739850218	-0.00111706188174216	Transcriptome
Pig.02859	0.00345405598534199	0.0011346656152875	Transcriptome
Pig.02860	0.0023796559863947	0.0034250344182143	Transcriptome
Pig.02867	0.00328453023757651	0.000144434262446484	Transcriptome
Pig.02868	0.0168296356391116	-0.0027666421912309	Transcriptome
Pig.02869	0.000635121934254295	0.000267356925451532	Transcriptome
Pig.02870	0.0026505250651651	-0.000243789724956202	Transcriptome
Pig.02884	0.00202129195163453	0.00151470648842579	Transcriptome
Pig.02886	0.00375993074433108	-0.000689374436495971	Transcriptome
Pig.02889	0.00554545106425533	0.000523589807827692	Transcriptome
Pig.02893	0.00335461365357302	0.0015420353871948	Transcriptome
Pig.02896	0.00298618150077171	0.00051644102207738	Transcriptome
Pig.02912	0.00338938407792739	0.00409708122622984	Transcriptome
Pig.02913	0.00820302162316218	0.000649895816562226	Transcriptome
Pig.02914	0.00681715796373633	0.000759527054488528	Transcriptome
Pig.02916	0.00844764242490639	0.0054200052946737	Transcriptome
Pig.02919	0.00280692012733767	-0.00187670173728007	Transcriptome
Pig.02924	-0.000605484988645259	-9.10761641966649e-05	Transcriptome
Pig.02926	-0.005819545720167	0.0472562175942013	Transcriptome
Pig.02933	0.00384886562242974	0.00265547507008814	Transcriptome
Pig.02937	0.00413166827043915	-0.000387967838980603	Transcriptome
Pig.02938	-0.000672643116199668	0.0051039009063496	Transcriptome
Pig.02944	0.00452092454119456	0.000214801343896267	Transcriptome
Pig.02946	-0.00159903428330938	0.0168153625484201	Transcriptome
Pig.02959	-0.0011733278365761	-0.00154185517064415	Transcriptome
Pig.02961	0.00746419524193479	0.00353231489778698	Transcriptome
Pig.02962	-0.00542257842071737	-0.00928372749997567	Transcriptome
Pig.02964	-0.00047708639924204	0.00228348114684989	Transcriptome
Pig.02969	0.00171512658807613	-0.000399164091196298	Transcriptome
Pig.02970	0.0071168679076967	-0.00071989297629986	Transcriptome
Pig.02975	-0.00301520485973219	0.0104117390792243	Transcriptome
Pig.02979	-0.0011948633144722	0.00280267687865646	Transcriptome
Pig.02982	0.0064362034254248	0.00127130716313438	Transcriptome
Pig.02990	-0.000582211057991646	0.000240807009426783	Transcriptome
Pig.02991	-0.00123403354322292	-0.00332511363126513	Transcriptome
Pig.02993	-0.00213139714507447	0.00645603021456121	Transcriptome
Pig.02997	-0.00236473357318596	-0.0092619959812694	Transcriptome
Pig.02999	-0.0021170394537486	-0.00110664031351535	Transcriptome
Pig.03003	0.00879628347393177	0.00223601783997294	Transcriptome
Pig.03011	0.00822507349877417	0.00203713820525541	Transcriptome
Pig.03012	0.0016672332639153	-0.00060556269098687	Transcriptome
Pig.03013	0.00233302225232361	0.000234068772367374	Transcriptome
Pig.03018	-0.00542837036202831	0.00404212777566651	Transcriptome
Pig.03030	-0.0010108027754497	-6.65063085357897e-05	Transcriptome
Pig.03031	-0.000523345624568554	0.000139498359431372	Transcriptome
Pig.03032	-0.00555134286207531	0.0195406851715049	Transcriptome
Pig.03034	-0.000903563815876836	0.00662569748082618	Transcriptome
Pig.03050	-0.0012724376146718	0.00857699337136033	Transcriptome
Pig.03052	-0.00161985269441893	0.00133728206972089	Transcriptome
Pig.03054	-0.0010067431722623	0.0052780438218134	Transcriptome
Pig.03056	-0.00139253260600616	0.00516914051412181	Transcriptome
Pig.03063	0.0340833665423118	0.00176532733620442	Transcriptome
Pig.03066	-0.00152138026657918	0.0089441243075288	Transcriptome
Pig.03067	-0.00251591378740899	0.018072502250796	Transcriptome
Pig.03072	-0.0152074960740905	0.0730638285043606	Transcriptome
Pig.03077	-0.0013069085505703	0.00472457006208189	Transcriptome
Pig.03078	-0.00306473186918126	0.0214345397428758	Transcriptome
Pig.03086	-0.00123527957340183	0.00280631408954625	Transcriptome
Pig.03088	-0.000631616785699856	0.00287387210461465	Transcriptome
Pig.03089	0.00607948747190457	0.00383399025571639	Transcriptome
Pig.03090	0.000613397814003185	-8.99087778135444e-05	Transcriptome
Pig.03099	0.00324574220291104	-0.00148384987309736	Transcriptome
Pig.03101	-0.0221462279402263	0.00286102734379096	Transcriptome
Pig.03102	0.00635303715708446	0.00285685631869846	Transcriptome
Pig.03105	-0.00081235566316396	0.00127445839442926	Transcriptome
Pig.03108	-0.000848192367652666	0.00507698216305763	Transcriptome
Pig.03112	-0.00411937969900237	-0.0357749366191633	Transcriptome
Pig.03123	-0.00102812133402276	0.00581325987754838	Transcriptome
Pig.03133	-0.000770509021278615	0.00392173754396137	Transcriptome
Pig.03137	-0.000265158242178209	0.00246202607594461	Transcriptome
Pig.03140	-0.00212676384191225	-0.000873453189132908	Transcriptome
Pig.03144	-0.00256470694792841	-0.00545387959559613	Transcriptome
Pig.03148	0.0483248553158592	0.00796750974841059	Transcriptome
Pig.03149	0.00149721625421445	0.000557433479770965	Transcriptome
Pig.03150	-0.00194709733253914	0.00414265161181789	Transcriptome
Pig.03158	-0.00174201063669969	-0.00312983648275929	Transcriptome
Pig.03159	0.00529642475004727	0.00395258904889471	Transcriptome
Pig.03163	0.00731222882023749	0.000835795484302999	Transcriptome
Pig.03164	-0.000594783161256246	0.00393336819864999	Transcriptome
Pig.03168	-0.000740220656743997	0.00112130708508608	Transcriptome
Pig.03173	0.000979211207366075	-2.35054912480507e-05	Transcriptome
Pig.03175	0.0057926556462978	0.00424461095293667	Transcriptome
Pig.03176	0.0183216554375205	0.00160405353922791	Transcriptome
Pig.03178	-0.00155810355634196	0.0102418174258833	Transcriptome
Pig.03179	-0.00152751794729332	0.000937905779753888	Transcriptome
Pig.03188	-0.00166552621955351	1.52441348489275e-05	Transcriptome
Pig.03192	0.00785349102031919	0.00162314948135379	Transcriptome
Pig.03198	-0.00141161360955774	0.00351064210696817	Transcriptome
Pig.03200	-0.00695990000082376	0.0233063417838393	Transcriptome
Pig.03205	-0.00243756585804269	0.00855971666812781	Transcriptome
Pig.03210	0.00351253533863688	0.0013383477551192	Transcriptome
Pig.03215	0.0123725110271632	-0.000194499542042638	Transcriptome
Pig.03216	0.00804676399645597	0.00197548606705509	Transcriptome
Pig.03227	-0.00231888350804832	-0.00988237629668162	Transcriptome
Pig.03239	-0.000893970427372534	-0.000976841090894473	Transcriptome
Pig.03241	-0.00385297657004897	0.0228032176063926	Transcriptome
Pig.03254	0.00126635768642786	-6.21456269812299e-05	Transcriptome
Pig.03258	0.00565985186309902	0.0005402422441054	Transcriptome
Pig.03275	0.00134447152303866	0.00138376616717629	Transcriptome
Pig.03276	0.0031135388501289	0.00204163190696692	Transcriptome
Pig.03277	0.00471271043826891	0.000362784069155089	Transcriptome
Pig.03282	-0.00141485338922436	0.00140383778143863	Transcriptome
Pig.03287	0.00285090246639513	0.000164310113307054	Transcriptome
Pig.03292	0.00978022136345208	-0.0011715466284505	Transcriptome
Pig.03294	0.000990280722484291	0.000744664719775082	Transcriptome
Pig.03299	0.00353553478852677	0.00169372935424689	Transcriptome
Pig.03305	-0.000990593121289661	0.00489855278824094	Transcriptome
Pig.03308	0.00970404156154531	0.00530350138692467	Transcriptome
Pig.03310	0.00374326151250988	0.000122360741029953	Transcriptome
Pig.03312	-0.00393410429164542	0.0151259186489623	Transcriptome
Pig.03317	0.00352928567516331	0.00253993674032343	Transcriptome
Pig.03323	0.000715010165584817	0.000116204874783439	Transcriptome
Pig.03325	0.00338891641422083	0.000754426279488023	Transcriptome
Pig.03326	0.0179259592625556	0.0149265919934016	Transcriptome
Pig.03337	0.0043375022510294	0.000772091367350927	Transcriptome
Pig.03339	-0.00285023925384183	0.0118971583326151	Transcriptome
Pig.03342	0.00577008099673147	0.00405207597262202	Transcriptome
Pig.03353	0.00428494000707949	0.00133120768744904	Transcriptome
Pig.03370	0.00304591116848391	0.00212620436734606	Transcriptome
Pig.03378	-0.000718910708001375	-0.00312417256125685	Transcriptome
Pig.03384	-0.00069877644153092	0.00101901893746771	Transcriptome
Pig.03385	0.00623988784544613	0.00394641279640972	Transcriptome
Pig.03393	0.00847063016215993	0.00167371371407441	Transcriptome
Pig.03394	0.00206083120809243	0.00107584519056943	Transcriptome
Pig.03400	0.00599025688414685	0.00293276623143369	Transcriptome
Pig.03402	-0.000842942246354348	0.0055038638014454	Transcriptome
Pig.03410	0.00293402945480827	0.00229839722025628	Transcriptome
Pig.03425	-0.00178630848443177	-0.00614335402326786	Transcriptome
Pig.03432	0.00962917830698902	0.000360105154917862	Transcriptome
Pig.03433	-0.00116964719471452	0.00625398608567328	Transcriptome
Pig.03434	-0.00133708490520867	0.0100207363153502	Transcriptome
Pig.03438	-0.00157832595624882	0.00210620179372495	Transcriptome
Pig.03440	0.00520706786391566	0.00108547163209993	Transcriptome
Pig.03441	-0.00254702492637986	0.00462031475871657	Transcriptome
Pig.03444	-0.000494690747338725	0.00020965131999508	Transcriptome
Pig.03446	-0.00139543446348611	-0.0040609999854723	Transcriptome
Pig.03447	-0.00229991370596513	0.00135473132688857	Transcriptome
Pig.03453	-0.000613012327742457	-0.00217920680103362	Transcriptome
Pig.03462	-0.0013366705433607	-0.000184135029113263	Transcriptome
Pig.03465	-0.00623607836697021	0.0268979648932311	Transcriptome
Pig.03466	-0.00341293748124	0.0176504327595644	Transcriptome
Pig.03469	0.00518851309497794	0.000275879318077403	Transcriptome
Pig.03471	-0.00128854118763659	0.00788044047148857	Transcriptome
Pig.03477	0.00383180819497292	0.00330364767256857	Transcriptome
Pig.03486	0.00404635995085254	0.000333030432168116	Transcriptome
Pig.03488	0.00624870709093692	0.000507005912662676	Transcriptome
Pig.03495	0.0134670139535483	0.00128104067581654	Transcriptome
Pig.03498	0.00707874845136128	0.00405713731009677	Transcriptome
Pig.03500	0.0042725865395539	0.000251662887791574	Transcriptome
Pig.03502	0.00877003151718167	0.000538653785354565	Transcriptome
Pig.03505	0.00741379563709538	0.00514076087037646	Transcriptome
Pig.03519	-0.00198527382901654	0.00891751853033272	Transcriptome
Pig.03520	-0.00104707216070518	0.00609947768668175	Transcriptome
Pig.03525	0.00413729365510538	-0.000420298823297405	Transcriptome
Pig.03526	0.00350970093373724	0.00040689519183517	Transcriptome
Pig.03527	-0.000726535036636514	0.00247260163868608	Transcriptome
Pig.03535	-0.00127731134959986	0.00265598700109937	Transcriptome
Pig.03539	0.00191778193091449	0.000124490870925003	Transcriptome
Pig.03543	-0.00203372068702343	0.00768997706859975	Transcriptome
Pig.03546	-0.00239464040614826	0.00409613978308628	Transcriptome
Pig.03561	0.00726048516153595	0.00160266365194132	Transcriptome
Pig.03564	-0.0013491949554197	0.00350517828286988	Transcriptome
Pig.03569	-0.00143703534486642	0.00397031031843533	Transcriptome
Pig.03571	-0.00130097891326871	0.00377160596269914	Transcriptome
Pig.03572	-0.000946834811808173	0.00307879729798711	Transcriptome
Pig.03575	-0.00435762939760972	0.024170990930977	Transcriptome
Pig.03578	-0.00155144089621807	0.0041836912790205	Transcriptome
Pig.03584	0.00960074976338596	0.00211554714641996	Transcriptome
Pig.03585	-0.00333101364992882	0.0289675000166339	Transcriptome
Pig.03587	-0.000561544232776796	0.00233768476344822	Transcriptome
Pig.03592	-0.0025760321718539	0.00469202864447049	Transcriptome
Pig.03595	0.00530619563038934	0.00336866061955458	Transcriptome
Pig.03599	0.00463892929620246	0.00210807657512425	Transcriptome
Pig.03602	0.00041747584278734	-0.000160132021273936	Transcriptome
Pig.03611	0.00118150631158533	-0.00025864517085017	Transcriptome
Pig.03627	-0.000641221062240629	0.00490773249725758	Transcriptome
Pig.03630	0.00956610685298299	0.00220420464384587	Transcriptome
Pig.03633	0.00206790440438322	0.000666155171950399	Transcriptome
Pig.03644	0.0079412242671875	-0.000834608224357217	Transcriptome
Pig.03645	0.00248033106572396	-0.000282246406032071	Transcriptome
Pig.03650	0.00405549344231183	0.000349606311160144	Transcriptome
Pig.03651	0.00620480831014426	0.00140944556940422	Transcriptome
Pig.03652	0.00376519487940939	0.000182644846905748	Transcriptome
Pig.03656	-0.00113025905686718	0.00894277866307405	Transcriptome
Pig.03658	0.00321281144388505	0.00130988796118191	Transcriptome
Pig.03664	0.00376088255267027	0.00121240241442468	Transcriptome
Pig.03670	0.00797230032351203	0.00349991661963025	Transcriptome
Pig.03679	-0.000343508049231631	0.000287199787473188	Transcriptome
Pig.03687	0.00489657161877583	0.000347178102182161	Transcriptome
Pig.03694	-0.00329489255741494	0.028288125848628	Transcriptome
Pig.03701	0.0134942975269243	0.00696856912161572	Transcriptome
Pig.03703	0.0172631696816509	0.00769174224056149	Transcriptome
Pig.03707	-0.00686858021316689	0.00238460987547299	Transcriptome
Pig.03718	0.0103644293346457	0.00322453301448895	Transcriptome
Pig.03720	0.0308133830564976	0.000544731797302544	Transcriptome
Pig.03721	0.00210822931185959	0.00118834798717663	Transcriptome
Pig.03725	0.00227710460097551	-0.0011895556132974	Transcriptome
Pig.03741	0.00415257136669426	0.00195365823696725	Transcriptome
Pig.03744	-0.00115499461151645	0.011513249075858	Transcriptome
Pig.03746	0.00049587660722645	-5.94409091565517e-05	Transcriptome
Pig.03747	0.00254186975856647	0.00102462044481459	Transcriptome
Pig.03764	0.00887014474026153	0.00156719907179865	Transcriptome
Pig.03767	0.00362148173778916	0.00229384593458429	Transcriptome
Pig.03772	-0.00114021467277216	0.00328616594303053	Transcriptome
Pig.03773	0.00353050023691605	0.00206991771715307	Transcriptome
Pig.03780	0.00348226100199239	0.000459279336233494	Transcriptome
Pig.03783	0.00289831340652381	0.00119619606577286	Transcriptome
Pig.03785	-0.00284515111205965	0.0209806076778442	Transcriptome
Pig.03787	0.0142361546023933	0.00194925971298732	Transcriptome
Pig.03802	0.00398610437325135	0.00131097780853097	Transcriptome
Pig.03808	0.00821427461432385	0.00320545400843418	Transcriptome
Pig.03810	0.0100803575140952	0.00614839035207252	Transcriptome
Pig.03816	0.00238485203440442	0.00156258254235224	Transcriptome
Pig.03822	0.00692844375183185	3.15701064757777e-05	Transcriptome
Pig.03837	0.00178826171852261	0.00123445354842228	Transcriptome
Pig.03838	0.00181587326536536	-0.000257603161635664	Transcriptome
Pig.03844	0.0034743517755962	0.000174385311120821	Transcriptome
Pig.03855	0.00283340843919984	0.00232120819911255	Transcriptome
Pig.03864	-0.000401918500118424	0.00252209602962826	Transcriptome
Pig.03868	0.0108701931544468	0.00255637428401596	Transcriptome
Pig.03877	0.00404405366432308	0.0031113678710281	Transcriptome
Pig.03882	-0.000902723951880394	0.00715419654784429	Transcriptome
Pig.03894	0.00369538231591242	9.32313035397609e-05	Transcriptome
Pig.03912	-0.00462376216582143	0.0125293522715149	Transcriptome
Pig.03913	-0.000506247056297213	-0.00345195848146147	Transcriptome
Pig.03916	-0.00143444222371349	-4.56152109927026e-05	Transcriptome
Pig.03923	-0.00496994868869325	0.000817697035446628	Transcriptome
Pig.03928	0.0102603840361621	0.00143277897133517	Transcriptome
Pig.03932	-0.00345786040708683	0.00632043626905391	Transcriptome
Pig.03934	-0.00144054596189096	0.000602769503231552	Transcriptome
Pig.03937	0.00573964587590097	-0.000688486100640746	Transcriptome
Pig.03941	0.00484317178968505	0.000753072420055928	Transcriptome
Pig.03947	0.00134462970084369	0.000543388766752755	Transcriptome
Pig.03948	0.00217837294743053	0.000598538056267236	Transcriptome
Pig.03966	0.00799259522456948	0.005896887695118	Transcriptome
Pig.03970	0.0108426274150881	0.0023810383802429	Transcriptome
Pig.03975	0.00733093117495257	0.000768083945537596	Transcriptome
Pig.03978	0.0164102730298146	-0.000644149965750583	Transcriptome
Pig.03987	0.00281054563907162	0.000313283551388103	Transcriptome
Pig.03988	0.00661805147072348	0.00170596487108153	Transcriptome
Pig.03991	0.00224862908238525	0.000297522748644462	Transcriptome
Pig.03992	0.00700393806904751	0.00131435209378863	Transcriptome
Pig.04001	0.00532377755493752	0.00519453660882344	Transcriptome
Pig.04003	0.00131157840786728	-0.000106007777851576	Transcriptome
Pig.04014	0.00934393411137534	0.0109684547596581	Transcriptome
Pig.04027	-0.000614082849860208	0.0042492575084554	Transcriptome
Pig.04030	0.0106877791201584	0.000265149075285195	Transcriptome
Pig.04039	0.00085970657003037	0.00045404117031409	Transcriptome
Pig.04041	0.00684878476665817	0.00292582584785004	Transcriptome
Pig.04049	0.00359108395044058	0.00087950399602507	Transcriptome
Pig.04053	-0.000619154734052302	0.00145776047071385	Transcriptome
Pig.04056	0.00357682567414204	0.00189331595490871	Transcriptome
Pig.04057	0.00185877133350889	0.000187345148486376	Transcriptome
Pig.04058	0.00217396505660842	0.00369424284116026	Transcriptome
Pig.04059	0.00209171707377245	0.00334863601746876	Transcriptome
Pig.04063	-0.00478149321389757	0.0318266313853225	Transcriptome
Pig.04067	0.00525103535388728	0.00127506232791273	Transcriptome
Pig.04077	0.00394172703227481	0.00629345672706979	Transcriptome
Pig.04079	0.00882309846413441	0.000602849644054619	Transcriptome
Pig.04086	0.00228803553490009	0.000627616164485794	Transcriptome
Pig.04088	0.00278633312828611	0.00049821033134349	Transcriptome
Pig.04090	-0.000610777293639334	-0.00126871030581455	Transcriptome
Pig.04095	0.0135450986175409	0.00204067399189275	Transcriptome
Pig.04096	0.00877442022886888	0.000607524828040249	Transcriptome
Pig.04108	0.00652599198863262	0.001307336225823	Transcriptome
Pig.04110	0.00596488739344588	0.00824542905293919	Transcriptome
Pig.04112	0.00443785054424989	0.00317708737898423	Transcriptome
Pig.04114	0.00120697723577024	0.000275138267858355	Transcriptome
Pig.04116	0.000677762253104141	0.000384982903035544	Transcriptome
Pig.04119	0.00375824939406105	0.000845556698461009	Transcriptome
Pig.04127	0.00747545074460759	0.00280993672320145	Transcriptome
Pig.04128	0.00171398599910594	0.00116872974000353	Transcriptome
Pig.04166	-0.000648827071313328	0.00273399582499019	Transcriptome
Pig.04175	0.00719840757546328	-0.00124896208971978	Transcriptome
Pig.04181	0.00368746776717181	0.000349219506605111	Transcriptome
Pig.04183	0.00177402541655933	0.000448051784791952	Transcriptome
Pig.04190	0.00556936422828194	0.00136627663832039	Transcriptome
Pig.04197	0.00247376376848514	0.00182852014025064	Transcriptome
Pig.04198	0.00223929166948576	0.000903939547590022	Transcriptome
Pig.04211	0.00267777722383194	0.0019293876896853	Transcriptome
Pig.04213	0.00363709716968459	-9.95454094226785e-05	Transcriptome
Pig.04215	0.00338521421546731	0.000670022447117031	Transcriptome
Pig.04217	0.00211828213074185	0.00307923399018951	Transcriptome
Pig.04219	0.0110945124584569	0.00337410061806046	Transcriptome
Pig.04222	0.00984118438347085	0.00149654237354518	Transcriptome
Pig.04232	0.00480302735645619	0.000971017270794356	Transcriptome
Pig.04241	0.0075490962740398	0.00262602355085721	Transcriptome
Pig.04243	0.000951167992803643	0.00118083935719857	Transcriptome
Pig.04249	0.00426354821046043	0.00100348139415477	Transcriptome
Pig.04258	0.000742926710503382	-0.000261984487950789	Transcriptome
Pig.04260	0.00866175480352082	0.00285787131131578	Transcriptome
Pig.04261	0.00752059419074455	0.00115373897517365	Transcriptome
Pig.04263	0.00655760331158645	9.45362835769401e-05	Transcriptome
Pig.04266	0.00493804827043891	0.000111578453866515	Transcriptome
Pig.04276	0.00844541704671019	0.000955705665167994	Transcriptome
Pig.04284	0.00531276411808338	0.00564815923275027	Transcriptome
Pig.04292	-0.00157340490659159	0.00535378165360559	Transcriptome
Pig.04295	-0.0103423364544406	0.00281815525275751	Transcriptome
Pig.04306	0.00568770068041075	0.0014772466640292	Transcriptome
Pig.04308	0.00556367858758912	0.0012194541766195	Transcriptome
Pig.04319	-0.000959101728878195	-0.000296478357053017	Transcriptome
Pig.04320	0.0177369340898178	0.0112193747925648	Transcriptome
Pig.04324	-0.00101492427194188	0.00245196858273656	Transcriptome
Pig.04325	-0.00241324661657056	0.0123725010883272	Transcriptome
Pig.04334	0.00900261034633442	0.00298524205483535	Transcriptome
Pig.04355	0.00807186764178229	0.00016883560107855	Transcriptome
Pig.04360	-0.00385350328320648	0.0185212008481172	Transcriptome
Pig.04361	-0.000951499614984621	0.0034514578826996	Transcriptome
Pig.04363	-0.0010734624611677	0.00772243548318921	Transcriptome
Pig.04369	0.00223513458198739	-0.00139974448715362	Transcriptome
Pig.04376	0.00157242635407176	0.000117569702966804	Transcriptome
Pig.04379	0.00634802798857006	0.0064282928828029	Transcriptome
Pig.04386	0.00527115040140821	1.1479956395089e-05	Transcriptome
Pig.04390	0.00516618558768449	0.00318289939437938	Transcriptome
Pig.04393	-0.00189226649382617	0.00276407605493532	Transcriptome
Pig.04395	0.0023181114336194	-0.00091001576489037	Transcriptome
Pig.04399	0.00249476373641842	0.000912338920404911	Transcriptome
Pig.04402	-0.0241757969896086	-0.0272522847479857	Transcriptome
Pig.04403	0.00275009806237038	-0.000477783661365513	Transcriptome
Pig.04406	0.00332763793469784	-0.00106553488443629	Transcriptome
Pig.04412	0.00290170849077934	0.00141995637454178	Transcriptome
Pig.04417	0.00252910297152361	0.000360422176300408	Transcriptome
Pig.04424	0.00412428498506044	0.000108570311571532	Transcriptome
Pig.04426	0.00822184523463393	0.000860352830307792	Transcriptome
Pig.04427	0.00583441389897936	-0.000288124192114678	Transcriptome
Pig.04440	0.00254564268487702	0.00164643194142336	Transcriptome
Pig.04443	-0.000637910109772534	0.00282348369995899	Transcriptome
Pig.04444	-0.00129000071718178	0.00628345626641156	Transcriptome
Pig.04452	0.00282024001398271	0.000437597663988646	Transcriptome
Pig.04456	0.000594774646369654	-0.000163819419861046	Transcriptome
Pig.04457	0.0056772545938638	0.000582256395003173	Transcriptome
Pig.04468	0.00308851964703715	0.00139941476041896	Transcriptome
Pig.04478	0.00337258304997813	-0.000380300651561343	Transcriptome
Pig.04479	0.00326440987671462	0.00111836381165916	Transcriptome
Pig.04488	0.0027239360744714	-8.26590689125139e-05	Transcriptome
Pig.04489	0.00259206817235233	7.82828513237253e-05	Transcriptome
Pig.04490	0.0127177852482326	0.00140683875096957	Transcriptome
Pig.04495	0.00841007134436859	0.00269037333563606	Transcriptome
Pig.04496	0.0100909138119894	0.00162020437102715	Transcriptome
Pig.04501	0.00570504710526597	0.00101314701859902	Transcriptome
Pig.04505	0.00406524883207144	0.00355609092102729	Transcriptome
Pig.04510	0.00634053079069173	0.00122271602401192	Transcriptome
Pig.04512	0.00707182341437077	0.00511654443773566	Transcriptome
Pig.04517	0.01866928435979	0.00286429707002142	Transcriptome
Pig.04518	0.00490727690214802	-8.22195137943353e-06	Transcriptome
Pig.04520	0.00404949023189143	0.000550107269992324	Transcriptome
Pig.04523	0.00623862560574526	0.00152206609443468	Transcriptome
Pig.04527	0.0320899406244142	0.00844308452660296	Transcriptome
Pig.04528	-0.00193906050928097	0.00213541016825559	Transcriptome
Pig.04534	0.00199876390707224	-0.00119817880161029	Transcriptome
Pig.04538	0.00783299404389288	-0.00495592325910947	Transcriptome
Pig.04547	-0.000742165845543749	0.00806322447131592	Transcriptome
Pig.04554	0.000311924023816038	2.00810643368447e-05	Transcriptome
Pig.04568	0.0058149511497229	0.00118773199677702	Transcriptome
Pig.04569	-0.00201547456683261	0.00543151459122031	Transcriptome
Pig.04574	0.00847526394090524	-0.00167350999313991	Transcriptome
Pig.04579	-0.00122647579218656	0.00747117137406383	Transcriptome
Pig.04582	0.00904189090273091	0.00413057163862216	Transcriptome
Pig.04590	0.0041330809279303	-1.84660491719303e-05	Transcriptome
Pig.04592	0.00778657493050434	0.00255859027215542	Transcriptome
Pig.04598	0.00591780457943404	0.00110087209384926	Transcriptome
Pig.04603	-0.00139814791925635	0.00463807356760756	Transcriptome
Pig.04607	-0.000741317207019095	0.000133516161480267	Transcriptome
Pig.04610	-0.000854956176156632	0.00220637581765561	Transcriptome
Pig.04614	0.00843167639248694	0.00139489022060026	Transcriptome
Pig.04633	-0.00524539904014501	-0.00674664380722932	Transcriptome
Pig.04638	0.00767339881807766	0.00235766343034569	Transcriptome
Pig.04639	0.00947005201783191	0.00197125761452818	Transcriptome
Pig.04645	0.00274026820394285	0.000534560342281066	Transcriptome
Pig.04663	0.0110281842504815	0.000411633555178736	Transcriptome
Pig.04675	-0.000701870993194725	0.00219860030653498	Transcriptome
Pig.04682	-0.00116325626771727	-0.000881882942370966	Transcriptome
Pig.04692	0.0100900440847722	0.00140737905014333	Transcriptome
Pig.04694	0.00666445281549629	6.01607858932379e-05	Transcriptome
Pig.04700	-0.00189297652421154	0.0149958470332586	Transcriptome
Pig.04712	0.0043343901714361	-0.000438413802103836	Transcriptome
Pig.04716	0.00887104196369795	0.00227311021487804	Transcriptome
Pig.04717	0.000336455174088537	5.44894865783891e-05	Transcriptome
Pig.04718	0.0105512101555588	0.0026948440162266	Transcriptome
Pig.04721	0.00311586104068379	0.00161408847211905	Transcriptome
Pig.04725	-0.00102159438095554	0.00242028034777231	Transcriptome
Pig.04732	0.00416962234990216	0.00144780522775757	Transcriptome
Pig.04733	-0.00075370762975064	0.00656944827251722	Transcriptome
Pig.04744	0.00142146979378422	0.0018431241129008	Transcriptome
Pig.04754	0.0111939663003179	0.00285228627784596	Transcriptome
Pig.04756	0.00525809517183227	0.00185479026978132	Transcriptome
Pig.04769	0.00276195552990041	0.00127003762247192	Transcriptome
Pig.04780	0.00388882125459415	0.000372164664004592	Transcriptome
Pig.04788	0.0013259849235157	0.00114363075435096	Transcriptome
Pig.04789	-0.00193130033189705	-0.000700861602141751	Transcriptome
Pig.04792	0.00298678776189013	0.00132175078371487	Transcriptome
Pig.04793	0.00330910721690938	0.00150185042801035	Transcriptome
Pig.04800	0.00556673674012566	0.00126402882611733	Transcriptome
Pig.04801	0.00573504987225543	0.00160202002313592	Transcriptome
Pig.04803	0.00166627917731494	0.000599665883361347	Transcriptome
Pig.04807	0.0022083838692197	0.000617285053992878	Transcriptome
Pig.04812	0.00425491719698582	0.00283301776445702	Transcriptome
Pig.04815	-0.00266689368427117	0.0109235600565237	Transcriptome
Pig.04818	0.0139923808568597	0.000991752570131015	Transcriptome
Pig.04819	0.00402637519812238	4.89819581904847e-06	Transcriptome
Pig.04822	0.00442812509023961	0.000364294557552567	Transcriptome
Pig.04827	0.00854170239641909	0.00514633790736711	Transcriptome
Pig.04832	0.00625989525940189	0.00380069723918111	Transcriptome
Pig.04835	0.017572230164446	0.00159427029446675	Transcriptome
Pig.04839	0.00361451699729748	0.00284024697674813	Transcriptome
Pig.04859	-0.00348653134533848	-0.00774375815152687	Transcriptome
Pig.04868	-0.00083093731285834	0.00690774963977643	Transcriptome
Pig.04869	-0.00418061044579278	0.00817250946963563	Transcriptome
Pig.04870	-0.0028632295606942	0.00992034801668735	Transcriptome
Pig.04872	0.00396434615725798	0.000508433676668876	Transcriptome
Pig.04880	-0.00066883143125447	-0.00591550285231108	Transcriptome
Pig.04882	-0.00314143875799718	-0.0069324952144491	Transcriptome
Pig.04885	-0.00205201816574046	0.0178650136762943	Transcriptome
Pig.04886	-0.00981488996084229	-0.00434097094925037	Transcriptome
Pig.04889	-0.0300559464802476	0.0360964289322876	Transcriptome
Pig.04895	-0.000296795049092513	2.90235327148628e-05	Transcriptome
Pig.04899	0.00467095782296894	0.00188983970873232	Transcriptome
Pig.04904	0.00835779386235649	0.00194733358832452	Transcriptome
Pig.04907	0.0193202268123782	0.00455304454088156	Transcriptome
Pig.04911	0.00797105813765465	0.00274556615615139	Transcriptome
Pig.04912	-0.00150864597083306	0.00733673919722547	Transcriptome
Pig.04918	0.00219580660884697	0.000566361268766458	Transcriptome
Pig.04926	0.000616120806480902	0.00017176468025478	Transcriptome
[truncated: 3,379 more rows]
