# Supplementary material for: Integrated analysis of muscle transcriptome, miRNA, and proteome of Chinese indigenous breed Ningxiang pig in three developmental stages
Source: Front Genet. 2024 May 14;15:1393834. doi: 10.3389/fgene.2024.1393834 (PMC11130441; doi:10.3389/fgene.2024.1393834)
Supplement: Supplementary file 1 [file DataSheet1.ZIP › Supplementary files 3 novel miRNA sequence.xls]

## Sheet: 已知miRNA 详情表
miRNA name	miRNA seq	miRNA len	pre-miRNA name	pre-miRNA seq	pre-miRNA len	pre position
ssc-let-7a	UGAGGUAGUAGGUUGUAUAGUU	22	ssc-let-7a-1	CCCAGGUUGAGGUAGUAGGUUGUAUAGUUUAGAAUUGUAUCAAGGGAGAUAACUGUACAGCCUCCUAGCUUUCCUUGGGU	80	chr9(-):54378059-54378138
ssc-let-7a	UGAGGUAGUAGGUUGUAUAGUU	22	ssc-let-7a-2	CACUGUGGGAUGAGGUAGUAGGUUGUAUAGUUUUAGGGUCACACCCACCACUGGGAGAUAACUAUACAAUCUACUGUCUUUCCUAACGUGAU	92	chr3(+):44864433-44864524
ssc-let-7c	UGAGGUAGUAGGUUGUAUGGUU	22	ssc-let-7c	UGUGUGCAUCCGGGUUGAGGUAGUAGGUUGUAUGGUUUAGAGUUACACCGUGGGAGUUAACUGUACAACCUUCUAGCUUUCCUUGGAGCACACU	94	chr13(+):191559351-191559372
ssc-let-7d-3p	CUAUACGACCUGCUGCCUUUCU	22	ssc-let-7d	GUUCCUAGGAAGAGGUAGUAGGUUGCAUAGUUUUAGGGCAGAGAUUUUGCCCACAAGGAGGUAACUAUACGACCUGCUGCCUUUCUUAGGGCCUUA	96	chr3(+):44867267-44867362
ssc-let-7d-5p	AGAGGUAGUAGGUUGCAUAGUU	22	ssc-let-7d	GUUCCUAGGAAGAGGUAGUAGGUUGCAUAGUUUUAGGGCAGAGAUUUUGCCCACAAGGAGGUAACUAUACGACCUGCUGCCUUUCUUAGGGCCUUA	96	chr3(+):44867267-44867362
ssc-let-7e	UGAGGUAGGAGGUUGUAUAGUU	22	ssc-let-7e	GCCCCGGGCUGAGGUAGGAGGUUGUAUAGUUGAGGAGGACACCCACGGAGAUCACUAUACGGCCUCCUAGCUUUCCCCAG	80	chr6(+):51858385-51858406
ssc-let-7f-3p	CUAUACAAUCUAUUGCCUUCC	21	ssc-let-7f-2	UCUAUCAGAGUGAGGUAGUAGAUUGUAUAGUUGUGGGGUAGUGAUUUUACCCUGUUCAGGAGAUAACUAUACAAUCUAUUGCCUUCCCUGAGGAGUA	97	chr3(+):44864800-44864896
ssc-let-7f-5p	UGAGGUAGUAGAUUGUAUAGUU	22	ssc-let-7f-1	UGUGGGAUGAGGUAGUAGAUUGUAUAGUUUUAGGGUCAUACCCCAUCUUGGAGAUAACUAUACAGUCUACUGUCUUUCCCACG	83	chrX(-):51801728-51801810
ssc-let-7f-5p	UGAGGUAGUAGAUUGUAUAGUU	22	ssc-let-7f-2	UCUAUCAGAGUGAGGUAGUAGAUUGUAUAGUUGUGGGGUAGUGAUUUUACCCUGUUCAGGAGAUAACUAUACAAUCUAUUGCCUUCCCUGAGGAGUA	97	chr3(+):44864800-44864896
ssc-let-7g	UGAGGUAGUAGUUUGUACAGUU	22	ssc-let-7g	GGCUGAGGUAGUAGUUUGUACAGUUUGAGGGUCUAUGAUACCACCCGGUACAGGAGAUAACUGUACAGGCCACUGCCUUG	80	chr13(+):37599007-37599028
ssc-let-7i-3p	CUGCGCAAGCUACUGCCUUGCU	22	ssc-let-7i	CUGGCUGAGGUAGUAGUUUGUGCUGUUGGUCGGGUUGUGACAUUGCCCGCUGUGGAGAUAACUGCGCAAGCUACUGCCUUGCUAG	85	chr5(+):30021224-30021308
ssc-let-7i-5p	UGAGGUAGUAGUUUGUGCU	19	ssc-let-7i	CUGGCUGAGGUAGUAGUUUGUGCUGUUGGUCGGGUUGUGACAUUGCCCGCUGUGGAGAUAACUGCGCAAGCUACUGCCUUGCUAG	85	chr5(+):30021224-30021308
ssc-miR-1	UGGAAUGUAAAGAAGUAUGUA	21	ssc-mir-1	CCGGUUGACGUACCUGCUUGGGGGACAUACUUCUUUAUGUGCCCAUAUGGACCUGCUAAGCUAUGGAAUGUAAAGAAGUAUGUAUUUCAGGCUGGGAACUCUCACCGG	108	chr17(-):69285393-69285500
ssc-miR-100	AACCCGUAGAUCCGAACUUGUG	22	ssc-mir-100	AGGCCUGUUGCCACAAACCCGUAGAUCCGAACUUGUGCUGAUAGUGCACACAAGCUUGUGUCUAUAGGUAUGUGUCUGUG	80	chr9(-):54383382-54383461
ssc-miR-101	UACAGUACUGUGAUAACUGAA	21	ssc-mir-101-1	GACUGAACUGUCCUUUUUCGGUUAUCAUGGUACCGAUGCUGUAUAUCUGAAAGGUACAGUACUGUGAUAACUGAAGAAUGGUGGUGCCAUC	91	chr1(-):242988419-242988509
ssc-miR-101	UACAGUACUGUGAUAACUGAA	21	ssc-mir-101-2	GGCUGCCCUGGCUCAGUUAUCACAGUGCUGAUGCUGUCCAUUCUAAAGGUACAGUACUGUGAUAACUGAAGGAUGGCAGCC	81	chr6(+):135736115-135736195
ssc-miR-103	AGCAGCAUUGUACAGGGCUAUGA	23	ssc-mir-103-1	CUUACUGCCCUCGGCUUCUUUACAGUGCUGCCUUGUUGCAUAUGGAUCAAGCAGCAUUGUACAGGGCUAUGAAGGCACUGAG	82	chr16(+):59912617-59912698
ssc-miR-103	AGCAGCAUUGUACAGGGCUAUGA	23	ssc-mir-103-2	UGUGCUUUCAGCUUCUUUACAGUGCUGCCUUGUAGCAUUCAGGUCAAGCAGCAUUGUACAGGGCUAUGAAAGAACUAAGA	80	chr17(-):36149787-36149866
ssc-miR-10382	UCUGACCCUGGCCCCUGACCCU	22	ssc-mir-10382	AGGUGAGUAGGACGGAGGUCAGGGCAAGGGGUAGAGGCUGAACCUCUGACCCUGGCCCCUGACCCUACUCGCCU	74	chr14(+):121669991-121670064
ssc-miR-10383	UGGUGCCUGACGUCUUGGCAGU	22	ssc-mir-10383	GCCCACAGCCAGGGCUGCAGGCACUGACAUUCACCCAUGGUAUUGUGGUGCCUGACGUCUUGGCAGUGGGC	71	chrUScaf4309(-):1747-1817
ssc-miR-10384	CCCUGCGUGGCUUCUCUGUGCA	22	ssc-mir-10384-1	GCCCCUGCGUGGCUUCUCUGUGCAGUCUUUUCUUCUGGGACCUGCACAGGAAGGCCACGGAGGGGC	66	chr2(+):88902990-88903055
ssc-miR-10384	CCCUGCGUGGCUUCUCUGUGCA	22	ssc-mir-10384-2	UUUCAGCCCCUGCGUGGCUUCUCUGUGCAGUCUUUUCUUCUGGGACCUGCACAGGAAGGCCACGGAGGGGCCGGAG	76	chrUScaf2076(+):80978-81053
ssc-miR-10386	GUCGUCCUCUCCCUCCCUCCU	21	ssc-mir-10386	CCCGUCGUCCUCUCCCUCCCUCCUCUCCGGAGGGGGAGGGGGGGGCCCGCGGCGGG	56	chr6(-):870325-870380
ssc-miR-10387	CUGAUAGAGCUCCUGGAAGGCCU	23	ssc-mir-10387	CCUGAUAGAGCUCCUGGAAGGCCUCAAGUUCAACCUCACAAAGACCCCCGAGGCAGAAAUCCACCAGGGCUUCCAGCACCUCCUGCAGG	89	chr7(+):123036512-123036600
ssc-miR-10388	CACAACUCUGGGAAGUACCAUUU	23	ssc-mir-10388	CACAACUCUGGGAAGUACCAUUUAGAUAUGCUAUAUUGUGAAUGGUGCUCCAGGGUUGU	59	chrX(+):53138319-53138377
ssc-miR-10389	AAGUGCUGGCACUUGGAAGCCU	22	ssc-mir-10389	AAGUGCUGGCACUUGGAAGCCUGGCCGUCCUGAGCCUGGAAGUACUGGCACUUGGGAUUCUGGCCAUCCUGAUCCUGGAAGUGCUGGCACUU	92	chr8(+):78936048-78936139
ssc-miR-10390	AUACUACUGACAGACCGCAACCU	23	ssc-mir-10390	ACUAUACUACUGACAGACCGCAACCUGAACACAACCUUUUUUGAUCCAGCAGGUGGUACAGGGUGCCGAUGUCUUUGUGGUUUGUUGAGUAUAGU	95	chr9(-):5427130-5427224
ssc-miR-10391	AAGGAAGGAGACUAACUCCGCC	22	ssc-mir-10391	GGGUCAGUUUUCAUUUCAUUGGUCUUGUAAACCAGAAAAGGAGGAGGACACGUCCUCCCUAAGCCUCAAGGAAGGAGACUAACUCCGCC	89	chr15(+):146643947-146644035
ssc-miR-105-1	UCAAAUGCUCAGACUCCUGU	20	ssc-mir-105-1	UGUGCAUCGUAGUCAAAUGCUCAGACUCCUGUGGUGGCUGCUCAUGCACCACGGAUGUUUGAGCAUGUGCUACGGUGUCUA	81	chrX(-):141091501-141091581
ssc-miR-105-2	UCAAAUGCUCAGACUCCUUG	20	ssc-mir-105-2	UGUGCAUCGUGGUCAAAUGCUCAGACUCCUUGGUGGCUGCUUAUGCACCACGGAUGUUUGAGCAUGUGCUAUGGUGUCUA	80	chrX(-):141093619-141093698
ssc-miR-106a	AAAAGUGCUUACAGUGCAGGUAGC	24	ssc-mir-106a	CCUUGGCCGUGUAAAAGUGCUUACAGUGCAGGUAGCUUUUUGAGAUCUACUGCAAUGCAAGCACUUCUUACAUUACCAUGG	81	chrX(-):126200183-126200263
ssc-miR-107	AGCAGCAUUGUACAGGGCUAUCA	23	ssc-mir-107	UUCUCUCUGCUUUCAGCUUCUUUACAGUGUUGCCUUGUGGCAUGGAGUUCAAGCAGCAUUGUACAGGGCUAUCAAAGCACAGAGAGC	87	chr14(-):110407095-110407181
ssc-miR-10a-3p	CAAAUUCGUAUCUAGGGGAAU	21	ssc-mir-10a	UCUGUAUAUACCCUGUAGAUCCGAAUUUGUGUAAGGAAUUUUGUGGUCACAAAUUCGUAUCUAGGGGAAUAUGUAGUUGA	80	chr12(-):24791267-24791346
ssc-miR-10a-5p	UACCCUGUAGAUCCGAAUUUGU	22	ssc-mir-10a	UCUGUAUAUACCCUGUAGAUCCGAAUUUGUGUAAGGAAUUUUGUGGUCACAAAUUCGUAUCUAGGGGAAUAUGUAGUUGA	80	chr12(-):24791267-24791346
ssc-miR-10b	UACCCUGUAGAACCGAAUUUGU	22	ssc-mir-10b	GUCUAUAUAUACCCUGUAGAACCGAAUUUGUGUGGUAUCCACAUAGUCACAGAUUCGAUUCUAGGGGAAUAUAUGGUCGA	80	chr15(+):91419021-91419100
ssc-miR-122-3p	AACGCCAUUAUCACACUAAAU	21	ssc-mir-122	CCUUAGCAGAGCUGUGGAGUGUGACAAUGGUGUUUGUGUCCAAACUAUCAAACGCCAUUAUCACACUAAAUAGCUACUGUUAGGC	85	chr1(-):179916336-179916420
ssc-miR-122-5p	UGGAGUGUGACAAUGGUGUUUGU	23	ssc-mir-122	CCUUAGCAGAGCUGUGGAGUGUGACAAUGGUGUUUGUGUCCAAACUAUCAAACGCCAUUAUCACACUAAAUAGCUACUGUUAGGC	85	chr1(-):179916336-179916420
ssc-miR-1224	CACCUCCUCUCUCCUCAGGU	20	ssc-mir-1224	CCUACCCUUGGUGAGGACUCGGGAGGUGGAGGGUGGCGCUGCCAGGGCCAGGGCACUGUCUCAGCUCGCUUCUCCCCCCACCUCCUCUCUCCUCAGGUGCGGUUGCAG	108	chr13(+):131580811-131580918
ssc-miR-1249	ACGCCCUUCCCCCCCUUCUUCA	22	ssc-mir-1249-2	UGUUUGCAUGGGGAGGAGGGAGGAGAUGGGCCAAGUUCCCUCUGCCUGGAACGCCCUUCCCCCCCUUCUUCACCUAGCGAAC	82	chrUScaf1993(+):9369-9450
ssc-miR-1249	ACGCCCUUCCCCCCCUUCUUCA	22	ssc-mir-1249-1	UGUUUGCAUGGGGAGGAGGGAGGAGAUGGGCCAAGUUCCCUCUGCCUGGAACGCCCUUCCCCCCCUUCUUCACCUAGCGAAC	82	chr5(+):1499712-1499793
ssc-miR-124a	UAAGGCACGCGGUGAAUGCCA	21	ssc-mir-124a-2	AGGCCUCUCUCUCCGUGUUCACAGCGGACCUUGAUUUAAAUGUCCAUACAAUUAAGGCACGCGGUGAAUGCCAAGAAUGGGGCUG	85	chr14(-):14443005-14443089
ssc-miR-124a	UAAGGCACGCGGUGAAUGCCA	21	ssc-mir-124a-1	UCAAGACCAGACUCUGCCCUCCGUGUUCACAGCGGACCUUGAUUUAAUGUCAUACAAUUAAGGCACGCGGUGAAUGCCAAGAGCGGAGCCUACGGCUGCACUUGA	105	chrUScaf3700(-):125788-125892
ssc-miR-125a	UCCCUGAGACCCUUUAACCUGUG	23	ssc-mir-125a	GGCCUCUGAGUCCCUGAGACCCUUUAACCUGUGAGGACAUCCAGGGUCACAGGUGAGGUUCUUGGGAGCCUGGCGUCCGG	80	chr6(+):51858852-51858931
ssc-miR-125b	UCCCUGAGACCCUAACUUGUGA	22	ssc-mir-125b-2	ACCAGACUUUUCCUAGUCCCUGAGACCCUAACUUGUGAGGUAUUUUAGUAACAUCACAAGUCAGGCUCUUGGGACCUAGGCGGAGGGGA	89	-
ssc-miR-125b	UCCCUGAGACCCUAACUUGUGA	22	ssc-mir-125b-1	CCUCUCAGUCCCUGAGACCCUAACUUGUGAUGUUUACCGUUUAAAUCCACGGGUUAGGCUCUUGGGAGCUGCGAGCCGUG	80	chr9(-):54334908-54334987
ssc-miR-126-3p	UCGUACCGUGAGUAAUAAUGCG	22	ssc-mir-126	CGACGGGACAUUAUUACUUUUGGUACGCGCUGUGACACUUCAAACUCGUACCGUGAGUAAUAAUGCGCUGUCG	73	chr1(+):313734669-313734741
ssc-miR-126-5p	CAUUAUUACUUUUGGUACGCG	21	ssc-mir-126	CGACGGGACAUUAUUACUUUUGGUACGCGCUGUGACACUUCAAACUCGUACCGUGAGUAAUAAUGCGCUGUCG	73	chr1(+):313734669-313734741
ssc-miR-127	UCGGAUCCGUCUGAGCUUGGCU	22	ssc-mir-127	AUCGCUGUCUCCAGCCUGCUGAAGCUCAGAGGGCUCUGAUUCAGAAAGAUCAUCGGAUCCGUCUGAGCUUGGCUGGUCGG	80	chrUScaf3120(-):17247-17326
ssc-miR-1271-3p	UGCCUGCUAUGUGCCAGGCA	20	ssc-mir-1271	UAGAUCAGUGCUUGGCACCUAGUAAGCACUCAGUAUAUACUUGUUGAGUGCCUGCUAUGUGCCAGGCAUUGUGCUGAG	78	chr2(-):83154226-83154303
ssc-miR-1271-5p	CUUGGCACCUAGUAAGCACUC	21	ssc-mir-1271	UAGAUCAGUGCUUGGCACCUAGUAAGCACUCAGUAUAUACUUGUUGAGUGCCUGCUAUGUGCCAGGCAUUGUGCUGAG	78	chr2(-):83154226-83154303
ssc-miR-1277	UACGUAGAUAUAUAUGUAUUUU	22	ssc-mir-1277	UAGCCUCCCAAAUAUAUAUAUAUAUGUACGUAUGUGUAUAUGAAUGUAUACGUAGAUAUAUAUGUAUUUUUGGUGGGUUU	80	-
ssc-miR-128	UCACAGUGAACCGGUCUCUUU	21	ssc-mir-128-1	UGAGCUGUUGGAUUCGGGGCCGUAGCACUGUCUGAGAGGUUUACAUUUCUCACAGUGAACCGGUCUCUUUUUCAGCUGCUUC	82	chr15(-):18661614-18661695
ssc-miR-128	UCACAGUGAACCGGUCUCUUU	21	ssc-mir-128-2	GCAGUGGGAAGGGGGGCCGAGGCACUGUCCGAGAGUGAGUAGCAGGUCUCACAGUGAACCGGUCUCUUUCCCUACUGUGU	80	chr13(+):22859191-22859270
ssc-miR-1285	CUGGGCAACAUAGCGAGACCCCGU	24	ssc-mir-1285	GCUGAUCAGUAGUGGGAUCGCGCCUGUGAAUAGCCACUGUACUCCAGCCUGGGCAACAUAGCGAGACCCCGUCUCUUUUG	80	chr1(+):200102137-200102216
ssc-miR-1296-5p	UUAGGGCCCUGGCUCCAUCUCC	22	ssc-mir-1296	CCUAACUGGGUUAGGGCCCUGGCUCCAUCUCCUUUAGGAAAACCUUCUGUGGGGAGUGGGGUUUUGACCCUAACCCAGCUGGGCU	85	chr14(-):72055628-72055712
ssc-miR-129a-3p	AAGCCCUUACCCCAAAAAGCAU	22	ssc-mir-129a	CUUCGUGAAUCUUUUUGCGGUCUGGGCUUGCUGUACAUAACUCAAUAGCCGGAAGCCCUUACCCCAAAAAGCAUUCGCGG	80	chr2(-):20324630-20324709
ssc-miR-129a-5p	CUUUUUGCGGUCUGGGCUUGC	21	ssc-mir-129a	CUUCGUGAAUCUUUUUGCGGUCUGGGCUUGCUGUACAUAACUCAAUAGCCGGAAGCCCUUACCCCAAAAAGCAUUCGCGG	80	chr2(-):20324630-20324709
ssc-miR-129b	CUUUUUGCGGUCUGGGCUUGC	21	ssc-mir-129b	CCCUUUGGAUCUUUUUGCGGUCUGGGCUUGCUGUUCCUCUCUACAGUAGUCAGGAAGCCCUUACCCCAAAAAGUAUCUGCGGGA	84	chr18(+):21181553-21181636
ssc-miR-1306-3p	ACGUUGGCUCUGGUGGUGAUG	21	ssc-mir-1306	GUCUCCACCACCUCCCCUGCAAACGUCCAGUGAUGCAGAGGUAAUGGACGUUGGCUCUGGUGGUGAUGGACAGGCCGAAC	80	chr14(+):55110958-55111037
ssc-miR-1306-5p	CCACCUCCCCUGCAAACGUCCA	22	ssc-mir-1306	GUCUCCACCACCUCCCCUGCAAACGUCCAGUGAUGCAGAGGUAAUGGACGUUGGCUCUGGUGGUGAUGGACAGGCCGAAC	80	chr14(+):55110958-55111037
ssc-miR-1307	ACUCGGCGUGGCGUCGGUCGUG	22	ssc-mir-1307	CUACCAAUCUCGACCGGACCUCGACCGGCUCGUCUAUGUUGCCAAUCGACUCGGCGUGGCGUCGGUCGUGGUAGAUAGGC	80	chrUScaf3737(-):46361-46440
ssc-miR-130a	CAGUGCAAUGUUAAAAGGGCAU	22	ssc-mir-130a	CGGGCCGGAGCUCUUUUCACAUUGUGCUACUGUCUGCACCUAUCACUAGCAGUGCAAUGUUAAAAGGGCAUUGGCCACG	79	chr2(-):12929884-12929962
ssc-miR-130b-3p	CAGUGCAAUGAUGAAAGGGCAU	22	ssc-mir-130b	GCCUGCCUGACACUCUUUCCCUGUUGCACUACUGUGGGCCACUGGGAAGCAGUGCAAUGAUGAAAGGGCAUCAGUCAGGC	80	chr14(-):53695562-53695641
ssc-miR-130b-5p	ACUCUUUCCCUGUUGCACUACU	22	ssc-mir-130b	GCCUGCCUGACACUCUUUCCCUGUUGCACUACUGUGGGCCACUGGGAAGCAGUGCAAUGAUGAAAGGGCAUCAGUCAGGC	80	chr14(-):53695562-53695641
ssc-miR-132	UAACAGUCUACAGCCAUGGUCG	22	ssc-mir-132	CUCCAGGGCAACCGUGGCUUUCGAUUGUUACUGUGGGAACCGGAGGUAACAGUCUACAGCCAUGGUCGCCCCGCAGCA	78	chr12(-):50015722-50015799
ssc-miR-133a-3p	UUGGUCCCCUUCAACCAGCUG	21	ssc-mir-133a-1	CGGGACCCAAAUGCUUUGCUAAAGCUGGUAAAAUGGAACCAAAUCAACUGUUGAAUGGAUUUGGUCCCCUUCAACCAGCUGUAGCUGCGCAUUGACAGCGCCG	103	chr17(-):69274653-69274755
ssc-miR-133a-3p	UUGGUCCCCUUCAACCAGCUG	21	ssc-mir-133a-2	UAGAGCUGGUAAAAUGGAACCAAAUCGCCUCUUCAAUGGAUUUGGUCCCCUUCAACCAGCUGUAGCUAUGCAU	73	chr6(+):99485213-99485285
ssc-miR-133a-5p	AGCUGGUAAAAUGGAACCAAAU	22	ssc-mir-133a-1	CGGGACCCAAAUGCUUUGCUAAAGCUGGUAAAAUGGAACCAAAUCAACUGUUGAAUGGAUUUGGUCCCCUUCAACCAGCUGUAGCUGCGCAUUGACAGCGCCG	103	chr17(-):69274653-69274755
ssc-miR-133a-5p	AGCUGGUAAAAUGGAACCAAAU	22	ssc-mir-133a-2	UAGAGCUGGUAAAAUGGAACCAAAUCGCCUCUUCAAUGGAUUUGGUCCCCUUCAACCAGCUGUAGCUAUGCAU	73	chr6(+):99485213-99485285
ssc-miR-133b	UUUGGUCCCCUUCAACCAGCUAU	23	ssc-mir-133b	CCUGCUCUGGCUGGUCAAACGGAACCAAGUCCGUCUUCCUGAGAGGUUUGGUCCCCUUCAACCAGCUAUAGCAGGGCUGG	80	chr7(+):52430290-52430369
ssc-miR-1343	CUCCUGGGGCCCGCACUCUCGC	22	ssc-mir-1343	GCUUCGGUGCUGGGGAGCGGCCCCCGGGCGGGCCUCUGCUCUGGCCCCUCCUGGGGCCCGCACUCUCGCUCCGGGUCCG	79	chr2(-):28433182-28433260
ssc-miR-135	UAUGGCUUUUUAUUCCUAUGUGA	23	ssc-mir-135-1	AGGCCUCGCUGUUCUCUAUGGCUUUUUAUUCCUAUGUGAUUCUACUGCUCAUUCAUAUAGGGAUUGGAGCCGUGGCGCACGGCGGGGACA	90	chr13(+):37564051-37564140
ssc-miR-135	UAUGGCUUUUUAUUCCUAUGUGA	23	ssc-mir-135-2	AGAUAAAUUCACUCUAGUGCUUUAUGGCUUUUUAUUCCUAUGUGAUAGUAAUAAAGUCUCAUGUAGGGAUGGAAGCCAUGAAAUACAUUGUGAAAAAUCA	100	chr5(-):90552047-90552146
ssc-miR-136-3p	CAUCAUCGUCUCAAAUGAGUCU	22	ssc-mir-136	UGAGCCCUCGGAGGACUCCAUUUGUUUUGAUGAUGGAUUCUUACGCUCCAUCAUCGUCUCAAAUGAGUCUUCAGAGGGUUCU	82	chr7(+):132079194-132079275
ssc-miR-136-5p	ACUCCAUUUGUUUUGAUGAUGGA	23	ssc-mir-136	UGAGCCCUCGGAGGACUCCAUUUGUUUUGAUGAUGGAUUCUUACGCUCCAUCAUCGUCUCAAAUGAGUCUUCAGAGGGUUCU	82	chr7(+):132079194-132079275
ssc-miR-137	UUAUUGCUUAAGAAUACGCGUAG	23	ssc-mir-137	ACUCUCUUCGGUGACGGGUAUUCUUGGGUGGAUAAUACGGAUUACGUUGUUAUUGCUUAAGAAUACGCGUAGUCGAGGAGAG	82	chr4(-):131567078-131567159
ssc-miR-138	AGCUGGUGUUGUGAAUCAGGC	21	ssc-mir-138	GCGGUGGGGCAGCUGGUGUUGUGAAUCAGGCCGUUGCCAAUCAGAGAACGGCUACUUCACAACACCAGGGUCACACCCCACCACA	85	chr13(+):30329402-30329486
ssc-miR-1388	AGGACUGUCAAACCUGAGAAUG	22	ssc-mir-1388	GUGCCUCCAGGACUGUCAAACCUGAGAAUGGUGAGCGUCCAGGGACAAUCUCAGGUGUGUCAGCCCGAGAGGUGC	75	chrUScaf4148(-):37165-37239
ssc-miR-139-3p	UGGAGACGCGGCCCUGUUGGAGU	23	ssc-mir-139	GUGUAUUCUACAGUGCACGUGUCUCCAGUGUGGCUCGGAGGCUGGAGACGCGGCCCUGUUGGAGUAAC	68	chr9(-):7935635-7935702
ssc-miR-139-5p	UCUACAGUGCACGUGUCUCCAG	22	ssc-mir-139	GUGUAUUCUACAGUGCACGUGUCUCCAGUGUGGCUCGGAGGCUGGAGACGCGGCCCUGUUGGAGUAAC	68	chr9(-):7935635-7935702
ssc-miR-140-3p	UACCACAGGGUAGAACCACGGAC	23	ssc-mir-140	CCUGCCAGUGGUUUUACCCUAUGGUAGGUUACGUCAUGCUGUUCUACCACAGGGUAGAACCACGGACAGG	70	chrUScaf726(+):107288-107357
ssc-miR-140-5p	AGUGGUUUUACCCUAUGGUAG	21	ssc-mir-140	CCUGCCAGUGGUUUUACCCUAUGGUAGGUUACGUCAUGCUGUUCUACCACAGGGUAGAACCACGGACAGG	70	chrUScaf726(+):107288-107357
ssc-miR-141	UAACACUGUCUGGUAAAGAUG	21	ssc-mir-141	CCAUCUUCCAGCACAGUGUUGGAUGGUCUAAUAGUGAAGCUCCUAACACUGUCUGGUAAAGAUGG	65	chr5(-):66193719-66193783
ssc-miR-142-3p	UGUAGUGUUUCCUACUUUAUGG	22	ssc-mir-142	GUGCAGUCACCCAUAAAGUAGAAAGCACUACUAACAGCACUGGAGGGUGUAGUGUUUCCUACUUUAUGGAUGAGUGUACU	80	chr12(+):36203916-36203995
ssc-miR-142-5p	CAUAAAGUAGAAAGCACUACU	21	ssc-mir-142	GUGCAGUCACCCAUAAAGUAGAAAGCACUACUAACAGCACUGGAGGGUGUAGUGUUUCCUACUUUAUGGAUGAGUGUACU	80	chr12(+):36203916-36203995
ssc-miR-143-3p	UGAGAUGAAGCACUGUAGCUC	21	ssc-mir-143	GUCCCCCAGCCGGAGGUGCAGUGCUGCAUCUCUGGUCAGCUGGGAGUCUGAGAUGAAGCACUGUAGCUCGGGAAGGGAGA	80	chr2(+):157344738-157344817
ssc-miR-143-5p	GGUGCAGUGCUGCAUCUCUGG	21	ssc-mir-143	GUCCCCCAGCCGGAGGUGCAGUGCUGCAUCUCUGGUCAGCUGGGAGUCUGAGAUGAAGCACUGUAGCUCGGGAAGGGAGA	80	chr2(+):157344738-157344817
ssc-miR-144	UACAGUAUAGAUGAUGUAC	19	ssc-mir-144	GCCCUGGCUGGGAUAUCAUCAUAUACUGUAAGUUUGCGAUGAGACACUACAGUAUAGAUGAUGUACUAGUCCGGGU	76	chr12(+):47176953-47177028
ssc-miR-145-3p	GGAUUCCUGGAAAUACUGUUCU	22	ssc-mir-145	CACCUUGUCCUCACGGUCCAGUUUUCCCAGGAAUCCCUUAGAUGCUGAGAUGGGGAUUCCUGGAAAUACUGUUCUUGAGGUCAUGG	86	chr2(+):157346127-157346212
ssc-miR-145-5p	GUCCAGUUUUCCCAGGAAUCCCUU	24	ssc-mir-145	CACCUUGUCCUCACGGUCCAGUUUUCCCAGGAAUCCCUUAGAUGCUGAGAUGGGGAUUCCUGGAAAUACUGUUCUUGAGGUCAUGG	86	chr2(+):157346127-157346212
ssc-miR-1468	CUCCGUUUGCCUGUUUUGCUGA	22	ssc-mir-1468	UGGGUGGUUUCUCCGUUUGCCUGUUUUGCUGACGUUCAUUUGACUCAUUCUCAGCAAAAUAAGCAAAUGGAAAAUUCAUCCAU	83	chrX(-):56757045-56757127
ssc-miR-146a-3p	CCUGUGAAGUUUAGUUCUUCAG	22	ssc-mir-146a	UACUCAGCUUUGAGAACUGAAUUCCAUGGGUUGUGUCAUUGUCAGACCUGUGAAGUUUAGUUCUUCAGCUGGGAUAUC	78	chr16(+):68488129-68488206
ssc-miR-146a-5p	UGAGAACUGAAUUCCAUGGGUU	22	ssc-mir-146a	UACUCAGCUUUGAGAACUGAAUUCCAUGGGUUGUGUCAUUGUCAGACCUGUGAAGUUUAGUUCUUCAGCUGGGAUAUC	78	chr16(+):68488129-68488206
ssc-miR-146b	UGAGAACUGAAUUCCAUAGGC	21	ssc-mir-146b	GAACUUUGGCCACCUGGCUCUGAGAACUGAAUUCCAUAGGCUGUGAGCUCUAGCAAAUGCCCUAGGAACUCAGUUCUGGUGCCCGGCUGUGCUAUAGUC	99	chr14(+):123301752-123301850
ssc-miR-148a-3p	UCAGUGCACUACAGAACUUUGU	22	ssc-mir-148a	GAGGCAAAGUUCUGAGACACUCCGACUCUGAAUAUGAUAGAAGUCAGUGCACUACAGAACUUUGUCUC	68	chrUScaf1043(+):80923-80990
ssc-miR-148a-5p	AAAGUUCUGAGACACUCCGACU	22	ssc-mir-148a	GAGGCAAAGUUCUGAGACACUCCGACUCUGAAUAUGAUAGAAGUCAGUGCACUACAGAACUUUGUCUC	68	chrUScaf1043(+):80923-80990
ssc-miR-148b-3p	UCAGUGCAUCACAGAACUUUGU	22	ssc-mir-148b	AUUUGAGGUGAAGUUCUGUUAUACACUCAGGCUGUGGCUCUCUGAAAGUCAGUGCAUCACAGAACUUUGUCUCGAAAGCU	80	chr5(+):20388191-20388270
ssc-miR-148b-5p	GAAGUUCUGUUAUACACUCAGGC	23	ssc-mir-148b	AUUUGAGGUGAAGUUCUGUUAUACACUCAGGCUGUGGCUCUCUGAAAGUCAGUGCAUCACAGAACUUUGUCUCGAAAGCU	80	chr5(+):20388191-20388270
ssc-miR-149	UCUGGCUCCGUGUCUUCACUCCC	23	ssc-mir-149	GCCCAGGCUCUGGCUCCGUGUCUUCACUCCCGUGUGUGUCCGAGGAGGGAGGGAGGGACGGGGGCUGUGCUGGGGC	76	chr15(-):154447027-154447102
ssc-miR-150	UCUCCCAACCCUUGUACCAGUG	22	ssc-mir-150-2	CUCGGCCCUAUCUCCCAACCCUUGUACCAGUGCGUGCCUCAGUCCCUGGUACAGGAAUGGGGGGCAGGGACCUGGGG	77	-
ssc-miR-150	UCUCCCAACCCUUGUACCAGUG	22	ssc-mir-150-1	CUCGGCCCUAUCUCCCAACCCUUGUACCAGUGCGUGCCUCAGUCCCUGGUACAGGAAUGGGGGGCAGGGACCUGGGG	77	chr6(-):50309879-50309955
ssc-miR-151-3p	CUAGACUGAAGCUCCUUGAGGA	22	ssc-mir-151	UUUUCCUGCCCUCGAGGAGCUCACAGUCUAGUACGUCUCAUCCCCUACUAGACUGAAGCUCCUUGAGGACAGGGAUCGUC	80	chrUScaf1855(+):7087-7166
ssc-miR-151-5p	UCGAGGAGCUCACAGUCUAGU	21	ssc-mir-151	UUUUCCUGCCCUCGAGGAGCUCACAGUCUAGUACGUCUCAUCCCCUACUAGACUGAAGCUCCUUGAGGACAGGGAUCGUC	80	chrUScaf1855(+):7087-7166
ssc-miR-152	UCAGUGCAUGACAGAACUUGG	21	ssc-mir-152	CGGCCCAGGUUCUGUGAUACACUCCGACUCGGGCUCUGGAGCAGUCAGUGCAUGACAGAACUUGGGCCCGGACGGACCUU	80	chr12(-):24289536-24289615
ssc-miR-153	UUGCAUAGUCACAAAAGUGA	20	ssc-mir-153	AGCGGUGGCCAGUGUCAUUUUUGUGAUGUUGCAGCUAGUAAUAUGAGCCCAGUUGCAUAGUCACAAAAGUGAUCAUUGGAAACUGUG	87	-
ssc-miR-155-3p	UCCUACAUGUUAGCAUUAACA	21	ssc-mir-155	CUAUAUGCUGUUAAUGCUAAUUGUGAUAGGGGUUUUUACCUCCGUCUGACUCCUACAUGUUAGCAUUAACAGGGUAUGAUG	81	chrUScaf2553(-):133183-133263
ssc-miR-155-5p	UUAAUGCUAAUUGUGAUAGGGG	22	ssc-mir-155	CUAUAUGCUGUUAAUGCUAAUUGUGAUAGGGGUUUUUACCUCCGUCUGACUCCUACAUGUUAGCAUUAACAGGGUAUGAUG	81	chrUScaf2553(-):133183-133263
ssc-miR-15a	UAGCAGCACAUAAUGGUUUGU	21	ssc-mir-15a	UUGGAGUAAAGUAGCAGCACAUAAUGGUUUGUGGAUUUUGAAAAGGUGCAGGCCAUAUUGUGCUGCCUCAAAAAUACAA	79	chrUScaf2048(+):70414-70492
ssc-miR-15b	UAGCAGCACAUCAUGGUUUACA	22	ssc-mir-15b	UUGAGGCCUUAAAGUACUGUAGCAGCACAUCAUGGUUUACAUACUACAAUCAAGAUGCGAAUCAUUAUUUGCUGCUCUAGAAAUUUAAGGAAAUUCAU	98	chr13(+):108388133-108388230
ssc-miR-16	UAGCAGCACGUAAAUAUUGGCG	22	ssc-mir-16-2	CAGUGCCUUAGCAGCACGUAAAUAUUGGCGUUAAGAUUCUAAAAUUAUCUCCAGUAUUAACUGUGCUGCUGAAGUAAGG	79	chrUScaf2048(+):70557-70635
ssc-miR-16	UAGCAGCACGUAAAUAUUGGCG	22	ssc-mir-16-1	UCCGCUCUAGCAGCACGUAAAUAUUGGCGUAGUAAAAUAAAUAUUAAACACCAAUAUUAUUGUGCUGCUUUAGCGUG	77	chr13(+):108388290-108388366
ssc-miR-17-3p	ACUGCAGUGAAGGCACUUGUAG	22	ssc-mir-17	GAAUAAUGUCAAAGUGCUUACAGUGCAGGUAGUGAUAAUGUGCAUCUACUGCAGUGAAGGCACUUGUAGCAUUAUGG	77	chr11(+):66610060-66610136
ssc-miR-17-5p	CAAAGUGCUUACAGUGCAGGUAG	23	ssc-mir-17	GAAUAAUGUCAAAGUGCUUACAGUGCAGGUAGUGAUAAUGUGCAUCUACUGCAGUGAAGGCACUUGUAGCAUUAUGG	77	chr11(+):66610060-66610136
ssc-miR-181a	AACAUUCAACGCUGUCGGUGAGUU	24	ssc-mir-181a-1	GAGUUUAGAGGUUGCUUCAGUGAACAUUCAACGCUGUCGGUGAGUUUGGAAUUCAAAUCAAAACCAUCGACCGUUGAUUGUACCCUAUGGCCAACCAUCAGCUC	104	chr10(-):26427018-26427121
ssc-miR-181a	AACAUUCAACGCUGUCGGUGAGUU	24	ssc-mir-181a-2	ACUCCAAGGAACAUUCAACGCUGUCGGUGAGUUUGGGAUUUGAAAAAACCACCGACCGUUGACUGUACCUUGGGGUUCUU	80	chr1(+):299322152-299322231
ssc-miR-181b	AACAUUCAUUGCUGUCGGUGGGUU	24	ssc-mir-181b-2	AUGGCUGCACUCAACAUUCAUUGCUGUCGGUGGGUUUGAGUCUGAAUCAACUCACUGAUCAAUGAAUGCAAACUGCGGACCAAACA	86	chr1(+):299324014-299324099
ssc-miR-181b	AACAUUCAUUGCUGUCGGUGGGUU	24	ssc-mir-181b-1	GGUCACAAUCAACAUUCAUUGCUGUCGGUGGGUUGAACUGUGUAGACAAGCUCACUGAACAAUGAAUGCAACUGUGGCCC	80	chr10(-):26426857-26426936
ssc-miR-181c	AACAUUCAACCUGUCGGUGAGU	22	ssc-mir-181c	CAAGGGUUUGGGGGAACAUUCAACCUGUCGGUGAGUUUGGGCAGCUCAGGCAAACCAUCGACCGUUGAGUGGACCCCGAGGCCUGGA	87	chr2(-):65553664-65553750
ssc-miR-181d-3p	CCCACCGAGGGAUGAAUGUCAC	22	ssc-mir-181d	UCACAAUCAACAUUCAUUGUUGUCGGUGGGUUGUGAGACGGAGGCCAGACCCACCGAGGGAUGAAUGUCACUGUGGCUGG	80	chr2(-):65553487-65553566
ssc-miR-181d-5p	AACAUUCAUUGUUGUCGGUGGGUU	24	ssc-mir-181d	UCACAAUCAACAUUCAUUGUUGUCGGUGGGUUGUGAGACGGAGGCCAGACCCACCGAGGGAUGAAUGUCACUGUGGCUGG	80	chr2(-):65553487-65553566
ssc-miR-182	UUUGGCAAUGGUAGAACUCACACU	24	ssc-mir-182	UCGCACCGUUUUUGGCAAUGGUAGAACUCACACUGGUGAGAUAAUGGGAUCCGGUGGUUCUAGACUUGCCAACUAUGGUGCGAG	84	chr18(+):20035212-20035295
ssc-miR-183	UAUGGCACUGGUAGAAUUCACUG	23	ssc-mir-183	CUGUGUAUGGCACUGGUAGAAUUCACUGUGAACAGUCUCGGUCAGUGAAUUACCGAAGGGCCAUAAACAG	70	chr18(+):20030651-20030720
ssc-miR-1839-3p	AGACCUACUUUUCUACCAACA	21	ssc-mir-1839	CCUAAAUGAAAAGGUAGAUAGAACAGGUCUUGUUUGCAAGAUGAAUUCAAGACCUACUUUUCUACCAACAGCAAUUACAC	80	chr7(-):57683204-57683283
ssc-miR-1839-5p	AAGGUAGAUAGAACAGGUCUUG	22	ssc-mir-1839	CCUAAAUGAAAAGGUAGAUAGAACAGGUCUUGUUUGCAAGAUGAAUUCAAGACCUACUUUUCUACCAACAGCAAUUACAC	80	chr7(-):57683204-57683283
ssc-miR-184	UGGACGGAGAACUGAUAAGGGU	22	ssc-mir-184	CCAGUCACAUCCCCUUAUCACUUUUCCAGCCAGCUUUGUGACUCUAAAUGUUGGACGGAGAACUGAUAAGGGUAGGUGAUUGA	83	chrUScaf2138(-):214203-214285
ssc-miR-1842	UUGGCUCUGCGAGGUCGGCU	20	ssc-mir-1842	GCCUGGGGUUCUGAUGUGGCGGUGGGCAACGUGAGGGCAGCCAGCACCUGUGAGGUUGGUGGUGCUGACGUUGGCUCUGCGAGGUCGGCUCAAGGU	96	chr3(-):42401522-42401617
ssc-miR-185	UGGAGAGAAAGGCAGUUCCUGA	22	ssc-mir-185	GGUGAGGGAUUGGAGAGAAAGGCAGUUCCUGAUGGUCCCCUCCCCAGGGGCUGGCUUUCCUCUGGUCCUUCCCUCC	76	chr14(+):55086524-55086599
ssc-miR-186-3p	GCCCAAAGGUGAAUUUUUUGGG	22	ssc-mir-186	UGCUUAUAACUUUCCAAAGAAUUCUCCUUUUGGGCUUUAUGAUUUUAUUUUAAGCCCAAAGGUGAAUUUUUUGGGAAGUUUG	82	chr6(+):131558966-131559047
ssc-miR-186-5p	CAAAGAAUUCUCCUUUUGGGCUU	23	ssc-mir-186	UGCUUAUAACUUUCCAAAGAAUUCUCCUUUUGGGCUUUAUGAUUUUAUUUUAAGCCCAAAGGUGAAUUUUUUGGGAAGUUUG	82	chr6(+):131558966-131559047
ssc-miR-187	UCGUGUCUUGUGUUGCAGCCGG	22	ssc-mir-187	UGAGACCUCGGGCUACAACACGGGACUCGGGCGCUGCUCUGACCCCUCGUGUCUUGUGUUGCAGCCGGAGGGACGCAG	78	chr6(-):112191797-112191874
ssc-miR-18a	UAAGGUGCAUCUAGUGCAGAUA	22	ssc-mir-18a	GUGCUUUUUGUUCUAAGGUGCAUCUAGUGCAGAUAGUGAAGUAGAUUAGCAUCUACUGCCCUAAGUGCUCCUUCUGGCAUAAGAAGUUAUGU	92	chr11(+):66610195-66610286
ssc-miR-18b	UAAGGUGCAUCUAGUGCAGUUAG	23	ssc-mir-18b	UCUCUUGUGUUAAGGUGCAUCUAGUGCAGUUAGUGAAGCAGCUUAGAAUCUACUGCCCUAAAUGCCCCUUCUGGCACAGGCUG	83	chrX(-):126200019-126200101
ssc-miR-190a	UGAUAUGUUUGAUAUAUUAGG	21	ssc-mir-190a	GGCCUCUGUGUGAUAUGUUUGAUAUAUUAGGUUGUUAUUUAAUCCAACUAUAUAUCAAACAUAUUCCUACAGUGUCUUGCCC	82	chr1(-):120448012-120448093
ssc-miR-190b	UGAUAUGUUUGAUAUUGGGUUG	22	ssc-mir-190b	UGCUUCUGUGUGAUAUGUUUGAUAUUGGGUUGUUUAAUUAGGAACCAACUAAAUGUCAAACAUAUUCUUACAGCAGUAGGCAA	83	chrUScaf2882(-):17131-17213
ssc-miR-191	CAACGGAAUCCCAAAAGCAGCUG	23	ssc-mir-191	ACAGCGGGCAACGGAAUCCCAAAAGCAGCUGUUGUCUCCAGAGCAUUCCAGCUGCACUUGGAUUUCGUUCCCUGCUCUCU	80	chr13(-):34898601-34898680
ssc-miR-192	CUGACCUAUGAAUUGACAGCC	21	ssc-mir-192	GCACAGGGCUCUGACCUAUGAAUUGACAGCCAGUGCUCUCAUCUCCCCUCUGGCUGCCAAUUCCAUAGGUCACAGGUAUG	80	chr2(+):6416980-6417059
ssc-miR-193a-3p	AACUGGCCUACAAAGUCCCAGU	22	ssc-mir-193a	GCGGGAGCUGAGGGCUGGGUCUUUGCGGGCGAGAUGAGGGUGUUGGUUCAACUGGCCUACAAAGUCCCAGUCCUCGGCCC	80	chr12(-):45165038-45165117
ssc-miR-193a-5p	UGGGUCUUUGCGGGCGAGAUGA	22	ssc-mir-193a	GCGGGAGCUGAGGGCUGGGUCUUUGCGGGCGAGAUGAGGGUGUUGGUUCAACUGGCCUACAAAGUCCCAGUCCUCGGCCC	80	chr12(-):45165038-45165117
ssc-miR-194a-3p	CCAGUGGGGCUGCUGUUAUCU	21	ssc-mir-194a	UGCCACCCCCUGUAACAGCAACUCCAUGUGGAAGUGCCCACUAGUUCCAGUGGGGCUGCUGUUAUCUGGGGUGGGG	76	chr2(+):6416779-6416854
ssc-miR-194a-5p	UGUAACAGCAACUCCAUGUGG	21	ssc-mir-194a	UGCCACCCCCUGUAACAGCAACUCCAUGUGGAAGUGCCCACUAGUUCCAGUGGGGCUGCUGUUAUCUGGGGUGGGG	76	chr2(+):6416779-6416854
ssc-miR-194b-3p	CCAGUGGAGAUGCUGUUACCUU	22	ssc-mir-194b	CGCCAUCAGCUGUAACAGCGACUCCAUGUGGACUGUGCCCCAAUUUCCAGUGGAGAUGCUGUUACCUUUGACGGCGAC	78	chr10(+):11962863-11962940
ssc-miR-194b-5p	UGUAACAGCGACUCCAUGUGGA	22	ssc-mir-194b	CGCCAUCAGCUGUAACAGCGACUCCAUGUGGACUGUGCCCCAAUUUCCAGUGGAGAUGCUGUUACCUUUGACGGCGAC	78	chr10(+):11962863-11962940
ssc-miR-195	UAGCAGCACAGAAAUAUUGGC	21	ssc-mir-195	CAGCCCCCCUGGCUCUAGCAGCACAGAAAUAUUGGCACCGGGCGGAGAGUCUGCCAGUAUUGGCUGUGCUGCCCCAGGCA	80	chr12(+):54717315-54717394
ssc-miR-196a	UAGGUAGUUUCAUGUUGUUGGG	22	ssc-mir-196a-2	UUGCUCAGCUGAUCUGUGGCUUAGGUAGUUUCAUGUUGUUGGGAUUGAGUUUUGAACUCGGCAACAAGAAACUGCCUGAGUUACAUCAGUCGGUUAUCGUCGAGGGC	107	chr5(-):19654956-19655062
ssc-miR-196a	UAGGUAGUUUCAUGUUGUUGGG	22	ssc-mir-196a-1	CUGAGUGAAUUAGGUAGUUUCAUGUUGUUGGGCCUGGAUUUCUGAACACAACGACAUUAAACCACCCGACUCACGGCAGU	80	chr12(+):24836774-24836853
ssc-miR-196b-3p	CGACAGCACGACACUGCCUUCA	22	ssc-mir-196b-1	CUGGUCGGUGAUUUAGGUAGUUUCCUGUUGUUGGGAUCCACCUUUCUCUCGACAGCACGACACUGCCUUCAUUACUUCAG	80	chr18(+):49836543-49836622
ssc-miR-196b-3p	CGACAGCACGACACUGCCUUCA	22	ssc-mir-196b-2	GUCGGUGAUUUAGGUAGUUUCCUGUUGUUGGGAUCCACCUUUCUCUCGACAGCACGACACUGCCUUCAUUACUUCAGU	78	chr18(+):50037507-50037584
ssc-miR-196b-5p	UAGGUAGUUUCCUGUUGUUGGG	22	ssc-mir-196b-1	CUGGUCGGUGAUUUAGGUAGUUUCCUGUUGUUGGGAUCCACCUUUCUCUCGACAGCACGACACUGCCUUCAUUACUUCAG	80	chr18(+):49836543-49836622
ssc-miR-196b-5p	UAGGUAGUUUCCUGUUGUUGGG	22	ssc-mir-196b-2	GUCGGUGAUUUAGGUAGUUUCCUGUUGUUGGGAUCCACCUUUCUCUCGACAGCACGACACUGCCUUCAUUACUUCAGU	78	chr18(+):50037507-50037584
ssc-miR-199a-3p	ACAGUAGUCUGCACAUUGGUUA	22	ssc-mir-199a-2	CCCCGCCAACCCAGUGUUCAGACUACCUGUUCAGGGGGCUCUGAAUGUGUACAGUAGUCUGCACAUUGGUUAGGCUGGGC	80	chr2(-):69991779-69991858
ssc-miR-199a-3p	ACAGUAGUCUGCACAUUGGUUA	22	ssc-mir-199a-1	UCCGUCGCCCCAGUGUUCAGACUACCUGUUCAGGACAAUGCCGUUGUACAGUAGUCUGCACAUUGGUUAGACUGGG	76	chr9(-):126105251-126105326
ssc-miR-199a-5p	CCCAGUGUUCAGACUACCUGUUC	23	ssc-mir-199a-2	CCCCGCCAACCCAGUGUUCAGACUACCUGUUCAGGGGGCUCUGAAUGUGUACAGUAGUCUGCACAUUGGUUAGGCUGGGC	80	chr2(-):69991779-69991858
ssc-miR-199a-5p	CCCAGUGUUCAGACUACCUGUUC	23	ssc-mir-199a-1	UCCGUCGCCCCAGUGUUCAGACUACCUGUUCAGGACAAUGCCGUUGUACAGUAGUCUGCACAUUGGUUAGACUGGG	76	chr9(-):126105251-126105326
ssc-miR-199b-3p	UACAGUAGUCUGCACAUUGGUU	22	ssc-mir-199b	CCGUCUACCCAGUGUUUAGACUAUCUGUUCAGGACUCCCAAAUUGUACAGUAGUCUGCACAUUGGUUAGGCUGG	74	chr1(-):302681826-302681899
ssc-miR-199b-5p	CCCAGUGUUUAGACUAUCUGUU	22	ssc-mir-199b	CCGUCUACCCAGUGUUUAGACUAUCUGUUCAGGACUCCCAAAUUGUACAGUAGUCUGCACAUUGGUUAGGCUGG	74	chr1(-):302681826-302681899
ssc-miR-19a	UGUGCAAAUCUAUGCAAAACUGA	23	ssc-mir-19a	GCAGUCCUCUGUUAGUUUUGCAUAGUUGCACUACAAGAAGAAUGUAGUUGUGCAAAUCUAUGCAAAACUGAUGGUGGCCUGC	82	chr11(+):66610343-66610424
ssc-miR-19b	UGUGCAAAUCCAUGCAAAACUGA	23	ssc-mir-19b-1	CUGUUCUAUGGUUAGUUUUGCAGGUUUGCAUCCAGCUGUGUGAUAUUCUGCUGUGCAAAUCCAUGCAAAACUGACUGUGG	80	chr11(+):66610642-66610721
ssc-miR-19b	UGUGCAAAUCCAUGCAAAACUGA	23	ssc-mir-19b-2	UACAGUUAGUUUUGCAGGUUUGCAUUUCAGCGUAUGUAUGUGUAUAUGGCUGUGCAAAUCCAUGCAAAACUGAUUGUGAU	80	chrX(-):126199650-126199729
ssc-miR-200b	UAAUACUGCCUGGUAAUGAUGAC	23	ssc-mir-200b	CCGCCAUCUUACUGGGCAGCAUUGGAUGGUGUCUGGUCUCUAAUACUGCCUGGUAAUGAUGACGG	65	chr6(+):58064306-58064370
ssc-miR-202-3p	AGAGGUGUAGGCAUGGGAA	19	ssc-mir-202	CGCCGUUCCGCCUUCCUAUGCAUAUACUUCUUUGAGGGUCUGGCCUGAAGAGGUGUAGGCAUGGGAAACCGGGGCGACGA	80	chr14(-):153169585-153169664
ssc-miR-202-5p	UUCCUAUGCAUAUACUUCUUU	21	ssc-mir-202	CGCCGUUCCGCCUUCCUAUGCAUAUACUUCUUUGAGGGUCUGGCCUGAAGAGGUGUAGGCAUGGGAAACCGGGGCGACGA	80	chr14(-):153169585-153169664
ssc-miR-204	UUCCCUUUGUCAUCCUAUGCCU	22	ssc-mir-204	GGCUACAGUCCUUCUCAUGUGACUCGUGGACUUCCCUUUGUCAUCCUAUGCCUGAGAAUAUAUGAAGGAGGCUGGGAAGGCAAAGGGACGUUCAAUUGUCAUCACUGGC	109	chr1(-):250527017-250527125
ssc-miR-205	UCCUUCAUUCCACCGGAGUCUG	22	ssc-mir-205	CUCUUGUCCUUCAUUCCACCGGAGUCUGUCUCAUACCCAACCAGAUUUCAGUGGAGUGAAGCUCAGGAG	69	chr9(-):146808292-146808360
ssc-miR-206	UGGAAUGUAAGGAAGUGUGUGA	22	ssc-mir-206	UUCCCGAGGCCACAUGCUUCUUUAUAUCCCCAUACGGAUUACUUGACUAUGGAAUGUAAGGAAGUGUGUGAUCUCGUUAA	80	chr7(+):52426445-52426524
ssc-miR-208b	AUAAGACGAACAAAAGGUUUGU	22	ssc-mir-208b	CUCUCAGGGAAGCUUUUUGCUCGCGUUAUGUUUCUCAUCCGAAUAUAAGACGAACAAAAGGUUUGUCUGAGGGCAGAGUG	80	chr7(-):81071323-81071402
ssc-miR-20a-3p	ACUGCAUUAUGAGCACUUAAAGU	23	ssc-mir-20a	GUAGCACUAAAGUGCUUAUAGUGCAGGUAGUGUUUAGUUAUCUACUGCAUUAUGAGCACUUAAAGUACUGC	71	chr11(+):66610513-66610583
ssc-miR-20a-5p	UAAAGUGCUUAUAGUGCAGGUA	22	ssc-mir-20a	GUAGCACUAAAGUGCUUAUAGUGCAGGUAGUGUUUAGUUAUCUACUGCAUUAUGAGCACUUAAAGUACUGC	71	chr11(+):66610513-66610583
ssc-miR-20b	CAAAGUGCUCACAGUGCAGGUAG	23	ssc-mir-20b-2	CCGGCAGUACCAAAGUGCUCACAGUGCAGGUAGGUUUUGCAUUACUCUACUGUAGUGUGGGCACUUCCAGUACUCUUGGA	80	-
ssc-miR-20b	CAAAGUGCUCACAGUGCAGGUAG	23	ssc-mir-20b-1	CCGGCAGUACCAAAGUGCUCACAGUGCAGGUAGGUUUUGCAUUACUCUACUGUAGUGUGGGCACUUCCAGUACUCUUGGA	80	chrX(-):126199775-126199854
ssc-miR-21-3p	CAACAGCAGUCGAUGGGCUGU	21	ssc-mir-21	UGUACCACCUUGUCGGGUAGCUUAUCAGACUGAUGUUGACUGUUGAAUCUCAUGGCAACAGCAGUCGAUGGGCUGUCUGACAUUUUGGUAUC	92	chr12(+):37340385-37340476
ssc-miR-21-5p	UAGCUUAUCAGACUGAUGUUGA	22	ssc-mir-21	UGUACCACCUUGUCGGGUAGCUUAUCAGACUGAUGUUGACUGUUGAAUCUCAUGGCAACAGCAGUCGAUGGGCUGUCUGACAUUUUGGUAUC	92	chr12(+):37340385-37340476
ssc-miR-210	CUGUGCGUGUGACAGCGGCUGA	22	ssc-mir-210	GCGCAGGGCAGCCACUGCCCACCGCACACUGCGCUGCUCCGGACCCACUGUGCGUGUGACAGCGGCUGAUCUGUCC	76	chr2(+):339074-339149
ssc-miR-212	ACCUUGGCUCUAGACUGCUUACU	23	ssc-mir-212	GCGCGCCGGCACCUUGGCUCUAGACUGCUUACUGCCCGGGCCGCCCUCAGUAACAGUCUCCAGUCACGGCCACCGACGCCUG	82	chr12(-):50016151-50016232
ssc-miR-214-3p	ACAGCAGGCACAGACAGGCAG	21	ssc-mir-214	GGCCUGGCUGGACGGAGUUGUCAUGUGUCUGCCUGUCUACACUUGCUGUGCAGAACAUCCGCUCACCUGUACAGCAGGCACAGACAGGCAGUCACAUGACAACCCAGCCU	110	chr9(-):126099461-126099570
ssc-miR-214-5p	UGCCUGUCUACACUUGCUGUGC	22	ssc-mir-214	GGCCUGGCUGGACGGAGUUGUCAUGUGUCUGCCUGUCUACACUUGCUGUGCAGAACAUCCGCUCACCUGUACAGCAGGCACAGACAGGCAGUCACAUGACAACCCAGCCU	110	chr9(-):126099461-126099570
ssc-miR-215	AUGACCUAUGAAUUGACAGAC	21	ssc-mir-215	AGAGAUGGUGUACAGGAAAAUGACCUAUGAAUUGACAGACAAUGUGGCUAAAUCUGUCUGUCAUUUCUGUAGGCCAAUAUUCUGUAUAUCUCUGCU	96	chr10(+):11963149-11963244
ssc-miR-216	UAAUCUCAGCUGGCAACUGUGAG	23	ssc-mir-216-1	GAUGGCUGUGAGUUGGCUUAAUCUCAGCUGGCAACUGUGAGAUGUUCAUACAAUCCCCCACAGUGGUCUCUGGGAUUAUGCUAAACAGAGCAAUUUCCUUGCCCU	105	chr3(+):90058975-90059079
ssc-miR-216	UAAUCUCAGCUGGCAACUGUGAG	23	ssc-mir-216-2	UGAGUUGGCUUAAUCUCAGCUGGCAACUGUGAGAUGUUCAUACAAUCCCCCACAGUGGUCUCUGGGAUUAUGCUAAACAGAG	82	-
ssc-miR-217	UACUGCAUCAGGAACUGAUUGGAU	24	ssc-mir-217-1	AUAAUUAUUACAGAGUUUUUGAUGUCGCAGAUACUGCAUCAGGAACUGAUUGGAUAAGAAUUGGUCACCAUCAGUUCUUAAUGCAUUGCCUUCAGCAUCUAAACAAG	107	chr3(+):90065707-90065813
ssc-miR-217	UACUGCAUCAGGAACUGAUUGGAU	24	ssc-mir-217-2	AUGUCGCAGAUACUGCAUCAGGAACUGAUUGGAUAAGAAUUGGUCACCAUCAGUUCUUAAUGCAUUGCCUUCAGCAUC	78	-
ssc-miR-218	UUGUGCUUGAUCUAACCAUGU	21	ssc-mir-218-2	AGAUUUUCUGUUGUGCUUGAUCUAACCAUGUGGUUGCCAGGUAUGAGUAAAACAUGGUUCUGUCAAGCACCAUGGAACGUCA	82	chrUScaf1267(-):26754-26835
ssc-miR-218-3p	AUGGUUCUGUCAAGCACCAUG	21	ssc-mir-218-1	AGAUUUUCUGUUGUGCUUGAUCUAACCAUGUGGUUGCCAGGUAUGAGUAAAACAUGGUUCUGUCAAGCACCAUGGAACGUCACG	84	chr8(-):15443762-15443845
ssc-miR-218-5p	UUGUGCUUGAUCUAACCAUGU	21	ssc-mir-218-1	AGAUUUUCUGUUGUGCUUGAUCUAACCAUGUGGUUGCCAGGUAUGAGUAAAACAUGGUUCUGUCAAGCACCAUGGAACGUCACG	84	chr8(-):15443762-15443845
ssc-miR-218b	UUGUGCUUGAUCUAACCAUGUG	22	ssc-mir-218b	GGGCUUUCCUUUGUGCUUGAUCUAACCAUGUGGUGGAACGAUGGAAACGGAACAUGGUUCUGUCAAGCACCGCGGAAAGCUCCG	84	chr16(+):59686628-59686711
ssc-miR-219a	AGAGUUGAGUCUGGACGUCCCG	22	ssc-mir-219a	CCGCGGCUCUUGAUUGUCCAAACGCAAUUCUCGAGUCUAUAGCUCUGGCCGAGAGUUGAGUCUGGACGUCCCGAGCCGUCGCC	83	chr7(-):29752701-29752783
ssc-miR-219b-3p	AGAAUUGUGGCUGGACAUCU	20	ssc-mir-219b	GGCUUCGCCACUGAUUGUCCAAACGCAAUUCUUGUACGAGUCUGCGGCCAACCGAGAAUUGUGGCUGGACAUCUGUGGCUGAGC	84	chr1(-):302806853-302806936
ssc-miR-22-3p	AAGCUGCCAGUUGAAGAACUGU	22	ssc-mir-22	GAGCCGCAGUAGUUCUUCAGUGGCAAGCUUUAUGUCCUGACCCAGCUAAAGCUGCCAGUUGAAGAACUGUUGCCCUCUGC	80	-
ssc-miR-22-5p	AGUUCUUCAGUGGCAAGCUUUA	22	ssc-mir-22	GAGCCGCAGUAGUUCUUCAGUGGCAAGCUUUAUGUCCUGACCCAGCUAAAGCUGCCAGUUGAAGAACUGUUGCCCUCUGC	80	-
ssc-miR-221-3p	AGCUACAUUGUCUGCUGGGUUU	22	ssc-mir-221	UGAACCUGGCAUACAAUGUAGAUUUCUGUGUUUGUUGGGCAACAGCUACAUUGUCUGCUGGGUUUCAGGC	70	chrX(-):45274873-45274942
ssc-miR-221-5p	ACCUGGCAUACAAUGUAGAUUUCUGU	26	ssc-mir-221	UGAACCUGGCAUACAAUGUAGAUUUCUGUGUUUGUUGGGCAACAGCUACAUUGUCUGCUGGGUUUCAGGC	70	chrX(-):45274873-45274942
ssc-miR-222	AGCUACAUCUGGCUACUGGGUCUC	24	ssc-mir-222	UGCCCUCAAUGGCUCAGUAGCCAGUGUAGAUCCUGUCAUUUGUAAUCAGUAGCUACAUCUGGCUACUGGGUCUCUGAUGG	80	chrX(-):45275613-45275692
ssc-miR-223	UGUCAGUUUGUCAAAUACCCC	21	ssc-mir-223	CCACGCUCCGUGUAUUUGACAAGCUGAGUUGGACACUCCAUGUAGUAGAGUGUCAGUUUGUCAAAUACCCCAAGUGCGG	79	chrX(+):58752425-58752503
ssc-miR-224	CAAGUCACUAGUGGUUCCGUUUA	23	ssc-mir-224	GGGCUUUCAAGUCACUAGUGGUUCCGUUUAGUAGAAGGUUUUGCAUUGUUUCAAAAUGGUGCCCUAGUGACUACAAAGCCC	81	chrX(-):140860060-140860140
ssc-miR-2320-3p	CGAUGAUGGUCCCUGUGUUUG	21	ssc-mir-2320	GCUGUCCCCAUGGCACAGGGUCCAGCUGUCGGCUGUAAUACCCGAUGGGUCGAUGAUGGUCCCUGUGUUUGGGGCGAGCAC	81	chr6(-):60147823-60147903
ssc-miR-2320-5p	UGGCACAGGGUCCAGCUGUCGG	22	ssc-mir-2320	GCUGUCCCCAUGGCACAGGGUCCAGCUGUCGGCUGUAAUACCCGAUGGGUCGAUGAUGGUCCCUGUGUUUGGGGCGAGCAC	81	chr6(-):60147823-60147903
ssc-miR-2366	UGGGUCACAGAAGAGGGUCUGG	22	ssc-mir-2366-2	GCCCUGGCCCCAGGGUCCUCUUGUCUGAGCCCCAGAAAGAGGAGAGAGCGCUGGGUCACAGAAGAGGGUCUGGGGGACAGGUU	83	chr1(+):142822087-142822169
ssc-miR-2366	UGGGUCACAGAAGAGGGUCUGG	22	ssc-mir-2366-1	GCCCUGGCCCCAGGGUCCUCUUGUCUGAGCCCCAGAAAGAGGAGAGAGCGCUGGGUCACAGAAGAGGGUCUGGGGGACAGGUU	83	chr1(-):142775297-142775379
ssc-miR-23a	AUCACAUUGCCAGGGAUUUCC	21	ssc-mir-23a	CGGCUGGGGUUCCUGGGGAUGGGAUUUGCUGCCUGUCACAAAUCACAUUGCCAGGGAUUUCCAAUCGACC	70	chr2(+):65581838-65581907
ssc-miR-23b	AUCACAUUGCCAGGGAUUACCA	22	ssc-mir-23b	CUCUGGCUGCUUGGGUUCCUGGCAUGCUGAUUUGUGACUUAAGAUUAAAAUCACAUUGCCAGGGAUUACCACGCAGCCAC	80	chr10(-):31341114-31341193
ssc-miR-24-1-5p	GUGCCUACUGAGCUGAAACACAGU	24	ssc-mir-24-1	CUCUGCCUCCCGUGCCUACUGAGCUGAAACACAGUUGAUUUGUGCAGACUGGCUCAGUUCAGCAGGAACAGG	72	chr2(+):65582174-65582245
ssc-miR-24-2-5p	GUGCCUACUGAGCUGAUAUCAGU	23	ssc-mir-24-2	GACCCGCCCUCCGGUGCCUACUGAGCUGAUAUCAGUUCUCAUUUUACACACUGGCUCAGUUCAGCAGGAACAGGAGUCGA	80	chr10(-):31340334-31340413
ssc-miR-24-3p	UGGCUCAGUUCAGCAGGAACAG	22	ssc-mir-24-1	CUCUGCCUCCCGUGCCUACUGAGCUGAAACACAGUUGAUUUGUGCAGACUGGCUCAGUUCAGCAGGAACAGG	72	chr2(+):65582174-65582245
ssc-miR-24-3p	UGGCUCAGUUCAGCAGGAACAG	22	ssc-mir-24-2	GACCCGCCCUCCGGUGCCUACUGAGCUGAUAUCAGUUCUCAUUUUACACACUGGCUCAGUUCAGCAGGAACAGGAGUCGA	80	chr10(-):31340334-31340413
ssc-miR-2411	UGGAGUGACUGUCAGAUGCAGC	22	ssc-mir-2411	AGAGGCAAUGUGGAGUGACUGUCAGAUGCAGCCAUCAGAAUAGGUGAUUUGGCUGAACUGUCAUACUCCCACAUCCUCCACCA	83	chr4(-):104403861-104403943
ssc-miR-2483	AAACAUCUGGUUGGUUGAGAGA	22	ssc-mir-2483	UGAAAAGUUCCGUCAACCAUCCAGCUGUUUGGGGUGAUGCAAACAAACAUCUGGUUGGUUGAGAGAAUUUUUUACU	76	chrX(-):117608201-117608276
ssc-miR-26a	UUCAAGUAAUCCAGGAUAGGCU	22	ssc-mir-26a	GGCUGUGGCUGGAUUCAAGUAAUCCAGGAUAGGCUGUUUCCAUCUGUGAGGCCUAUUCUUGAUUACUUGUUUCUGGAGGCAGCU	84	chrUScaf3878(+):40640-40723
ssc-miR-26b-3p	CCUGUUCUCCAUUACUUGGCU	21	ssc-mir-26b	CCCAGUUCAAGUAAUUCAGGAUAGGUUGUGUGCUGUCCAGCCUGUUCUCCAUUACUUGGCUCGGG	65	chrUScaf756(+):56015-56079
ssc-miR-26b-5p	UUCAAGUAAUUCAGGAUAGGUU	22	ssc-mir-26b	CCCAGUUCAAGUAAUUCAGGAUAGGUUGUGUGCUGUCCAGCCUGUUCUCCAUUACUUGGCUCGGG	65	chrUScaf756(+):56015-56079
ssc-miR-27a	UUCACAGUGGCUAAGUUCCGC	21	ssc-mir-27a	UGGCCUGGGGAGCAGGGCUUAGCUGCUUGUGAGCAGGUCCACAGCAAGUCGUGUUCACAGUGGCUAAGUUCCGCCCCCUGGA	82	chr2(+):65582015-65582096
ssc-miR-27b-3p	UUCACAGUGGCUAAGUUCUGC	21	ssc-mir-27b	ACGAGGUGCAGAGCUUAGCUGAUUGGUGAACAGUGACUGGUUUCCGCUUUGUUCACAGUGGCUAAGUUCUGCACCUGAAG	80	chr10(-):31340880-31340959
ssc-miR-27b-5p	AGAGCUUAGCUGAUUGGUGAACA	23	ssc-mir-27b	ACGAGGUGCAGAGCUUAGCUGAUUGGUGAACAGUGACUGGUUUCCGCUUUGUUCACAGUGGCUAAGUUCUGCACCUGAAG	80	chr10(-):31340880-31340959
ssc-miR-28-3p	CACUAGAUUGUGAGCUCCUGGA	22	ssc-mir-28	GGUCCUUGCCCUCAAGGAGCUCACAGUCUAUUGAGUUGCCUUUCUGUCUUCCCCACUAGAUUGUGAGCUCCUGGAGGGCAGGCACU	86	chrUScaf832(+):169149-169234
ssc-miR-28-5p	AAGGAGCUCACAGUCUAUUGAG	22	ssc-mir-28	GGUCCUUGCCCUCAAGGAGCUCACAGUCUAUUGAGUUGCCUUUCUGUCUUCCCCACUAGAUUGUGAGCUCCUGGAGGGCAGGCACU	86	chrUScaf832(+):169149-169234
ssc-miR-296-3p	AGGGUUGGGCGGAGGCUUUCC	21	ssc-mir-296	GACCCUUCCGGAGGGCCCCCCCCAAUCCUGUUGUGCUGGAUUCAGAGGGUUGGGCGGAGGCUUUCCUGAAGGCUCUG	77	chr17(-):66288704-66288780
ssc-miR-296-5p	GAGGGCCCCCCCCAAUCCUGU	21	ssc-mir-296	GACCCUUCCGGAGGGCCCCCCCCAAUCCUGUUGUGCUGGAUUCAGAGGGUUGGGCGGAGGCUUUCCUGAAGGCUCUG	77	chr17(-):66288704-66288780
ssc-miR-299	AUGGUUUACCGUCCCACAUAC	21	ssc-mir-299	CGGUACUUGAAGAAAUGGUUUACCGUCCCACAUACAUUUUGCAUAUGUAUGUGGGACGGUAAACCGCUUCUUGGUAUCC	79	-
ssc-miR-29a-3p	CUAGCACCAUCUGAAAUCGGUUA	23	ssc-mir-29a	CCCCUUAGAGGAUGACUGAUUUCUUUUGGUGUUCAGAGUCAAUAUAAUUUUCUAGCACCAUCUGAAAUCGGUUAUAAUGAUUGGGG	86	chr18(+):19035225-19035310
ssc-miR-29a-5p	ACUGAUUUCUUUUGGUGUUCAG	22	ssc-mir-29a	CCCCUUAGAGGAUGACUGAUUUCUUUUGGUGUUCAGAGUCAAUAUAAUUUUCUAGCACCAUCUGAAAUCGGUUAUAAUGAUUGGGG	86	chr18(+):19035225-19035310
ssc-miR-29b	UAGCACCAUUUGAAAUCAGUGUU	23	ssc-mir-29b-1	CUUCAGGAAGCUGGUUUCAUAUGGUGGUUUAGAUUUAAAAAGUGAUUGUCUAGCACCAUUUGAAAUCAGUGUUCUUGGGGG	81	chr18(+):19034822-19034902
ssc-miR-29b	UAGCACCAUUUGAAAUCAGUGUU	23	ssc-mir-29b-2	CUUCUGGAAGCUGGUUUCACAUGGUGGCUUAGAUUUUUCCAUCUUUGUAUCUAGCACCAUUUGAAAUCAGUGUUUUAGGAGUAA	84	chr9(+):148552438-148552521
ssc-miR-29c	UAGCACCAUUUGAAAUCGGUUA	22	ssc-mir-29c	AUCUCUUACACAGGCUGACCGAUUUCUCCUGGUGUUCAGAGUCUGUUUUUGUCUAGCACCAUUUGAAAUCGGUUAUGAUGUAGGGGGA	88	chr9(+):148552997-148553084
ssc-miR-301	CAGUCCAAUAGUAUUGUCAAAGC	23	ssc-mir-301	GCUAACAAAUGCUCUGACUUUAUUGCACUACUGUACUUUACAGCUACCAGUCCAAUAGUAUUGUCAAAGCAUCUGAGAGCAG	82	-
ssc-miR-30a-3p	CUUUCAGUCGGAUGUUUGCAGC	22	ssc-mir-30a	UCCCUGCGACAGUGAGCGGCUGUAAACAUCCUCGACUGGAAGCUGUGAGGCUGAAGACGGGCUUUCAGUCGGAUGUUUGCAGCCGCCGACUGCCUCCCGCAUCAGGA	107	chrUScaf3160(+):200546-200652
ssc-miR-30a-5p	UGUAAACAUCCUCGACUGGAAG	22	ssc-mir-30a	UCCCUGCGACAGUGAGCGGCUGUAAACAUCCUCGACUGGAAGCUGUGAGGCUGAAGACGGGCUUUCAGUCGGAUGUUUGCAGCCGCCGACUGCCUCCCGCAUCAGGA	107	chrUScaf3160(+):200546-200652
ssc-miR-30b-3p	CUGGGAGGUGGAUGUUUACUU	21	ssc-mir-30b	UUUCAGUUCGUGUAAACAUCCUACACUCAGCUGUAAUACAUGGAUUGGCUGGGAGGUGGAUGUUUACUUCAGCUGA	76	chrUScaf3775(-):156266-156341
ssc-miR-30b-5p	UGUAAACAUCCUACACUCAGCU	22	ssc-mir-30b	UUUCAGUUCGUGUAAACAUCCUACACUCAGCUGUAAUACAUGGAUUGGCUGGGAGGUGGAUGUUUACUUCAGCUGA	76	chrUScaf3775(-):156266-156341
ssc-miR-30c-1-3p	CUGGGAGAGGGUUGUUUACU	20	ssc-mir-30c-1	CGUAGUGCGUGUAAACAUCCUACACUCUCAGCUGUGAGCUCGAGGUGGCUGGGAGAGGGUUGUUUACUCCUUCUGCCAUG	80	chr6(-):157473595-157473674
ssc-miR-30c-3p	CUGGGAGAAGGCUGUUUACUCU	22	ssc-mir-30c-2	GACAGAUACUGUAAACAUCCUACACUCUCAGCUGUGGAAAGUAAGAAAGCUGGGAGAAGGCUGUUUACUCUCUCUGCCUU	80	chrUScaf3160(+):226517-226596
ssc-miR-30c-5p	UGUAAACAUCCUACACUCUCAGC	23	ssc-mir-30c-2	GACAGAUACUGUAAACAUCCUACACUCUCAGCUGUGGAAAGUAAGAAAGCUGGGAGAAGGCUGUUUACUCUCUCUGCCUU	80	chrUScaf3160(+):226517-226596
ssc-miR-30c-5p	UGUAAACAUCCUACACUCUCAGC	23	ssc-mir-30c-1	CGUAGUGCGUGUAAACAUCCUACACUCUCAGCUGUGAGCUCGAGGUGGCUGGGAGAGGGUUGUUUACUCCUUCUGCCAUG	80	chr6(-):157473595-157473674
ssc-miR-30d	UGUAAACAUCCCCGACUGGAAGCU	24	ssc-mir-30d	CUGUUGUUGUAAACAUCCCCGACUGGAAGCUGUAAGACAUAGCUAAGCUUUCAGUCAGAUGUUUGCUGCCACCGACUCU	79	chr4(+):6713518-6713596
ssc-miR-30e-3p	CUUUCAGUCGGAUGUUUACAGC	22	ssc-mir-30e	UUUGCCACUGUAAACAUCCUUGACUGGAAGCUGUGAGGCGUUCCCAGGAGCUUUCAGUCGGAUGUUUACAGCGGCAGGCU	80	chr6(-):157476655-157476734
ssc-miR-30e-5p	UGUAAACAUCCUUGACUGGAAGCU	24	ssc-mir-30e	UUUGCCACUGUAAACAUCCUUGACUGGAAGCUGUGAGGCGUUCCCAGGAGCUUUCAGUCGGAUGUUUACAGCGGCAGGCU	80	chr6(-):157476655-157476734
ssc-miR-31	AGGCAAGAUGCUGGCAUAGCUG	22	ssc-mir-31	ACUGGAGAGGAGGCAAGAUGCUGGCAUAGCUGUUAAACUGAGAACCUGCUAUGCCAACAUAUUGCCAUCUUUCUUGUC	78	chr1(+):224397161-224397238
ssc-miR-32	UAUUGCACAUUACUAAGUUGC	21	ssc-mir-32	GGAGAUAUUGCACAUUACUAAGUUGCAUGUUGUCACGGCCUCAGUGCAAUUUAGUGUGUGUGAUAUUUUC	70	chr1(-):280645137-280645206
ssc-miR-320	AAAAGCUGGGUUGAGAGGGCGAA	23	ssc-mir-320	GCUCCCCUCCGCCUUCUCUUCCCGGUUCUUCCCGGAGUCGGGAAAAGCUGGGUUGAGAGGGCGAAAAAGGAAGAGGGGAC	80	chr14(-):6954934-6955013
ssc-miR-323	GCACAUUACACGGUCGACCUCU	22	ssc-mir-323	UUGGUACUUGGAGAGAGGUGGUCCGUGGCGCGUUCGCUUUAUUUAUGGCGCACAUUACACGGUCGACCUCUUUGCGGUAUCUAAUC	86	-
ssc-miR-324	CGCAUCCCCUAGGGCAUUGGUGU	23	ssc-mir-324	CUAUGCCUCCCCGCAUCCCCUAGGGCAUUGGUGUGAAGCUGGAGACCCACUGCCCCAGGUGCUGCUGGGGGUUGUAGUCU	80	chr3(-):139855128-139855207
ssc-miR-325	CCUAGUAGGUGUUCAGUAAGUGU	23	ssc-mir-325	AGUGCUUGGUUCCUAGUAGGUGUUCAGUAAGUGUUUGUGACAUAAUUCGUUUAUUGAGCACCUCCUAUCAAUCAAGCACUGUGCUAGGUUCUGG	94	chrX(-):69673008-69673101
ssc-miR-326	CCUCUGGGCCCUUCCUCCAG	20	ssc-mir-326	UCUGUCUGUUGGGCUGGAGGCAGGGCCUUUGUGCAGGCGGGUUGUGCUCAGAUCGCCUCUGGGCCCUUCCUCCAGCCCAGAGGCGGAUUCA	91	chr9(-):10800191-10800281
ssc-miR-328	CUGGCCCUCUCUGCCCUUCCGU	22	ssc-mir-328	GGAGCGGGGGGGCAGGAGGGGCUCAGGGAGAAAGUGUGUGCCGCCCCUGGCCCUCUCUGCCCUUCCGUCCCCCGUUCCUG	80	chr6(-):25134077-25134156
ssc-miR-330	UCUCUGGGCCUGUGUCUUAGGCU	23	ssc-mir-330	CUGCCUCUCUGGGCCUGUGUCUUAGGCUCUGCAAGAUCAACCGAGCAAAGCACACGGCCUGCAGAGAGGCAG	72	chrUScaf4186(-):17724-17795
ssc-miR-331-3p	GCCCCUGGGCCUAUCCUAGAA	21	ssc-mir-331	UUGUUUGGGUUUGUUCUAGGUAUGGUCCCAGGGAUCCCAGAUCAAACCAGGCCCCUGGGCCUAUCCUAGAACCAACCUAA	80	chr5(-):92224978-92225057
ssc-miR-331-5p	UCUAGGUAUGGUCCCAGGGAU	21	ssc-mir-331	UUGUUUGGGUUUGUUCUAGGUAUGGUCCCAGGGAUCCCAGAUCAAACCAGGCCCCUGGGCCUAUCCUAGAACCAACCUAA	80	chr5(-):92224978-92225057
ssc-miR-335	UCAAGAGCAAUAACGAAAAAUG	22	ssc-mir-335	CUUUUGGGCGGGGGUCAAGAGCAAUAACGAAAAAUGUUUGUCAUAAACCGUUUUUCAUUAUUGCUCCUGACCUCCUCUCA	80	chr18(-):19338000-19338079
ssc-miR-338	UCCAGCAUCAGUGAUUUUGUUG	22	ssc-mir-338	CCGUCCUCCCCAACAAUAUCCUGGUGCUGAGUGAUGACACACGCAACUCCAGCAUCAGUGAUUUUGUUGAAGAGGGCAG	79	chr12(+):1507084-1507162
ssc-miR-339	UCCCUGUCCUCCAGGAGCUCA	21	ssc-mir-339-2	UAAGACAAGGUCCCUGUCCUCCAGGAGCUCAUGGUCCAAUAGAAGCAUAUAUACAAAUGGCUCUGAGGGGAGAUCCCGCUGUGGCU	86	chrUScaf3389(+):105390-105475
ssc-miR-339-3p	AGCUCCUCGAGGCCAGAGCCC	21	ssc-mir-339-1	GCAGCCGCCGUCCCUGUCCUCCAGGAGCUCACUUACCUUGGGCCGUGAGCUCCUCGAGGCCAGAGCCCGUGUCUGCCUCU	80	chr3(+):726710-726789
ssc-miR-339-5p	UCCCUGUCCUCCAGGAGCUCAC	22	ssc-mir-339-1	GCAGCCGCCGUCCCUGUCCUCCAGGAGCUCACUUACCUUGGGCCGUGAGCUCCUCGAGGCCAGAGCCCGUGUCUGCCUCU	80	chr3(+):726710-726789
ssc-miR-33b-3p	CAGUGCCUCGGCAGUGCAGCCC	22	ssc-mir-33b	CGGGCGGCCCCGCGGUGCAUUGCUGUUGCAUUGCACGUGUGAGGCGGGUGCAGUGCCUCGGCAGUGCAGCCCGGAGCCGGCCCCUGGCACCGA	93	-
ssc-miR-33b-5p	GUGCAUUGCUGUUGCAUUGC	20	ssc-mir-33b	CGGGCGGCCCCGCGGUGCAUUGCUGUUGCAUUGCACGUGUGAGGCGGGUGCAGUGCCUCGGCAGUGCAGCCCGGAGCCGGCCCCUGGCACCGA	93	-
ssc-miR-340	UUAUAAAGCAAUGAGACUGAUU	22	ssc-mir-340-1	UACCUGGUGUGAUUAUAAAGCAAUGAGACUGAUUGUCAUAUGUCGUUUGUGGGAUCCGUCUCAGUUACUUUAUAGCCAUA	80	chr2(+):80118849-80118928
ssc-miR-340	UUAUAAAGCAAUGAGACUGAUU	22	ssc-mir-340-2	CCUGGUGUGAUUAUAAAGCAAUGAGACUGAUUGUCAUAUGUCGUUUGUGGGAUCCGUCUCAGUUACUUUAUAGCCAUACCUGGU	84	chr2(+):80137492-80137575
ssc-miR-342	UCUCACACAGAAAUCGCACCCGUCA	25	ssc-mir-342	AAGGUGAGGGUGCUAUCUGUGACUGAGGGACAUGGCGCAUAGAACUGUCUCACACAGAAAUCGCACCCGUCACCUUGGCC	80	-
ssc-miR-345-3p	CCCUGAACUAGGGGUCUGGAG	21	ssc-mir-345-1	AACCCAGGUCUGCUGACUCCUAGUCCAGUGCUUGUGAUGGCUGGUGGGCCCUGAACUAGGGGUCUGGAGGCCUGGGUUUG	80	chr7(+):128658300-128658379
ssc-miR-345-3p	CCCUGAACUAGGGGUCUGGAG	21	ssc-mir-345-2	ACCCAGGUCUGCUGACUCCUAGUCCAGUGCUUGUGAUGGCUGGUGGGCCCUGAACUAGGGGUCUGGAGGCCUGGGUUU	78	-
ssc-miR-345-5p	GCUGACUCCUAGUCCAGUGC	20	ssc-mir-345-1	AACCCAGGUCUGCUGACUCCUAGUCCAGUGCUUGUGAUGGCUGGUGGGCCCUGAACUAGGGGUCUGGAGGCCUGGGUUUG	80	chr7(+):128658300-128658379
ssc-miR-345-5p	GCUGACUCCUAGUCCAGUGC	20	ssc-mir-345-2	ACCCAGGUCUGCUGACUCCUAGUCCAGUGCUUGUGAUGGCUGGUGGGCCCUGAACUAGGGGUCUGGAGGCCUGGGUUU	78	-
ssc-miR-34a	UGGCAGUGUCUUAGCUGGUUGU	22	ssc-mir-34a	UUUCUUUGGCAGUGUCUUAGCUGGUUGUUGUGAGUAAUAGCAAAGGAAGCAAUCAGCAGCAUCCUGCCCUAGAACA	76	-
ssc-miR-34c	AGGCAGUGUAGUUAGCUGAUUGC	23	ssc-mir-34c-1	AGUCUAGUUACUAGGCAGUGUAGUUAGCUGAUUGCUGAUAAAACCAAUCACUAACCACACGGCCAGGUAAAAAGAUUUGG	80	chr9(-):44166873-44166952
ssc-miR-34c	AGGCAGUGUAGUUAGCUGAUUGC	23	ssc-mir-34c-2	UCUAGUUACUAGGCAGUGUAGUUAGCUGAUUGCUGAUAAAACCAAUCACUAACCACACGGCCAGGUAAAAAGAU	74	-
ssc-miR-361-3p	CCCCCAGGUGUGAUUCUGAUUUGC	24	ssc-mir-361	GGAGCUUAUCAGAAUCUCCAGGGGUACUUAUAAUUUGAAAAAGUCCCCCAGGUGUGAUUCUGAUUUGCUUCCUCCUCCUC	80	chrX(-):78804780-78804859
ssc-miR-361-5p	UUAUCAGAAUCUCCAGGGGUAC	22	ssc-mir-361	GGAGCUUAUCAGAAUCUCCAGGGGUACUUAUAAUUUGAAAAAGUCCCCCAGGUGUGAUUCUGAUUUGCUUCCUCCUCCUC	80	chrX(-):78804780-78804859
ssc-miR-3613	UGUUGUACUUUUUUUUUUGU	20	ssc-mir-3613	GGGUUUGGAUUGUUGUACUUUUUUUUUUGUUCGUUGCAUUUUUAGGAACAAAAAAAAAAGCCCAACCCUUCACACCG	77	-
ssc-miR-362	AAUCCUUGGAACCUAGGUGUGAGUG	25	ssc-mir-362	CCCCCUCUCAAAUCCUUGGAACCUAGGUGUGAGUGCUGCUCUAGUGCAACACACCUAUUCAAGGAUUCAAAGAGGCUGA	79	chrX(+):48638466-48638544
ssc-miR-363	AAUUGCACGGUAUCCAUCUGUAA	23	ssc-mir-363-1	GCUGUUGUCGGGUGGAUCACGAUGCAAUUUUGAUUAGUAUCAUAGGAGAAAAAUUGCACGGUAUCCAUCUGUAAACCGCA	80	chrX(-):126199347-126199426
ssc-miR-363	AAUUGCACGGUAUCCAUCUGUAA	23	ssc-mir-363-2	UUGCUGUUGUCGGGUGGAUCACGAUGCAAUUUUGAUUAGUAUCAUAGGAGAAAAAUUGCACGGUAUCCAUCUGUAAACCGCAGGA	85	-
ssc-miR-365-3p	UAAUGCCCCUAAAAAUCCUUAU	22	ssc-mir-365-1	CGCAGGGAAAAUGAGGGACUUUUGGGGGCAGAUGUGUUUCCAUUCCACUAUCAUAAUGCCCCUAAAAAUCCUUAUUGCUC	80	chr3(-):29976236-29976315
ssc-miR-365-3p	UAAUGCCCCUAAAAAUCCUUAU	22	ssc-mir-365-2	AAAAAUGAGGGACUUUCAGGGGCAGCUGUGUUUUCUGACUCAGUCAUAAUGCCCCUAAAAAUCCUUAUUGUUCUUGCAGU	80	chr12(-):45152792-45152871
ssc-miR-365-5p	GAGGGACUUUCAGGGGCAGCUGU	23	ssc-mir-365-2	AAAAAUGAGGGACUUUCAGGGGCAGCUGUGUUUUCUGACUCAGUCAUAAUGCCCCUAAAAAUCCUUAUUGUUCUUGCAGU	80	chr12(-):45152792-45152871
ssc-miR-369	AAUAAUACAUGGUUGAUCUUU	21	ssc-mir-369	UUGAAGGGAGAUCGACCGUGUUAUAUUCGCUUUAUGGUACUUGAAGGGAGAUCGACCGUGUUAUAUUCGCUUGGCUGACUUCGAAUAAUACAUGGUUGAUCUUUUCUCAGUAUCUGACUUCGAAUAAUACAUGGUUGAUCUUUUCUCAG	149	-
ssc-miR-370	GCCUGCUGGGGUGGAACCUGGU	22	ssc-mir-370	AAGACAGAGAAGCCAGGUCACGUCUCUGCAGUUACACAGCUCACGAGUGCCUGCUGGGGUGGAACCUGGUCUGUCUGUCU	80	-
ssc-miR-371-5p	ACUCAAACUGUGGGGGCACUUU	22	ssc-mir-371	AGCCUGUGGUACUCAAACUGUGGGGGCACUUUCUGGUCUAGGGAGGGAAGUGCCGCCAUUUUUUGAGUGUUACCGAUU	78	chr6(+):52738857-52738934
ssc-miR-374a-3p	CUUAUCAGGUUGUAUUGUAAUU	22	ssc-mir-374a	CAUCGGCCAUUAUAAUACAACCUGAUAAGUGUUACAGCACUUAUCAGGUUGUAUUGUAAUUGUCUGUGUAUAUAUAUGCC	80	chrX(-):67530361-67530440
ssc-miR-374a-5p	UUAUAAUACAACCUGAUAAGUG	22	ssc-mir-374a	CAUCGGCCAUUAUAAUACAACCUGAUAAGUGUUACAGCACUUAUCAGGUUGUAUUGUAAUUGUCUGUGUAUAUAUAUGCC	80	chrX(-):67530361-67530440
ssc-miR-374b-3p	CUUAUCAGGUUGUAUUAUCAUU	22	ssc-mir-374b	UCGGAUGGAUAUAAUACAACCUGCUAAGUGUCCUAGCACUUAUCAGGUUGUAUUAUCAUUGUCCGUGUCUAUGGCUCUCG	80	chrX(-):67425186-67425265
ssc-miR-374b-5p	AUAUAAUACAACCUGCUAAGUG	22	ssc-mir-374b	UCGGAUGGAUAUAAUACAACCUGCUAAGUGUCCUAGCACUUAUCAGGUUGUAUUAUCAUUGUCCGUGUCUAUGGCUCUCG	80	chrX(-):67425186-67425265
ssc-miR-375	UUUGUUCGUUCGGCUCGCGUGA	22	ssc-mir-375	CCCCCGCCCCGCGACGAGCCCCUCGCACAAACCGGACCUGAGCGUUUUGUUCGUUCGGCUCGCGUGAGGCAGGGG	75	chr15(+):133957549-133957623
ssc-miR-376a-3p	AUCAUAGAGGAAAAUCCACGU	21	ssc-mir-376a	GGUAUUUAAAAGGUAGAUUCUCCUUCUAUGAGUACAUUAUUUAUUAUUAAUCAUAGAGGAAAAUCCACGUUUUCAGUAUC	80	chrUScaf2115(-):30857-30936
ssc-miR-376a-5p	GUAGAUUCUCCUUCUAUGAGUAC	23	ssc-mir-376a	GGUAUUUAAAAGGUAGAUUCUCCUUCUAUGAGUACAUUAUUUAUUAUUAAUCAUAGAGGAAAAUCCACGUUUUCAGUAUC	80	chrUScaf2115(-):30857-30936
ssc-miR-376b	GUGGCUAUUCCUUCUAUGUUUA	22	ssc-mir-376b	UAUUUAAAAGGUGGCUAUUCCUUCUAUGUUUAUGUUAUUUGUGGUUAAACAUAGAGGAAAUUCCACGUUUUCAGUAUC	78	-
ssc-miR-376c	GUGGAUAUUCCUUCUAUGUUUA	22	ssc-mir-376c	UAUUUAAAAGGUGGAUAUUCCUUCUAUGUUUAUGUUAUUUGUGGUUAAACAUAGAGGAAAUUCCACGUUUUCAGUAUC	78	chrUScaf2115(-):32036-32113
ssc-miR-378	ACUGGACUUGGAGUCAGAAGGC	22	ssc-mir-378-1	CCACCCAGGGCUCCUGACUCCAGGUCCUGUGUGUUGCCUGGAAAUAGCACUGGACUUGGAGUCAGAAGGCCUGCGUGGAG	80	chr2(+):157640353-157640432
ssc-miR-378	ACUGGACUUGGAGUCAGAAGGC	22	ssc-mir-378-2	GUGGGCCUCCUGAAGGCAGGCAGAACCAUUGGGUGAAAAGAGCACUGGACUUGGAGUCAGAAGGCCCG	68	chr12(+):38396700-38396767
ssc-miR-378b-3p	ACUGGACUUGGAGUCAGAAGU	21	ssc-mir-378b	UUGAGCUACAUUUGCUUGCGUUCUCUAAGUGUCUGGCUGAAAACGCACUGGACUUGGAGUCAGAAGUUGAGGUUCCU	77	chr1(-):284932187-284932263
ssc-miR-381-3p	UAUACAAGGACAAGCUCUCUGU	22	ssc-mir-381	UGGUACUUAAAGCGAGGUUGCCCUUUGUAUAUUCGGGUUUUGAGGUGGAAUAUACAAGGACAAGCUCUCUGUGAGUAUCAAA	82	chrUScaf2115(-):27138-27219
ssc-miR-381-5p	AGCGAGGUUGCCCUUUGUAUAUU	23	ssc-mir-381	UGGUACUUAAAGCGAGGUUGCCCUUUGUAUAUUCGGGUUUUGAGGUGGAAUAUACAAGGACAAGCUCUCUGUGAGUAUCAAA	82	chrUScaf2115(-):27138-27219
ssc-miR-382	AAGUUGUUCGUGGUGGAUUCG	21	ssc-mir-382	ACUUGAAGAGAAGUUGUUCGUGGUGGAUUCGCUUUACUUAUGACGAAUCAUUCACGGACAACACUUUUUUCAGUACC	77	-
ssc-miR-383	CCACAGCACUGCCUGGUCAGA	21	ssc-mir-383	CCUGCUCCUCAGAUCAGAAGGUGAUUGUGGCUUUGGGUAGAUAUUAAUCAGCCACAGCACUGCCUGGUCAGAAAGAGCAAGU	82	chr17(-):2603744-2603825
ssc-miR-411	AUGUAACACGGUCCACUAAC	20	ssc-mir-411	CUUGGAGAGAUAGUAGACCGUAUAGCGUACGCUUUAUCUGUGACGUAUGUAACACGGUCCACUAACCCUCAGUAUC	76	-
ssc-miR-421-3p	AUCAACAGACAUUAAUUGGGCGC	23	ssc-mir-421	ACAUUGUAGGCCUCAUUAAAUGUUUGUUGAAUGAAAAAAUGAAUCAUCAACAGACAUUAAUUGGGCGCCUGCUCUGUG	78	chrX(-):67425032-67425109
ssc-miR-421-5p	CCUCAUUAAAUGUUUGUUGAAUGA	24	ssc-mir-421	ACAUUGUAGGCCUCAUUAAAUGUUUGUUGAAUGAAAAAAUGAAUCAUCAACAGACAUUAAUUGGGCGCCUGCUCUGUG	78	chrX(-):67425032-67425109
ssc-miR-423-3p	AGCUCGGUCUGAGGCCCCUCAGU	23	ssc-mir-423	AAGUUAGGCUGAGGGGCAGAGAGCGAGACUUUUCUAUUUUCCAAAAGCUCGGUCUGAGGCCCCUCAGUCUUGCUUCCUAC	80	chr12(-):48287019-48287098
ssc-miR-423-5p	UGAGGGGCAGAGAGCGAGACUUU	23	ssc-mir-423	AAGUUAGGCUGAGGGGCAGAGAGCGAGACUUUUCUAUUUUCCAAAAGCUCGGUCUGAGGCCCCUCAGUCUUGCUUCCUAC	80	chr12(-):48287019-48287098
ssc-miR-424-3p	CAAAACGUGAGGCGCUGCUAU	21	ssc-mir-424	UCCGAGGGGAUGCAGCAGCAAUUCAUGUUUUGAAGGGCUUUAAAUGGUUCAAAACGUGAGGCGCUGCUAUACCCCCUCGC	80	-
ssc-miR-424-5p	CAGCAGCAAUUCAUGUUUUGAA	22	ssc-mir-424	UCCGAGGGGAUGCAGCAGCAAUUCAUGUUUUGAAGGGCUUUAAAUGGUUCAAAACGUGAGGCGCUGCUAUACCCCCUCGC	80	-
ssc-miR-425-3p	AUCGGGAAUGUCGUGUCCGCCC	22	ssc-mir-425	AAGUGCUUUGGAAUGACACGAUCACUCCCGUUGAGUGGGCACCCAAGUAGCCAUCGGGAAUGUCGUGUCCGCCCAGUGCU	80	chr13(-):34898111-34898190
ssc-miR-425-5p	AAUGACACGAUCACUCCCGUUGA	23	ssc-mir-425	AAGUGCUUUGGAAUGACACGAUCACUCCCGUUGAGUGGGCACCCAAGUAGCCAUCGGGAAUGUCGUGUCCGCCCAGUGCU	80	chr13(-):34898111-34898190
ssc-miR-429	UAAUACUGUCUGGUAAUGCCGU	22	ssc-mir-429	GCCGCCGAUGGGUGUCUUACCAGGCACGGUUAGAUCUGGUUCUUCUGUCUAAUACUGUCUGGUAAUGCCGUCCAUUCCCGG	81	chr6(-):58044174-58044254
ssc-miR-432-3p	UGGAUGGCUCCUCCAUGGCU	20	ssc-mir-432	UCCAGGUCUUGGAGUAGGUCAUUGGGUGGAUCCUUUAUUUCCCUAUGUGGGCCACUGGAUGGCUCCUCCAUGGCUUGGAG	80	chr7(+):132079003-132079082
ssc-miR-432-5p	UCUUGGAGUAGGUCAUUGGGU	21	ssc-mir-432	UCCAGGUCUUGGAGUAGGUCAUUGGGUGGAUCCUUUAUUUCCCUAUGUGGGCCACUGGAUGGCUCCUCCAUGGCUUGGAG	80	chr7(+):132079003-132079082
ssc-miR-4331-3p	UGUGGCUGUGGUGUAGGCCAGC	22	ssc-mir-4331-1	CCAUGAGCUAUGGCGUAGAUCACAGACACAGCUCAGAUCUGGCAUUGCUGUGGCUGUGGUGUAGGCCAGCAGCUUUGCUC	80	chr6(-):60130099-60130178
ssc-miR-4331-5p	UGGCGUAGAUCACAGACACAGC	22	ssc-mir-4331-1	CCAUGAGCUAUGGCGUAGAUCACAGACACAGCUCAGAUCUGGCAUUGCUGUGGCUGUGGUGUAGGCCAGCAGCUUUGCUC	80	chr6(-):60130099-60130178
ssc-miR-4331-5p	UGGCGUAGAUCACAGACACAGC	22	ssc-mir-4331-2	AGCUGUGGCGUAGAUCACAGACACAGCUUGGAUCUGGUGUUGCUGUGGCUGUGGUGUAGGCCAGCAGCU	69	chr14(+):144183485-144183553
ssc-miR-4332	CACGGCCGCCGCCGGGCGCC	20	ssc-mir-4332	CGGCGGGGGGUGUCGCGGGGGUGGGCGGGCUGGGGCCGGGGGUGGGGCCGGCGGGGGCACGACCCCCGGUCGGCGUCCACGGCCGCCGCCGGGCGCCUUUCCACCGC	107	-
ssc-miR-4334-3p	UCCCUGUCCUCCAGGAGCUC	20	ssc-mir-4334	CUGUGCUGAGCCCUGGAGUGACGGGGGUGAAAGGGCAGAGUCCCUGUCCUCCAGGAGCUCCCCAUGUGG	69	chr15(+):134433005-134433073
ssc-miR-4337	AGGGUAUAUAAGCCUUCACUGG	22	ssc-mir-4337	GGCACUAGACAGGGUAUAUAAGCCUUCACUGGUUAAAUCAACAUACAGUGAAGGCUUAUAUAUCUUGUCUAGUGCCCA	78	chr18(-):16110017-16110094
ssc-miR-4338	AUGUUCAGUCUCAGUGGGAACC	22	ssc-mir-4338	AUCUCUCGAGAUGUUCAGUCUCAGUGGGAACCGUGUGUAAGUCUUGUUCCCAUUGAGACUGAGCAUCUCAAGGGAUCA	78	chrUScaf3901(-):115019-115096
ssc-miR-450a	UUUUGCGAUGUGUUCCUAAUAU	22	ssc-mir-450a	GUCUGUCAAAGAAAGAUGCUAAACUGGUUUUGCGAUGUGUUCCUAAUAUGCAGUAUAAAUAUAUUGGGAGCAUUUUGCAUGCAUGGUUUUGUAUCACUAUACAGAU	106	chrUScaf3177(+):4173-4278
ssc-miR-450b-3p	UUGGGAACAUUUUGCAUCCAU	21	ssc-mir-450b	AAAAUUAUUUUUGCAAUAUGUUCCUGAAUAUGUAAUAUAAGUAUAUUGGGAACAUUUUGCAUCCAUAGUUUUGUAUCGAU	80	chrUScaf3177(+):4358-4437
ssc-miR-450b-5p	UUUUGCAAUAUGUUCCUGAAUA	22	ssc-mir-450b	AAAAUUAUUUUUGCAAUAUGUUCCUGAAUAUGUAAUAUAAGUAUAUUGGGAACAUUUUGCAUCCAUAGUUUUGUAUCGAU	80	chrUScaf3177(+):4358-4437
ssc-miR-450c-3p	AUUGGGAACAUUUUGCAUUCGU	22	ssc-mir-450c	GGCACUAAACUAUUUUUGCGAUGUGUUCCUAAUACGUAAUCUAAGUGUAUUGGGAACAUUUUGCAUUCGUAGUUUUGUGUC	81	chrUScaf3177(+):4053-4133
ssc-miR-450c-5p	UUUUGCGAUGUGUUCCUAAUAC	22	ssc-mir-450c	GGCACUAAACUAUUUUUGCGAUGUGUUCCUAAUACGUAAUCUAAGUGUAUUGGGAACAUUUUGCAUUCGUAGUUUUGUGUC	81	chrUScaf3177(+):4053-4133
ssc-miR-451	AAACCGUUACCAUUACUGAGUU	22	ssc-mir-451	GGGGGUGGCGAGCAAACCGUUACCAUUACUGAGUUUAGUAAUGGUAACGGUUCUCUUGCUGCACC	65	chr12(+):47177114-47177178
ssc-miR-452	AACUGUUUGCAGAGGAAACUGA	22	ssc-mir-452	AAGCACUUACAACUGUUUGCAGAGGAAACUGAGACUUUGUAACUACAUCUCAGUCUCAACUGCAAAGAAGUAAGUGCUUA	80	chrX(-):140861113-140861192
ssc-miR-454	UAGUGCAAUAUUGCUUAUAGGGU	23	ssc-mir-454	AGUAGUGCAAUAUUGCUUAUAGGGUUUUGGUGUUUGGGAAGAACUAUGGGCAAGUUGCAGAUACU	65	chr12(+):37088130-37088194
ssc-miR-455-3p	GCAGUCCAUGGGCAUAUACAC	21	ssc-mir-455	UGGCGUGAGGGUAUGUGCCUUUGGACUACAUCGUGGAAGCCAGCACCAUGCAGUCCAUGGGCAUAUACACUUGCCUCAAG	80	chrUScaf1770(+):75366-75445
ssc-miR-455-5p	UAUGUGCCUUUGGACUACAUCG	22	ssc-mir-455	UGGCGUGAGGGUAUGUGCCUUUGGACUACAUCGUGGAAGCCAGCACCAUGCAGUCCAUGGGCAUAUACACUUGCCUCAAG	80	chrUScaf1770(+):75366-75445
ssc-miR-486	UCCUGUACUGAGCUGCCCCGAG	22	ssc-mir-486-1	GCUGGGGCUUCAGGGCCAGCUCGGACCUCUGACCUCCCUGACGGGUCCUGUACUGAGCUGCCCCGAGGCCCUCACUGUGC	80	chr17(-):12191266-12191345
ssc-miR-486	UCCUGUACUGAGCUGCCCCGAG	22	ssc-mir-486-2	CCCUGACGGGUCCUGUACUGAGCUGCCCCGAGGCCCUCACUGUGCCCAGCUCGGGCCAGCUCAGUACCCGGCGCGUCGGGGU	82	chrUScaf2610(-):3466-3547
ssc-miR-487b	GUGGUUAUCCCUGUCCUGUUCG	22	ssc-mir-487b	UACUUGGAGAGUGGUUAUCCCUGUCCUGUUCGUUUUACUCAUGUCGAAUCGUACAGGGUCAUCCACUUUUUCAGUAUC	78	-
ssc-miR-489	AGUGACAUCACAUAUACGGCGG	22	ssc-mir-489	UGGCAGCUUGGUGGUCGUAUGUGUGGCGCCAUCUACUUGAGCGGUUAGGAGUGACAUCACAUAUACGGCGGCUAAACUGCU	81	chr9(-):80161824-80161904
ssc-miR-490	CAACCUGGAGGACUCCAUGCUG	22	ssc-mir-490-2	CAUUGUUCGACACCAUGGAUCCCCAGGUGGGUCACGUUUCAAGAUACACCAACCUGGAGGACUCCAUGCUGUUGAGCUGUU	81	-
ssc-miR-490-3p	CAACCUGGAGGACUCCAUGCUG	22	ssc-mir-490-1	UUGUUCGACACCAUGGAUCCCCAGGUGGGUCACGUUUCAAGAUACACCAACCUGGAGGACUCCAUGCUGUUGAGCUGUU	79	chr18(-):13361980-13362058
ssc-miR-490-5p	CCAUGGAUCCCCAGGUGGGU	20	ssc-mir-490-1	UUGUUCGACACCAUGGAUCCCCAGGUGGGUCACGUUUCAAGAUACACCAACCUGGAGGACUCCAUGCUGUUGAGCUGUU	79	chr18(-):13361980-13362058
ssc-miR-491	AGUGGGGAACCCUUCCAUGAGG	22	ssc-mir-491	UUAGCUGGGUAGUGGGGAACCCUUCCAUGAGGAGUAGAACACUCCUUAUGCAAGAUUCCCUUCUACCUGACUGGGU	76	chr1(-):225810907-225810982
ssc-miR-493-3p	UGAAGGUCUACUGUGUGCCAGG	22	ssc-mir-493	CCCCAGGGCCUUGUACAUGGUAGGCUUUCAUUCAUUCGUUUGCACAUGCGGUGAAGGUCUACUGUGUGCCAGGCCCUGUGCCA	83	chr7(-):132069400-132069482
ssc-miR-493-5p	UUGUACAUGGUAGGCUUUCAUU	22	ssc-mir-493	CCCCAGGGCCUUGUACAUGGUAGGCUUUCAUUCAUUCGUUUGCACAUGCGGUGAAGGUCUACUGUGUGCCAGGCCCUGUGCCA	83	chr7(-):132069400-132069482
ssc-miR-497	CAGCAGCACACUGUGGUUUGU	21	ssc-mir-497	CCCGCCCCAGCAGCACACUGUGGUUUGUACGGCACUGUGGCCACGUCCAAACCACACUGUGGUGUUAGAGCGAGGGUGGG	80	chr12(+):54717025-54717104
ssc-miR-499-3p	AACAUCACAGCAAGUCUGUGCU	22	ssc-mir-499	UGGGCGGGCGGCCGUUAAGACUUGCAGUGAUGUUUAACUCCUCUCCACGUGAACAUCACAGCAAGUCUGUGCUGCUUCCC	80	chr17(+):43571146-43571225
ssc-miR-499-5p	UUAAGACUUGCAGUGAUGUUU	21	ssc-mir-499	UGGGCGGGCGGCCGUUAAGACUUGCAGUGAUGUUUAACUCCUCUCCACGUGAACAUCACAGCAAGUCUGUGCUGCUUCCC	80	chr17(+):43571146-43571225
ssc-miR-500-3p	AUGCACCUGGGCAAGGAUUCU	21	ssc-mir-500	CCCCUCUCUAAUCCUUGCUACCUGGGUGAGAGUGCUGUGUGAAUGCAAUGCACCUGGGCAAGGAUUCUGAGAGUGAGAGC	80	chrX(+):48637994-48638073
ssc-miR-500-5p	UAAUCCUUGCUACCUGGGUGAGA	23	ssc-mir-500	CCCCUCUCUAAUCCUUGCUACCUGGGUGAGAGUGCUGUGUGAAUGCAAUGCACCUGGGCAAGGAUUCUGAGAGUGAGAGC	80	chrX(+):48637994-48638073
ssc-miR-503	UAGCAGCGGGAACAGUACUGCAG	23	ssc-mir-503	GCCCCGCACUCAGCCGUGCCCUAGCAGCGGGAACAGUACUGCAGUGGGCGAUCGGUACUCUGGGGUAUUGUUUCUGCUGCCCGGGCAAGGCUGGGACUCCCGCCGGGGC	109	-
ssc-miR-504	AGACCCUGGUCUGCACUCUAUCU	23	ssc-mir-504	GCUGUUGGGAGACCCUGGUCUGCACUCUAUCUGUAUGCUUACUGAAGGGAGCGCAGGGCAGGGUUUCCCACACAGAGGGC	80	chrX(+):129654206-129654285
ssc-miR-505	UCAACACUUGCUGGUUUCCUCU	22	ssc-mir-505	GCACUCAGUGGGGGAGCCAGGAAGUAUUGAUGUUUCUGCCAGGUUAGCGUCAACACUUGCUGGUUUCCUCUCUGGAGCAU	80	chrX(-):130835642-130835721
ssc-miR-532-3p	CCUCCCACACCCAAGGCUUGCA	22	ssc-mir-532	UUGCUUUCUCUCUUACAUGCCUUGAGUGUAGGACCGUUGGCAUCUGAAUACCCUCCCACACCCAAGGCUUGCAGGAGGGC	80	chrX(+):48632025-48632104
ssc-miR-532-5p	CAUGCCUUGAGUGUAGGACCGU	22	ssc-mir-532	UUGCUUUCUCUCUUACAUGCCUUGAGUGUAGGACCGUUGGCAUCUGAAUACCCUCCCACACCCAAGGCUUGCAGGAGGGC	80	chrX(+):48632025-48632104
ssc-miR-542-3p	UGUGACAGAUUGAUAACUGAAA	22	ssc-mir-542	CCUCAGACGUCUCGGGGAUCAUCAUGUCACGAGAGACCACUGUGCACUUGUGACAGAUUGAUAACUGAAAGGUCUGGGAG	80	chrUScaf3177(+):3348-3427
ssc-miR-542-5p	UCGGGGAUCAUCAUGUCACGA	21	ssc-mir-542	CCUCAGACGUCUCGGGGAUCAUCAUGUCACGAGAGACCACUGUGCACUUGUGACAGAUUGAUAACUGAAAGGUCUGGGAG	80	chrUScaf3177(+):3348-3427
ssc-miR-545-3p	AUCAACAAACAUUUAUUGUGUG	22	ssc-mir-545	UUAGUAGGCCUCAGUAAAUGUUUAUUGGAUGAAUAAAUGAAUGACUCAUCAACAAACAUUUAUUGUGUGCCUGCUAACG	79	chrX(-):67530196-67530274
ssc-miR-545-5p	UCAGUAAAUGUUUAUUGGAUG	21	ssc-mir-545	UUAGUAGGCCUCAGUAAAUGUUUAUUGGAUGAAUAAAUGAAUGACUCAUCAACAAACAUUUAUUGUGUGCCUGCUAACG	79	chrX(-):67530196-67530274
ssc-miR-551a	GCGACCCACUCUUGGUUUCC	20	ssc-mir-551a	UGGUGACCCUGGAAAUCCAGAGCGGGUGAGGCCUGUCUGACUGUUUCUAGGCGACCCACUCUUGGUUUCCAUGGUUGCCC	80	chr6(+):59927697-59927776
ssc-miR-574-3p	CACGCUCAUGCACACACCCACA	22	ssc-mir-574	UGGGUGCGGGCGUGUGAGUGUGUGUGUGUGAGUGUGUGUCGCUCCGGGUCCACGCUCAUGCACACACCCACACGCCCGCA	80	chr8(+):31672459-31672538
ssc-miR-574-5p	UGAGUGUGUGUGUGUGAGUGUGU	23	ssc-mir-574	UGGGUGCGGGCGUGUGAGUGUGUGUGUGUGAGUGUGUGUCGCUCCGGGUCCACGCUCAUGCACACACCCACACGCCCGCA	80	chr8(+):31672459-31672538
ssc-miR-582-3p	UAACCGGUUGAACAACUGAACC	22	ssc-mir-582	CUCUUUGGUUACAGUUGUUCAACCAGUUACUAAUCUAACUAACUGUAACCGGUUGAACAACUGAACCCAAAGGGUGC	77	chr16(+):41335754-41335830
ssc-miR-582-5p	UACAGUUGUUCAACCAGUUACU	22	ssc-mir-582	CUCUUUGGUUACAGUUGUUCAACCAGUUACUAAUCUAACUAACUGUAACCGGUUGAACAACUGAACCCAAAGGGUGC	77	chr16(+):41335754-41335830
ssc-miR-615	UCCGAGCCUGGGUCUCCCUCU	21	ssc-mir-615	GGGAGGGGCGGGAGGGGGCUCCCCGGUGCUCGGAUCUCGAGGGUGCUUAUUGUUCGGUCCGAGCCUGGGUCUCCCUCUCCCCCCCACC	88	chr5(+):20147919-20148006
ssc-miR-628-3p	UCUAGUAAGAGUGGCAGUCGAAG	23	ssc-mir-628	GUGUCACUUCCUCAUGCUGACAUAUUUACUAGAGGGUAAAGUUAACAACCUUCUAGUAAGAGUGGCAGUCGAAGGGAAGG	80	chr1(+):129013474-129013553
ssc-miR-628-5p	AUGCUGACAUAUUUACUAGAGG	22	ssc-mir-628	GUGUCACUUCCUCAUGCUGACAUAUUUACUAGAGGGUAAAGUUAACAACCUUCUAGUAAGAGUGGCAGUCGAAGGGAAGG	80	chr1(+):129013474-129013553
ssc-miR-6516	AUCAUGUAUGAUACUGCAAACA	22	ssc-mir-6516	GUUUUGAAUUUGCAGUAACAGGUGUGAACAUUCUAGCAGCAGUUUGAUGAUCAUGUAUGAUACUGCAAACAAAAC	75	chr12(+):4273963-4274037
ssc-miR-652	ACAACCCUAGGAGAGGGUGCCAUUCA	26	ssc-mir-652	UAUGCACUGCACAACCCUAGGAGAGGGUGCCAUUCACAUAGACUAUAAUUGAAUGGCGCCACUAGGGUUGUGCAGUGCACAAC	83	chrUScaf2837(-):52753-52835
ssc-miR-6529	GAGAGAUCAGAGGCGCAGAGU	21	ssc-mir-6529	ACCUGUUCUCUUGAGAGAUCAGAGGCGCAGAGUGCGUCAAUGUCAGUGAAGCCUGUGCCUUUUACCUCUUUAAGAGCGCACGGU	84	chr13(+):149441289-149441372
ssc-miR-660	UACCCAUUGCAUAUCGGAGUUG	22	ssc-mir-660	CUCCCAUACCCAUUGCAUAUCGGAGUUGUGAAUUCUCAAAGCACCUCCUAUGUGCAUGGUUUACAGGAG	69	chrX(+):48640821-48640889
ssc-miR-664-3p	UAUUCAUUUAUCUCCCAGCCUACA	24	ssc-mir-664	GAACAUUGAAACAGGCUAGGAGAAGUGAUUGGAUAGAAAAUGGUAUUCUAUUCAUUUAUCUCCCAGCCUACAAAAAGAAA	80	chr10(+):11890513-11890592
ssc-miR-664-5p	CAGGCUAGGAGAAGUGAUUGGAU	23	ssc-mir-664	GAACAUUGAAACAGGCUAGGAGAAGUGAUUGGAUAGAAAAUGGUAUUCUAUUCAUUUAUCUCCCAGCCUACAAAAAGAAA	80	chr10(+):11890513-11890592
ssc-miR-670	UUUCCUCAUAUUCAUUCAGGAGUG	24	ssc-mir-670	CUGACAUCCCUGAGUGUAUGUGGUGAACCUGAAUUUGCCUUGGGUUUCCUCAUAUUCAUUCAGGAGUGUCAG	72	chr2(-):20399938-20400009
ssc-miR-671-3p	UCCGGUUCUCAGGGCUCCACC	21	ssc-mir-671	CAGGAAGAGGAGGAAGCCCUGGAGGGGCUGGAGGUGAUGGAUGUUUUCCUCCGGUUCUCAGGGCUCCACCUUUUCCGGGC	80	chr18(-):6286693-6286772
ssc-miR-671-5p	AGGAAGCCCUGGAGGGGCUGGAGG	24	ssc-mir-671	CAGGAAGAGGAGGAAGCCCUGGAGGGGCUGGAGGUGAUGGAUGUUUUCCUCCGGUUCUCAGGGCUCCACCUUUUCCGGGC	80	chr18(-):6286693-6286772
ssc-miR-676-3p	CCGUCCUAAGGUUGUUGAGUU	21	ssc-mir-676-1	AACGCGUGACUCUUCAAUCUCAGGACUCGCAUAAUUAGCAGAAUGCCGUCCUAAGGUUGUUGAGUUCUGCGUUUCUGGGC	80	chrX(+):63280928-63281007
ssc-miR-676-3p	CCGUCCUAAGGUUGUUGAGUU	21	ssc-mir-676-2	AACGCGUGACUCUUCAAUCUCAGGACUCGCAUAAUUAGCAGAAUGCCGUCCUAAGGUUGUUGAGUUCUGCGUUUCU	76	-
ssc-miR-676-5p	CUCUUCAAUCUCAGGACUCGCA	22	ssc-mir-676-1	AACGCGUGACUCUUCAAUCUCAGGACUCGCAUAAUUAGCAGAAUGCCGUCCUAAGGUUGUUGAGUUCUGCGUUUCUGGGC	80	chrX(+):63280928-63281007
ssc-miR-6782-3p	UGACCUCUGGUCUCCCGCCCUG	22	ssc-mir-6782	CCUGCGGGUGGUGUGGGGGAAGGCAGGGGUGCGGCCUCCAGCCUGACCUCUGGUCUCCCGCCCUGCUGCCUUCGG	75	chr6(+):956763-956837
ssc-miR-7-3p	CAACAAAUCACAGUCUGCCAUA	22	ssc-mir-7-2	UGGAUGUUGGUCUAGUUCUGUGUGGAAGACUAGUGAUUUUGUUGUUUUUAGAUAACUAAAUCGACAACAAAUCACAGUCUGCCAUAUGGCACAGGCCAUGCCUCUACAG	109	chr10(+):35113341-35113449
ssc-miR-7-5p	UGGAAGACUAGUGAUUUUGUUGUU	24	ssc-mir-7-2	UGGAUGUUGGUCUAGUUCUGUGUGGAAGACUAGUGAUUUUGUUGUUUUUAGAUAACUAAAUCGACAACAAAUCACAGUCUGCCAUAUGGCACAGGCCAUGCCUCUACAG	109	chr10(+):35113341-35113449
ssc-miR-7-5p	UGGAAGACUAGUGAUUUUGUUGUU	24	ssc-mir-7-1	CAGCCCCAUCUGGAAGACUAGUGAUUUUGUUGUUGUCUCACUGCGCUCAACAACAAGUCCCAGUCUGCCGCAUGGUGCCGGCCA	84	chr1(-):212651386-212651469
ssc-miR-708-3p	CAACUAGACUGUGAGCUUCUAGA	23	ssc-mir-708	CCCUCAAGGAGCUUACAAUCUAGCUGGGGGUGAAUGACUUGCACAUGAACGCAACUAGACUGUGAGCUUCUAGAGGGCAG	80	chr9(-):15120477-15120556
ssc-miR-708-5p	AAGGAGCUUACAAUCUAGCUGGG	23	ssc-mir-708	CCCUCAAGGAGCUUACAAUCUAGCUGGGGGUGAAUGACUUGCACAUGAACGCAACUAGACUGUGAGCUUCUAGAGGGCAG	80	chr9(-):15120477-15120556
ssc-miR-7134-3p	AUGCGGAACCUGCGGAUACGG	21	ssc-mir-7134	AUGUCCGCGGGUUCCCUAUCCCGGGUUGGUUGAGUUCGCGGAUGCGGAACCUGCGGAUACGG	62	chr5(+):5388521-5388582
ssc-miR-7134-5p	AUGUCCGCGGGUUCCCUAUCC	21	ssc-mir-7134	AUGUCCGCGGGUUCCCUAUCCCGGGUUGGUUGAGUUCGCGGAUGCGGAACCUGCGGAUACGG	62	chr5(+):5388521-5388582
ssc-miR-7135-3p	AUCUGUCUGUGUCUCUGAGCAG	22	ssc-mir-7135	UCUCUGAGACACUGACUGUGGGGGUAUGUGUGUGUCCAUCUGUCUGUGUCUCUGAGCAG	59	chr3(+):29052266-29052324
ssc-miR-7135-5p	UCUCUGAGACACUGACUGUGG	21	ssc-mir-7135	UCUCUGAGACACUGACUGUGGGGGUAUGUGUGUGUCCAUCUGUCUGUGUCUCUGAGCAG	59	chr3(+):29052266-29052324
ssc-miR-7136-3p	UCUCAGUGUUUGAACCAGAAGC	22	ssc-mir-7136	UCUGGUCCAGACACUGUGGAGCUGAAGAGACCAACACUUCUCAGUGUUUGAACCAGAAGC	60	chrUScaf1148(+):53415-53474
ssc-miR-7136-5p	UCUGGUCCAGACACUGUGGAGC	22	ssc-mir-7136	UCUGGUCCAGACACUGUGGAGCUGAAGAGACCAACACUUCUCAGUGUUUGAACCAGAAGC	60	chrUScaf1148(+):53415-53474
ssc-miR-7137-3p	AGCUGGUCUGGGAGUUCCCGGG	22	ssc-mir-7137	CGGGGGAACUCCCAGACCAGCUUCCACUCCCUUCAAGAAGCUGGUCUGGGAGUUCCCGGG	60	chr3(+):10664432-10664491
ssc-miR-7137-5p	CGGGGGAACUCCCAGACCAGC	21	ssc-mir-7137	CGGGGGAACUCCCAGACCAGCUUCCACUCCCUUCAAGAAGCUGGUCUGGGAGUUCCCGGG	60	chr3(+):10664432-10664491
ssc-miR-7138-3p	GAGGACUGGCCUUGCAGGGUGC	22	ssc-mir-7138	UCCCAGCAAGUGUCCAUCCAUCUCUGUGUCCAUAAGAGAGGACUGGCCUUGCAGGGUGC	59	chr2(-):82423677-82423735
ssc-miR-7138-5p	UCCCAGCAAGUGUCCAUCCAUCU	23	ssc-mir-7138	UCCCAGCAAGUGUCCAUCCAUCUCUGUGUCCAUAAGAGAGGACUGGCCUUGCAGGGUGC	59	chr2(-):82423677-82423735
ssc-miR-7139-3p	UAGGGCACAGGAUGGGAUGAGG	22	ssc-mir-7139	CCAUUCCUUCGUCUGUGCACUAGAAAAAUAACAGUACCUAGGGCACAGGAUGGGAUGAGG	60	chr5(+):109259471-109259530
ssc-miR-7139-5p	CCAUUCCUUCGUCUGUGCACUAG	23	ssc-mir-7139	CCAUUCCUUCGUCUGUGCACUAGAAAAAUAACAGUACCUAGGGCACAGGAUGGGAUGAGG	60	chr5(+):109259471-109259530
ssc-miR-7140-3p	AUGAUGCCCCUUAGAGUUGAGC	22	ssc-mir-7140	CAACUCAAGGGGGCAUCAUUCACUUCAUAGUCUCUGUGAAUGAUGCCCCUUAGAGUUGAGC	61	chrUScaf1324(+):126746-126806
ssc-miR-7140-5p	CAACUCAAGGGGGCAUCAUUCA	22	ssc-mir-7140	CAACUCAAGGGGGCAUCAUUCACUUCAUAGUCUCUGUGAAUGAUGCCCCUUAGAGUUGAGC	61	chrUScaf1324(+):126746-126806
ssc-miR-7141-5p	GACGGUUUGGACGUUAAGAAC	21	ssc-mir-7141	GACGGUUUGGACGUUAAGAACAAUUCAUAUAUUUUAUUAUAUGAAUCCUUCUUAACGUCCAAACCGUUCC	70	chr15(+):151429201-151429270
ssc-miR-7142-3p	UUUGUUGGCUCCUCUGAAGUGA	22	ssc-mir-7142	ACUCUCCGAGGGGCCUUCAAGGGCAAGUUCUUGUCACCUUUGUUGGCUCCUCUGAAGUGA	60	chr2(-):7444711-7444770
ssc-miR-7142-5p	ACUCUCCGAGGGGCCUUCAAGGG	23	ssc-mir-7142	ACUCUCCGAGGGGCCUUCAAGGGCAAGUUCUUGUCACCUUUGUUGGCUCCUCUGAAGUGA	60	chr2(-):7444711-7444770
ssc-miR-7143-3p	UCUGCACUUGAAGCUGAGACUGA	23	ssc-mir-7143	AAGCUCAGCUCUGAAGUGCAGAGGCUGUUUGCACUUCCUCUGCACUUGAAGCUGAGACUGA	61	chrUScaf1441(-):36265-36325
ssc-miR-7143-5p	AAGCUCAGCUCUGAAGUGCAGAGG	24	ssc-mir-7143	AAGCUCAGCUCUGAAGUGCAGAGGCUGUUUGCACUUCCUCUGCACUUGAAGCUGAGACUGA	61	chrUScaf1441(-):36265-36325
ssc-miR-7144-3p	GCUCCUUGUCCCGAGACCGCGA	22	ssc-mir-7144	ACUUUCCCGGGAUUUGGAGCGCUUCCGCACGCGCUCCUUGUCCCGAGACCGCGA	54	chr11(+):81643736-81643789
ssc-miR-7144-5p	ACUUUCCCGGGAUUUGGAGCGC	22	ssc-mir-7144	ACUUUCCCGGGAUUUGGAGCGCUUCCGCACGCGCUCCUUGUCCCGAGACCGCGA	54	chr11(+):81643736-81643789
ssc-miR-744	UGCGGGGCUAGGGCUAACAGCA	22	ssc-mir-744	GCAGGGUGCGGGGCUAGGGCUAACAGCAGUCUUACUGAAGGUUUCCUGGAAACCACGCACAUGCUGUUGCCACUAACCUC	80	chr12(+):59358203-59358282
ssc-miR-758	UUUGUGACCUGGUCCACUAAC	21	ssc-mir-758	GGUACAUGAGGUGGUUGACCAGAGAGCACACGCUUUAUUGUGCCGUUUGUGACCUGGUCCACUAACCCUCAGUAUC	76	-
ssc-miR-769-3p	CUGGGAUCUCUGGGGUCUUGGUU	23	ssc-mir-769	UGCGCUCUGACCUGAGACCUCUGGGUUCUGAGCUGUGAUGUUGCUUCCAAGCUGGGAUCUCUGGGGUCUUGGUUCAGGGU	80	chr6(+):47708761-47708840
ssc-miR-769-5p	UGAGACCUCUGGGUUCUGAGC	21	ssc-mir-769	UGCGCUCUGACCUGAGACCUCUGGGUUCUGAGCUGUGAUGUUGCUUCCAAGCUGGGAUCUCUGGGGUCUUGGUUCAGGGU	80	chr6(+):47708761-47708840
ssc-miR-7857-3p	AUUGUUCUCCAACCUGGCUCUU	22	ssc-mir-7857	CUAUUGAAGCAUAGCCAGUUUGGGAAGAAUGCUGUUACCCUCAAGGAAGAAACUGGAUUGUUCUCCAACCUGGCUCUUUAGUUACCAG	88	chr7(+):22962941-22963028
ssc-miR-802	CAGUAACAAAGAUUCAUCCUUGU	23	ssc-mir-802	CAGUAACAAAGAUUCAUCCUUGUGUCCACCAAGCAACAAGGAGGAUCUUUGUCACU	56	chr13(+):209487906-209487961
ssc-miR-874	CUGCCCUGGCCCGAGGGACCGAC	23	ssc-mir-874	UGGUGUUAGCCCUGCGGCCCCACGCACCAGGGUAAGAGAGACUCUCGCUUCCUGCCCUGGCCCGAGGGACCGACUGGCUGGGCC	84	chr2(-):145381098-145381181
ssc-miR-885-3p	AGGCAGCGGGGUGUAGUGGAU	21	ssc-mir-885	CACUCGGCCCGCGCUCUCUCCAUUACACUACCCUGCCUCUUCUCCACGAGAGGCAGCGGGGUGUAGUGGAUAGAGCACGG	80	-
ssc-miR-885-5p	UCCAUUACACUACCCUGCCUCU	22	ssc-mir-885	CACUCGGCCCGCGCUCUCUCCAUUACACUACCCUGCCUCUUCUCCACGAGAGGCAGCGGGGUGUAGUGGAUAGAGCACGG	80	-
ssc-miR-9	UCUUUGGUUAUCUAGCUGUAUG	22	ssc-mir-9-3	CCCGUUUCUCUCUUUGGUUAUCUAGCUGUAUGAGUGCCACAGAGCCGUCAUAAAGCUAGAUAACCGAAAGUAGAAAUGACU	81	chr7(+):59924193-59924273
ssc-miR-9-1	UCUUUGGUUAUCUAGCUGUAUGA	23	ssc-mir-9-1	CGGGGUUGGUUGUUAUCUUUGGUUAUCUAGCUGUAUGAGUGGUGUGGAGUCUUCAUAAAGCUAGAUAACCGAAAGUAAAAAUAACCCCA	89	chr4(-):102543210-102543298
ssc-miR-9-2	UCUUUGGUUAUCUAGCUGUAUGA	23	ssc-mir-9-2	GGAAGCGAGUUGUUAUCUUUGGUUAUCUAGCUGUAUGAGUGUAUUGGUCUUCAUAAAGCUAGAUAACCGAAAGUAAAAACUCCUUCA	87	chr2(-):98744572-98744658
ssc-miR-92a	UAUUGCACUUGUCCCGGCCUGU	22	ssc-mir-92a-1	CUUUCUACACAGGUUGGGAUCGGUUGCAAUGCUGUGUUUCUGUAUGGUAUUGCACUUGUCCCGGCCUGUUGAGUUUGGUG	80	chr11(+):66610762-66610841
ssc-miR-92a	UAUUGCACUUGUCCCGGCCUGU	22	ssc-mir-92a-2	CUUUCAUCCGUGGGUGGGGAUUUGUUGCAUUACUUGUGGUGUGUAUAAAGUAUUGCACUUGUCCCGGCCUGUGGAAGAAA	80	chrX(-):126199512-126199591
ssc-miR-92b-3p	UAUUGCACUCGUCCCGGCCUCC	22	ssc-mir-92b	GCGGGCGGGAGGGACGGGACGCGGUGCAGUGUUGUUCUUUCCCCUGCCAAUAUUGCACUCGUCCCGGCCUCCGGCCCCCC	80	chr4(-):103407102-103407181
ssc-miR-92b-5p	AGGGACGGGACGCGGUGCAGUGUU	24	ssc-mir-92b	GCGGGCGGGAGGGACGGGACGCGGUGCAGUGUUGUUCUUUCCCCUGCCAAUAUUGCACUCGUCCCGGCCUCCGGCCCCCC	80	chr4(-):103407102-103407181
ssc-miR-935	CCAGUUACCGCUUCCGCUACCGC	23	ssc-mir-935	GGCGCAGGCGGCAGUGGCGGGAGCGGCCCCUCGGCCAUCCUCCGUCUGCCCAGUUACCGCUUCCGCUACCGCCGCCGCUC	80	chr6(+):53057502-53057581
ssc-miR-95	UUCAACGGGUAUUUAUUGAGCA	22	ssc-mir-95	AACACAGUGGGCGCUCAAUAAAUGUUUGUUGAAUUGAGAUGCGUUAAAUUCAACGGGUAUUUAUUGAGCACCCACUCUGUG	81	chr8(+):4277238-4277318
ssc-miR-96-5p	UUUGGCACUAGCACAUUUUUGCU	23	ssc-mir-96	CUGGGCCGAUUUUGGCACUAGCACAUUUUUGCUUGUGUCUCUCCGCUCUGAGCAAUUAUGUGCAGUGCCAAUAUGGGAAAGCAGG	85	chr18(+):20030888-20030972
ssc-miR-9785-5p	ACCCUCAUCCUGGUGUCCGGCACC	24	ssc-mir-9785	CUCAGAGUUCACCCUCAUCCUGGUGUCCGGCACCACUGUACAAACUUGCUGCCCACCUGGGUGAGAAGGACUCUGUGU	78	chr3(-):22233412-22233489
ssc-miR-9788-3p	AGAGGAGAGGCUACCACCACCA	22	ssc-mir-9788-2	AGGGGGAGGUGGACCCCACCCAGGUAGGUGCGGCCCCUUCGUUCUACCCCCGGAGCCCACAGGGGUAGAGGAGAGGCUACCACCACCACGCCUGUGCC	98	chr12(-):20428414-20428511
ssc-miR-9788-3p	AGAGGAGAGGCUACCACCACCA	22	ssc-mir-9788-1	AGGGGGAGGUGGACCCCACCCAGGUAGGUGCGGCCCCUUCGUUCUACCCCCGGAGCCCACAGGGGUAGAGGAGAGGCUACCACCACCACGCCUGUGCC	98	chr12(+):20363731-20363828
ssc-miR-98	UGAGGUAGUAAGUUGUAUUGUU	22	ssc-mir-98	GGGUGAGGUAGUAAGUUGUAUUGUUGUGGGGUAGGGAUUUUAGGCCCCAAUUAGAAGAUAACUAUACAACUUACUACUUU	80	chrX(-):51800864-51800943
ssc-miR-9810-3p	CGAGCACGCGGCCACUCUCCC	21	ssc-mir-9810	GAGGAGGGCGAGAGGCGUUGAGGCAGGGGAGAGUGACGAGGUGCCCUUCAUUGUCAGCCAGGGACGAGCACGCGGCCACUCUCCCCUCACUCCGA	95	chr4(+):90746011-90746105
ssc-miR-9811-5p	CGCGCUGGAUCGUGGAGGAGC	21	ssc-mir-9811	CAGGGGGACCCGCGCUGGAUCGUGGAGGAGCGGGAGGACGGGACCAACGUGAACAACUGGCACUGGUGCGGCCGGGCGGGGGCCAGGGCUGC	92	chr3(+):84528167-84528258
ssc-miR-9820-5p	GAGGAGGAGGGAAGAAAGGCU	21	ssc-mir-9820	ACCCUGCAGUGAGGAGGAGGGAAGAAAGGCUGCUGCUGUUCUUCUCGCAGUCUUCCAGCCCUCCCCCUGCAGCAG	75	chr2(-):146863043-146863117
ssc-miR-9828-3p	GGUUUCAGGCCGGUCGCUCGA	21	ssc-mir-9828-2	AUGUGGGAGCCGCCCGGCUUCCCGAGAGACACCUGGUAUGAAUGCCUGAUCGAAAGAGAGGUCGAGUGGUUUCAGGCCGGUCGCUCGAUAGAAAGAAA	98	chr12(+):61821304-61821401
ssc-miR-9828-3p	GGUUUCAGGCCGGUCGCUCGA	21	ssc-mir-9828-3	AUGUGGGAGCCGCCCGGCUUCCCGAGAGACACCUGGUAUGAAUGCCUGAUCGAAAGAGAGGUCGAGUGGUUUCAGGCCGGUCGCUCGAUAGAAAGAAA	98	chr12(+):61824382-61824479
ssc-miR-9828-3p	GGUUUCAGGCCGGUCGCUCGA	21	ssc-mir-9828-1	AUGUGGGAGCCGCCCGGCUUCCCGAGAGACACCUGGUAUGAAUGCCUGAUCGAAAGAGAGGUCGAGUGGUUUCAGGCCGGUCGCUCGAUAGAAAGAAA	98	chr12(+):61818217-61818314
ssc-miR-9841-3p	UCUAGCAUCGAGCACCCGCCU	21	ssc-mir-9841	CAGGAAGUGGGUGGGUGCUCGAUGCUAGAUGGGCACAGACAAUGGUAAUAAAUAACAUCUAGCAUCGAGCACCCGCCUACUAACUGGC	88	chr7(-):4037102-4037189
ssc-miR-9843-3p	UCUGUGAACUAGAAACCUCUGG	22	ssc-mir-9843	UACACAGCUUUCCAGAGGUUUCCAGCUUAUAGGAUAUUCAUAUGGUAGUUCUGUGAACUAGAAACCUCUGGAAAGUGGUGU	81	chr8(-):122371904-122371984
ssc-miR-9851-3p	UGGCACCAGCACUGGCGGUGGC	22	ssc-mir-9851	UGAGCCCGGCGCUGGCAGUGUUGGUGGCACUCGUGUGGUGGCAGUGGCACCAGCACUGGCGGUGGCGGUCGCACCA	76	chr14(-):138325833-138325908
ssc-miR-9856-3p	UGUUCCGAGAUUGGGCUGGC	20	ssc-mir-9856	CCUGUGCAUCCUGCAUCAAUAGAGCCAUGCCCUUCUUUAGGGCAUGUUCCGAGAUUGGGCUGGCCAUUUGCCAG	74	chr17(+):69406189-69406262
ssc-miR-9858-5p	UUCCUGAGUCGGACUGGGCU	20	ssc-mir-9858	GGCUCCGGGGUUCCUGAGUCGGACUGGGCUGCGGAGCGUCUACACGCACCCCAUCCCCCUCCGGAGCGCUGAGGCUGG	78	chr4(+):56174501-56174578
ssc-miR-9860-5p	UUGCCCGAGAGCUUGGACCGC	21	ssc-mir-9860	GGCCUUUCUCUUGCCCGAGAGCUUGGACCGCGCGUUGCAGUGGGGUGACGCGAGGUUCAGCCCGGGCCUCCUCGAAGGCUG	81	chr7(-):106158351-106158431
ssc-miR-99a-3p	CAAGCUCGCUUCUAUGGGUCU	21	ssc-mir-99a	CCAUUGGCAUAAACCCGUAGAUCCGAUCUUGUGGUGAAGUGGACCGCACAAGCUCGCUUCUAUGGGUCUGUGUCAGUGUG	80	chr13(+):191558610-191558689
ssc-miR-99a-5p	AACCCGUAGAUCCGAUCUUGUG	22	ssc-mir-99a	CCAUUGGCAUAAACCCGUAGAUCCGAUCUUGUGGUGAAGUGGACCGCACAAGCUCGCUUCUAUGGGUCUGUGUCAGUGUG	80	chr13(+):191558610-191558689
ssc-miR-99b	CACCCGUAGAACCGACCUUGCG	22	ssc-mir-99b	GGCACCCACCCGUAGAACCGACCUUGCGGGGCCUUCGCCGCACACAAGCUCGUGUCUGUGGGUCCGUGUC	70	chr6(+):51858217-51858286
