# Supplementary material for: Integrated analysis of muscle transcriptome, miRNA, and proteome of Chinese indigenous breed Ningxiang pig in three developmental stages
Source: Front Genet. 2024 May 14;15:1393834. doi: 10.3389/fgene.2024.1393834 (PMC11130441; doi:10.3389/fgene.2024.1393834)
Supplement: Supplementary file 1 [file DataSheet1.ZIP › Supplementary files 4 co-expression protein.xlsx]

## Sheet: Sheet1
Accession	Accession	Accession
MSTRG.20797_m.22323	Pig.09198.1	Pig.18672.1
Pig.01491.1	MSTRG.13347_m.14140	Pig.11730.1
Pig.01686.1	Pig.03667.1	MSTRG.22686_m.24539
Pig.17268.1	Pig.10359.1	Pig.01491.1
MSTRG.2308_m.1512	Pig.03072.1	Pig.18718.1
Pig.17060.1	Pig.01288.1	Pig.05259.1
Pig.14129.1	Pig.07921.1	Pig.10463.1
Pig.09999.1	MSTRG.4623_m.3187	Pig.15968.1
Pig.00059.1	Pig.00059.1	Pig.23928.1
Pig.14127.1	Pig.07988.1	MSTRG.25644_m.26624
Pig.14130.1	Pig.07120.1	MSTRG.7393_m.7358
Pig.15647.1	Pig.11602.1	Pig.17268.1
Pig.11336.1	Pig.17279.1	MSTRG.2308_m.1512
Pig.11602.1	Pig.01592.1	Pig.09198.1
Pig.01288.1	Pig.15502.1	Pig.17060.1
Pig.05175.1	Pig.04818.1	Pig.08920.1
Pig.15502.1	Pig.17343.1	Pig.09352.1
MSTRG.4623_m.3187	MSTRG.28863_m.30878	Pig.06063.1
Pig.22776.1	Pig.00658.1	Pig.08783.1
Pig.16004.1	Pig.16004.1	MSTRG.13347_m.14140
Pig.10841.1	Pig.09645.1	Pig.00052.1
Pig.02697.1	MSTRG.36032_m.39900	Pig.07617.1
MSTRG.23899_m.25343	Pig.20541.1	MSTRG.42408_m.46760
Pig.05300.1	Pig.12547.1	Pig.13731.1
Pig.17343.1	Pig.19944.1	Pig.11330.1
Pig.20176.1	Pig.01002.1	Pig.02707.1
Pig.09433.1	Pig.06537.1	MSTRG.5665_m.5182
Pig.11729.1	Pig.20014.1	Pig.03667.1
Pig.08070.1	Pig.01473.1	Pig.01901.1
Pig.17573.1	Pig.03686.1	Pig.10359.1
Pig.02709.1	Pig.20540.1	Pig.03072.1
Pig.01571.1	Pig.02624.1	Pig.18250.1
Pig.01212.1	Pig.17573.1	MSTRG.7318_m.7234
Pig.01769.1	Pig.04770.1	MSTRG.8326_m.8180
Pig.05847.1	Pig.01769.1	Pig.00059.1
Pig.14458.1	Pig.14774.1	Pig.07921.1
MSTRG.11105_m.11646	Pig.13937.1	Pig.19945.1
MSTRG.39959_m.44556	MSTRG.39959_m.44556	Pig.08534.1
Pig.23868.1	Pig.07095.1	Pig.22625.1
Pig.19210.1	Pig.15020.1	Pig.15579.1
Pig.04770.1	Pig.14438.1	Pig.16508.1
Pig.02465.1	Pig.03291.1	Pig.11336.1
Pig.19519.1	Pig.10984.1	Pig.15647.1
Pig.17378.1	Pig.02465.1	Pig.12546.1
Pig.04878.1	Pig.11882.1	Pig.22179.1
Pig.22985.1	MSTRG.4945_m.3804	Pig.11602.1
Pig.05495.1	Pig.10299.1	Pig.08432.1
Pig.02145.1	Pig.03006.1	Pig.04651.1
Pig.19617.1	Pig.03819.1	Pig.15646.1
MSTRG.4945_m.3804	MSTRG.9483_m.9764	Pig.07120.1
Pig.15400.1	Pig.03736.1	Pig.11323.1
MSTRG.40847_m.46181	Pig.10780.1	Pig.17279.1
Pig.20531.1	Pig.20291.1	Pig.07988.1
Pig.16909.1	Pig.14323.1	Pig.01534.1
Pig.05325.1	Pig.14966.1	Pig.15502.1
Pig.15390.1	Pig.12229.1	Pig.23625.1
Pig.10984.1	Pig.19617.1	Pig.01592.1
Pig.12749.1	Pig.05777.1	Pig.08197.1
Pig.03291.1	Pig.18257.1	Pig.12210.1
Pig.10548.1	Pig.10548.1	MSTRG.23899_m.25343
Pig.05864.1	Pig.04766.1	Pig.18671.1
Pig.22801.1	Pig.05864.1	Pig.04046.1
Pig.01098.1	Pig.07955.1	Pig.10841.1
Pig.12229.1	Pig.09868.1	MSTRG.37911_m.42932
MSTRG.25641_m.26619	Pig.10230.1	Pig.06531.1
Pig.20898.1	Pig.11794.1	Pig.16501.1
Pig.23544.1	Pig.16032.1	Pig.16004.1
MSTRG.29235_m.31435	Pig.11429.1	Pig.04818.1
Pig.05282.1	Pig.18075.1	Pig.00658.1
Pig.11894.1	MSTRG.42560_m.46900	Pig.04594.1
Pig.13554.1	Pig.10277.1	Pig.21567.1
Pig.10277.1	Pig.20267.1	Pig.20176.1
Pig.10431.1	Pig.13796.1	Pig.09433.1
Pig.05721.1	MSTRG.28723_m.29341	MSTRG.36032_m.39900
Pig.17592.1	Pig.14521.1	Pig.12061.1
Pig.01588.1	Pig.04858.1	Pig.11729.1
Pig.20241.1	MSTRG.7099_m.6906	Pig.09645.1
MSTRG.37655_m.42755	Pig.07819.1	MSTRG.14413_m.15511
Pig.01581.1	Pig.06137.1	Pig.08070.1
Pig.13183.1	MSTRG.25122_m.26212	Pig.12547.1
Pig.23919.1	Pig.12602.1	Pig.12722.1
Pig.12112.1	Pig.04027.1	Pig.15017.1
Pig.20551.1	Pig.21421.1	Pig.02868.1
MSTRG.23300_m.24820	Pig.06973.1	Pig.18273.1
Pig.12536.1	Pig.05668.1	Pig.19944.1
Pig.11732.1	Pig.13756.1	Pig.17573.1
Pig.09015.1	Pig.23544.1	Pig.10892.1
Pig.14430.1	Pig.07442.1	Pig.01002.1
Pig.13796.1	Pig.03204.1	Pig.15035.1
MSTRG.14413_m.15520	Pig.04595.1	Pig.20051.1
MSTRG.28723_m.29341	Pig.04000.1	Pig.02709.1
Pig.06404.1	Pig.03251.1	Pig.07811.1
Pig.07519.1	Pig.16909.1	Pig.20540.1
Pig.11772.1	Pig.03809.1	Pig.13291.1
Pig.14521.1	Pig.16336.1	Pig.01571.1
Pig.04858.1	Pig.17992.1	Pig.03686.1
Pig.20491.1	Pig.08352.1	Pig.08249.1
MSTRG.7099_m.6906	Pig.13952.1	Pig.12636.1
Pig.00625.1	Pig.05282.1	Pig.13510.1
Pig.04101.1	Pig.17592.1	Pig.06537.1
Pig.06846.1	Pig.20405.1	Pig.01473.1
Pig.10219.1	Pig.20241.1	Pig.01212.1
Pig.00797.1	MSTRG.37655_m.42755	Pig.16522.1
Pig.09649.1	Pig.20026.1	Pig.01769.1
Pig.05097.1	Pig.19274.1	Pig.14458.1
Pig.01409.1	Pig.04992.1	Pig.03568.1
Pig.18118.1	Pig.19859.1	Pig.08771.1
Pig.07819.1	Pig.01581.1	Pig.05847.1
Pig.20072.1	Pig.13183.1	MSTRG.8222_m.8079
Pig.16146.1	Pig.12216.1	Pig.05323.1
Pig.04804.1	Pig.12366.1	Pig.17378.1
Pig.06137.1	MSTRG.21523_m.23533	Pig.14568.1
Pig.07196.1	MSTRG.28555_m.29078	Pig.11696.1
Pig.06281.1	Pig.00322.1	Pig.15020.1
Pig.16753.1	Pig.11697.1	Pig.19519.1
Pig.02906.1	Pig.21320.1	Pig.13937.1
Pig.21335.1	Pig.23919.1	MSTRG.39959_m.44556
MSTRG.13119_m.13758	Pig.12112.1	MSTRG.10508_m.11392
Pig.20036.1	Pig.10431.1	Pig.18664.1
MSTRG.25122_m.26212	MSTRG.23300_m.24820	Pig.02145.1
Pig.15759.1	MSTRG.27777_m.28551	Pig.02465.1
Pig.09024.1	Pig.12536.1	Pig.05495.1
Pig.12602.1	Pig.21787.1	Pig.08206.1
Pig.04027.1	Pig.11732.1	Pig.00636.1
Pig.21421.1	Pig.08229.1	Pig.05637.1
MSTRG.11512_m.12028	Pig.04611.1	Pig.08255.1
	Pig.01649.1	Pig.10539.1
	Pig.13554.1	MSTRG.14449_m.15530
	Pig.09015.1	Pig.21650.1
	Pig.18329.1	Pig.16622.1
	Pig.02221.1	Pig.15400.1
	Pig.18050.1	Pig.19617.1
	Pig.14430.1	Pig.12749.1
	Pig.17328.1	MSTRG.40847_m.46181
		Pig.10548.1
		MSTRG.4945_m.3804
		Pig.10205.1
		Pig.20531.1
		Pig.01244.1
		Pig.20804.1
		Pig.07095.1
		Pig.18669.1
		Pig.16434.1
		Pig.04360.1
		Pig.03094.1
		Pig.04373.1
		Pig.15577.1
		Pig.15390.1
		Pig.20510.1
		Pig.04827.1
		Pig.20291.1
		Pig.19885.1
		Pig.05864.1
		Pig.17514.1
		Pig.03006.1
		Pig.22801.1
		Pig.14248.1
		Pig.09405.1
		MSTRG.25122_m.26212
		Pig.10780.1
		Pig.18257.1
		Pig.14323.1
		Pig.05777.1
		Pig.10752.1
		Pig.03819.1
		MSTRG.9483_m.9764
		Pig.05720.1
		Pig.09868.1
		Pig.18320.1
		Pig.14966.1
		MSTRG.25641_m.26619
		Pig.10230.1
		Pig.09227.1
		Pig.10321.1
		Pig.07955.1
		Pig.03693.1
		Pig.20898.1
		Pig.12552.1
		Pig.08483.1
		Pig.05849.1
		Pig.09050.1
		Pig.11429.1
		Pig.04996.1
		Pig.01198.1
		Pig.16032.1
		Pig.21241.1
		Pig.06840.1
		Pig.07819.1
		Pig.09061.1
		Pig.20060.1
		Pig.20267.1
		Pig.02166.1
		Pig.18075.1
		Pig.14038.1
		Pig.11894.1
		MSTRG.42560_m.46900
		Pig.13387.1
		Pig.17721.1
		Pig.19281.1
		Pig.12602.1
		Pig.05721.1
		Pig.01588.1
		Pig.20551.1
		Pig.06973.1
		Pig.13796.1
		MSTRG.14413_m.15520
		Pig.06404.1
		Pig.05668.1
		Pig.13756.1
		Pig.07519.1
		Pig.23544.1
		Pig.07442.1
		Pig.03204.1
		Pig.11772.1
		Pig.04595.1
		Pig.04000.1
		Pig.20491.1
		Pig.03251.1
		Pig.00625.1
		Pig.16909.1
		Pig.04101.1
		Pig.03809.1
		Pig.06846.1
		Pig.16336.1
		Pig.17992.1
		Pig.08352.1
		Pig.10219.1
		Pig.13952.1
		Pig.00797.1
		Pig.09649.1
		Pig.05282.1
		Pig.20405.1
		Pig.05097.1
		Pig.01409.1
		Pig.20026.1
		Pig.19274.1
		Pig.18118.1
		Pig.04992.1
		Pig.19859.1
		Pig.20072.1
		Pig.12216.1
		Pig.12366.1
		MSTRG.21523_m.23533
		MSTRG.28555_m.29078
		Pig.16146.1
		Pig.04804.1
		Pig.00322.1
		Pig.07196.1
		Pig.06281.1
		Pig.11697.1
		Pig.21320.1
		Pig.16753.1
		Pig.10431.1
		Pig.02906.1
		Pig.21335.1
		MSTRG.13119_m.13758
		MSTRG.27777_m.28551
		Pig.20036.1
		Pig.21787.1
		Pig.08229.1
		Pig.04611.1
		Pig.01649.1
		Pig.15759.1
		Pig.09024.1
		Pig.13554.1
		Pig.18329.1
		Pig.02221.1
		Pig.18050.1
		Pig.17328.1
		MSTRG.11512_m.12028
