# Supplementary material for: Integrated analysis of muscle transcriptome, miRNA, and proteome of Chinese indigenous breed Ningxiang pig in three developmental stages
Source: Front Genet. 2024 May 14;15:1393834. doi: 10.3389/fgene.2024.1393834 (PMC11130441; doi:10.3389/fgene.2024.1393834)
Supplement: Supplementary file 1 [file DataSheet1.ZIP › Supplementary files 5 M_N90dvsN30d_down_pro_kegg.xls]

## Sheet: KEGG富集分析统计表
Protein Number	Pathway_ID	KEGG Description	Database	Ratio_in_study	Ratio_in_pop	P_value_uncorrected	P_value_corrected
11	ssc03010	Ribosome	KEGG PATHWAY	11/86	22/555	0.000111365	0.0143661
18	ssc04714	Thermogenesis	KEGG PATHWAY	18/86	60/555	0.00191239	0.123349
13	ssc04260	Cardiac muscle contraction	KEGG PATHWAY	13/86	43/555	0.0083257	0.214803
17	ssc05016	Huntington disease	KEGG PATHWAY	17/86	60/555	0.00519743	0.223489
15	ssc00190	Oxidative phosphorylation	KEGG PATHWAY	15/86	52/555	0.00738248	0.238085
12	ssc04932	Non-alcoholic fatty liver disease	KEGG PATHWAY	12/86	44/555	0.0264502	0.568678
15	ssc05012	Parkinson disease	KEGG PATHWAY	15/86	61/555	0.0339527	0.625699
15	ssc05010	Alzheimer disease	KEGG PATHWAY	15/86	61/555	0.0339527	0.625699
2	ssc04721	Synaptic vesicle cycle	KEGG PATHWAY	2/86	3/555	0.0641013	0.918786
1	ssc04141	Protein processing in endoplasmic reticulum	KEGG PATHWAY	1/86	34/555	0.99731	0.99731
7	ssc03320	PPAR signaling pathway	KEGG PATHWAY	7/86	27/555	0.107304	1
2	ssc04977	Vitamin digestion and absorption	KEGG PATHWAY	2/86	4/555	0.115386	1
1	ssc00780	Biotin metabolism	KEGG PATHWAY	1/86	1/555	0.154955	1
1	ssc05030	Cocaine addiction	KEGG PATHWAY	1/86	1/555	0.154955	1
1	ssc00760	Nicotinate and nicotinamide metabolism	KEGG PATHWAY	1/86	1/555	0.154955	1
1	ssc00600	Sphingolipid metabolism	KEGG PATHWAY	1/86	1/555	0.154955	1
5	ssc01212	Fatty acid metabolism	KEGG PATHWAY	5/86	19/555	0.15625	1
4	ssc05034	Alcoholism	KEGG PATHWAY	4/86	14/555	0.157449	1
2	ssc04540	Gap junction	KEGG PATHWAY	2/86	5/555	0.173342	1
2	ssc03008	Ribosome biogenesis in eukaryotes	KEGG PATHWAY	2/86	5/555	0.173342	1
2	ssc04966	Collecting duct acid secretion	KEGG PATHWAY	2/86	5/555	0.173342	1
5	ssc00071	Fatty acid degradation	KEGG PATHWAY	5/86	21/555	0.213455	1
1	ssc00770	Pantothenate and CoA biosynthesis	KEGG PATHWAY	1/86	2/555	0.286135	1
1	ssc04136	Autophagy - other	KEGG PATHWAY	1/86	2/555	0.286135	1
1	ssc04392	Hippo signaling pathway - multiple species	KEGG PATHWAY	1/86	2/555	0.286135	1
1	ssc04727	GABAergic synapse	KEGG PATHWAY	1/86	2/555	0.286135	1
1	ssc00130	Ubiquinone and other terpenoid-quinone biosynthesis	KEGG PATHWAY	1/86	2/555	0.286135	1
2	ssc04920	Adipocytokine signaling pathway	KEGG PATHWAY	2/86	7/555	0.297108	1
3	ssc00650	Butanoate metabolism	KEGG PATHWAY	3/86	13/555	0.326431	1
28	ssc01100	Metabolic pathways	KEGG PATHWAY	28/86	167/555	0.335624	1
2	ssc04150	mTOR signaling pathway	KEGG PATHWAY	2/86	8/555	0.358736	1
2	ssc04216	Ferroptosis	KEGG PATHWAY	2/86	8/555	0.358736	1
7	ssc05132	Salmonella infection	KEGG PATHWAY	7/86	38/555	0.372072	1
3	ssc00410	beta-Alanine metabolism	KEGG PATHWAY	3/86	14/555	0.372517	1
4	ssc04723	Retrograde endocannabinoid signaling	KEGG PATHWAY	4/86	20/555	0.376124	1
1	ssc00900	Terpenoid backbone biosynthesis	KEGG PATHWAY	1/86	3/555	0.397152	1
1	ssc04934	Cushing syndrome	KEGG PATHWAY	1/86	3/555	0.397152	1
1	ssc04724	Glutamatergic synapse	KEGG PATHWAY	1/86	3/555	0.397152	1
4	ssc00640	Propanoate metabolism	KEGG PATHWAY	4/86	21/555	0.414399	1
3	ssc05202	Transcriptional misregulation in cancer	KEGG PATHWAY	3/86	15/555	0.418035	1
2	ssc03018	RNA degradation	KEGG PATHWAY	2/86	9/555	0.418351	1
2	ssc05211	Renal cell carcinoma	KEGG PATHWAY	2/86	9/555	0.418351	1
6	ssc04530	Tight junction	KEGG PATHWAY	6/86	35/555	0.465568	1
2	ssc05206	MicroRNAs in cancer	KEGG PATHWAY	2/86	10/555	0.475101	1
2	ssc04979	Cholesterol metabolism	KEGG PATHWAY	2/86	10/555	0.475101	1
4	ssc00280	Valine, leucine and isoleucine degradation	KEGG PATHWAY	4/86	23/555	0.489228	1
1	ssc00730	Thiamine metabolism	KEGG PATHWAY	1/86	4/555	0.491074	1
1	ssc04725	Cholinergic synapse	KEGG PATHWAY	1/86	4/555	0.491074	1
1	ssc00564	Glycerophospholipid metabolism	KEGG PATHWAY	1/86	4/555	0.491074	1
1	ssc00910	Nitrogen metabolism	KEGG PATHWAY	1/86	4/555	0.491074	1
1	ssc04350	TGF-beta signaling pathway	KEGG PATHWAY	1/86	4/555	0.491074	1
1	ssc05216	Thyroid cancer	KEGG PATHWAY	1/86	4/555	0.491074	1
1	ssc04923	Regulation of lipolysis in adipocytes	KEGG PATHWAY	1/86	4/555	0.491074	1
1	ssc04960	Aldosterone-regulated sodium reabsorption	KEGG PATHWAY	1/86	4/555	0.491074	1
1	ssc00140	Steroid hormone biosynthesis	KEGG PATHWAY	1/86	4/555	0.491074	1
3	ssc03040	Spliceosome	KEGG PATHWAY	3/86	18/555	0.546651	1
1	ssc00061	Fatty acid biosynthesis	KEGG PATHWAY	1/86	5/555	0.570507	1
1	ssc04975	Fat digestion and absorption	KEGG PATHWAY	1/86	5/555	0.570507	1
1	ssc04110	Cell cycle	KEGG PATHWAY	1/86	5/555	0.570507	1
1	ssc00240	Pyrimidine metabolism	KEGG PATHWAY	1/86	5/555	0.570507	1
3	ssc04217	Necroptosis	KEGG PATHWAY	3/86	20/555	0.622836	1
1	ssc05222	Small cell lung cancer	KEGG PATHWAY	1/86	6/555	0.637664	1
2	ssc05323	Rheumatoid arthritis	KEGG PATHWAY	2/86	14/555	0.665676	1
1	ssc04728	Dopaminergic synapse	KEGG PATHWAY	1/86	7/555	0.694424	1
1	ssc00220	Arginine biosynthesis	KEGG PATHWAY	1/86	7/555	0.694424	1
1	ssc00062	Fatty acid elongation	KEGG PATHWAY	1/86	7/555	0.694424	1
1	ssc05031	Amphetamine addiction	KEGG PATHWAY	1/86	7/555	0.694424	1
3	ssc05205	Proteoglycans in cancer	KEGG PATHWAY	3/86	23/555	0.72012	1
3	ssc04146	Peroxisome	KEGG PATHWAY	3/86	23/555	0.72012	1
1	ssc04931	Insulin resistance	KEGG PATHWAY	1/86	8/555	0.742379	1
1	ssc05215	Prostate cancer	KEGG PATHWAY	1/86	8/555	0.742379	1
1	ssc00983	Drug metabolism - other enzymes	KEGG PATHWAY	1/86	8/555	0.742379	1
1	ssc00250	Alanine, aspartate and glutamate metabolism	KEGG PATHWAY	1/86	8/555	0.742379	1
1	ssc04120	Ubiquitin mediated proteolysis	KEGG PATHWAY	1/86	8/555	0.742379	1
4	ssc04145	Phagosome	KEGG PATHWAY	4/86	32/555	0.760525	1
4	ssc05200	Pathways in cancer	KEGG PATHWAY	4/86	33/555	0.782542	1
1	ssc04720	Long-term potentiation	KEGG PATHWAY	1/86	9/555	0.782882	1
1	ssc00830	Retinol metabolism	KEGG PATHWAY	1/86	9/555	0.782882	1
1	ssc04940	Type I diabetes mellitus	KEGG PATHWAY	1/86	9/555	0.782882	1
1	ssc00230	Purine metabolism	KEGG PATHWAY	1/86	9/555	0.782882	1
2	ssc05165	Human papillomavirus infection	KEGG PATHWAY	2/86	18/555	0.797111	1
2	ssc05162	Measles	KEGG PATHWAY	2/86	18/555	0.797111	1
1	ssc04140	Autophagy - animal	KEGG PATHWAY	1/86	10/555	0.81708	1
1	ssc05100	Bacterial invasion of epithelial cells	KEGG PATHWAY	1/86	10/555	0.81708	1
1	ssc05133	Pertussis	KEGG PATHWAY	1/86	10/555	0.81708	1
3	ssc04261	Adrenergic signaling in cardiomyocytes	KEGG PATHWAY	3/86	27/555	0.818524	1
3	ssc05322	Systemic lupus erythematosus	KEGG PATHWAY	3/86	27/555	0.818524	1
2	ssc04666	Fc gamma R-mediated phagocytosis	KEGG PATHWAY	2/86	19/555	0.821968	1
2	ssc04152	AMPK signaling pathway	KEGG PATHWAY	2/86	19/555	0.821968	1
2	ssc00020	Citrate cycle (TCA cycle)	KEGG PATHWAY	2/86	20/555	0.844094	1
2	ssc05134	Legionellosis	KEGG PATHWAY	2/86	20/555	0.844094	1
1	ssc00630	Glyoxylate and dicarboxylate metabolism	KEGG PATHWAY	1/86	11/555	0.845945	1
1	ssc04971	Gastric acid secretion	KEGG PATHWAY	1/86	11/555	0.845945	1
1	ssc04919	Thyroid hormone signaling pathway	KEGG PATHWAY	1/86	11/555	0.845945	1
1	ssc04621	NOD-like receptor signaling pathway	KEGG PATHWAY	1/86	11/555	0.845945	1
1	ssc05230	Central carbon metabolism in cancer	KEGG PATHWAY	1/86	11/555	0.845945	1
2	ssc04922	Glucagon signaling pathway	KEGG PATHWAY	2/86	21/555	0.863727	1
1	ssc04390	Hippo signaling pathway	KEGG PATHWAY	1/86	12/555	0.870299	1
1	ssc04210	Apoptosis	KEGG PATHWAY	1/86	12/555	0.870299	1
1	ssc00270	Cysteine and methionine metabolism	KEGG PATHWAY	1/86	12/555	0.870299	1
2	ssc04014	Ras signaling pathway	KEGG PATHWAY	2/86	22/555	0.881099	1
1	ssc04360	Axon guidance	KEGG PATHWAY	1/86	13/555	0.890841	1
2	ssc00620	Pyruvate metabolism	KEGG PATHWAY	2/86	23/555	0.896431	1
3	ssc04020	Calcium signaling pathway	KEGG PATHWAY	3/86	32/555	0.89926	1
4	ssc05410	Hypertrophic cardiomyopathy	KEGG PATHWAY	4/86	41/555	0.906388	1
2	ssc04810	Regulation of actin cytoskeleton	KEGG PATHWAY	2/86	25/555	0.921785	1
1	ssc05135	Yersinia infection	KEGG PATHWAY	1/86	15/555	0.922761	1
2	ssc05416	Viral myocarditis	KEGG PATHWAY	2/86	26/555	0.932178	1
1	ssc04670	Leukocyte transendothelial migration	KEGG PATHWAY	1/86	16/555	0.935062	1
1	ssc00380	Tryptophan metabolism	KEGG PATHWAY	1/86	16/555	0.935062	1
1	ssc04371	Apelin signaling pathway	KEGG PATHWAY	1/86	16/555	0.935062	1
1	ssc04066	HIF-1 signaling pathway	KEGG PATHWAY	1/86	16/555	0.935062	1
1	ssc00310	Lysine degradation	KEGG PATHWAY	1/86	16/555	0.935062	1
5	ssc01200	Carbon metabolism	KEGG PATHWAY	5/86	53/555	0.938475	1
1	ssc04072	Phospholipase D signaling pathway	KEGG PATHWAY	1/86	17/555	0.945423	1
1	ssc04024	cAMP signaling pathway	KEGG PATHWAY	1/86	17/555	0.945423	1
2	ssc04144	Endocytosis	KEGG PATHWAY	2/86	28/555	0.94921	1
1	ssc04218	Cellular senescence	KEGG PATHWAY	1/86	18/555	0.954147	1
1	ssc05166	Human T-cell leukemia virus 1 infection	KEGG PATHWAY	1/86	19/555	0.96149	1
1	ssc05418	Fluid shear stress and atherosclerosis	KEGG PATHWAY	1/86	19/555	0.96149	1
4	ssc05414	Dilated cardiomyopathy	KEGG PATHWAY	4/86	51/555	0.97184	1
1	ssc04921	Oxytocin signaling pathway	KEGG PATHWAY	1/86	22/555	0.977236	1
1	ssc05203	Viral carcinogenesis	KEGG PATHWAY	1/86	24/555	0.983995	1
1	ssc04022	cGMP-PKG signaling pathway	KEGG PATHWAY	1/86	24/555	0.983995	1
1	ssc05152	Tuberculosis	KEGG PATHWAY	1/86	25/555	0.986587	1
1	ssc01230	Biosynthesis of amino acids	KEGG PATHWAY	1/86	27/555	0.99059	1
1	ssc05170	Human immunodeficiency virus 1 infection	KEGG PATHWAY	1/86	27/555	0.99059	1
1	ssc00010	Glycolysis / Gluconeogenesis	KEGG PATHWAY	1/86	28/555	0.992123	1
1	ssc04510	Focal adhesion	KEGG PATHWAY	1/86	29/555	0.993408	1
