# Supplementary material for: Integrated analysis of muscle transcriptome, miRNA, and proteome of Chinese indigenous breed Ningxiang pig in three developmental stages
Source: Front Genet. 2024 May 14;15:1393834. doi: 10.3389/fgene.2024.1393834 (PMC11130441; doi:10.3389/fgene.2024.1393834)
Supplement: Supplementary file 1 [file DataSheet1.ZIP › Supplementary files 6 M_N90dvsN30d_Up_pro_kegg.xls]

## Sheet: KEGG富集分析统计表
Protein Number	Pathway_ID	KEGG Description	Database	Ratio_in_study	Ratio_in_pop	P_value_uncorrected	P_value_corrected
5	ssc04660	T cell receptor signaling pathway	KEGG PATHWAY	5/34	14/555	0.000862389	0.0236541
5	ssc05140	Leishmaniasis	KEGG PATHWAY	5/34	15/555	0.00123666	0.0296799
5	ssc05143	African trypanosomiasis	KEGG PATHWAY	5/34	15/555	0.00123666	0.0296799
3	ssc00061	Fatty acid biosynthesis	KEGG PATHWAY	3/34	5/555	0.00193761	0.0310017
3	ssc00140	Steroid hormone biosynthesis	KEGG PATHWAY	3/34	4/555	0.00080907	0.0310683
3	ssc00790	Folate biosynthesis	KEGG PATHWAY	3/34	4/555	0.00080907	0.0310683
6	ssc04662	B cell receptor signaling pathway	KEGG PATHWAY	6/34	19/555	0.000515517	0.0329931
6	ssc04650	Natural killer cell mediated cytotoxicity	KEGG PATHWAY	6/34	19/555	0.000515517	0.0329931
4	ssc05235	PD-L1 expression and PD-1 checkpoint pathway in cancer	KEGG PATHWAY	4/34	10/555	0.00190696	0.0366136
4	ssc05142	Chagas disease	KEGG PATHWAY	4/34	10/555	0.00190696	0.0366136
6	ssc05152	Tuberculosis	KEGG PATHWAY	6/34	25/555	0.00256745	0.0379193
4	ssc04064	NF-kappa B signaling pathway	KEGG PATHWAY	4/34	11/555	0.00286649	0.0393119
4	ssc05340	Primary immunodeficiency	KEGG PATHWAY	4/34	11/555	0.00286649	0.0393119
4	ssc04640	Hematopoietic cell lineage	KEGG PATHWAY	4/34	12/555	0.00411309	0.0464538
5	ssc04666	Fc gamma R-mediated phagocytosis	KEGG PATHWAY	5/34	19/555	0.00399965	0.0479958
6	ssc04664	Fc epsilon RI signaling pathway	KEGG PATHWAY	6/34	17/555	0.000257293	0.0494002
6	ssc04072	Phospholipase D signaling pathway	KEGG PATHWAY	6/34	17/555	0.000257293	0.0494002
5	ssc05150	Staphylococcus aureus infection	KEGG PATHWAY	5/34	21/555	0.00639693	0.0511755
5	ssc04015	Rap1 signaling pathway	KEGG PATHWAY	5/34	21/555	0.00639693	0.0511755
3	ssc05321	Inflammatory bowel disease	KEGG PATHWAY	3/34	7/555	0.00622449	0.0519609
6	ssc04151	PI3K-Akt signaling pathway	KEGG PATHWAY	6/34	31/555	0.00813899	0.0558102
4	ssc05323	Rheumatoid arthritis	KEGG PATHWAY	4/34	14/555	0.0076118	0.0562102
5	ssc04014	Ras signaling pathway	KEGG PATHWAY	5/34	22/555	0.00791414	0.0562783
4	ssc04672	Intestinal immune network for IgA production	KEGG PATHWAY	4/34	13/555	0.0056834	0.0606229
4	ssc05310	Asthma	KEGG PATHWAY	4/34	13/555	0.0056834	0.0606229
4	ssc05144	Malaria	KEGG PATHWAY	4/34	13/555	0.0056834	0.0606229
4	ssc05330	Allograft rejection	KEGG PATHWAY	4/34	13/555	0.0056834	0.0606229
4	ssc05320	Autoimmune thyroid disease	KEGG PATHWAY	4/34	13/555	0.0056834	0.0606229
6	ssc04145	Phagosome	KEGG PATHWAY	6/34	32/555	0.00957412	0.0612744
4	ssc05135	Yersinia infection	KEGG PATHWAY	4/34	15/555	0.00993004	0.0615022
4	ssc05202	Transcriptional misregulation in cancer	KEGG PATHWAY	4/34	15/555	0.00993004	0.0615022
3	ssc05332	Graft-versus-host disease	KEGG PATHWAY	3/34	8/555	0.00954234	0.0631769
5	ssc05169	Epstein-Barr virus infection	KEGG PATHWAY	5/34	25/555	0.0139513	0.0765327
3	ssc04940	Type I diabetes mellitus	KEGG PATHWAY	3/34	9/555	0.0137154	0.0797989
3	ssc04658	Th1 and Th2 cell differentiation	KEGG PATHWAY	3/34	9/555	0.0137154	0.0797989
5	ssc05416	Viral myocarditis	KEGG PATHWAY	5/34	26/555	0.0165134	0.0880715
2	ssc00730	Thiamine metabolism	KEGG PATHWAY	2/34	4/555	0.0202411	0.0996485
2	ssc00040	Pentose and glucuronate interconversions	KEGG PATHWAY	2/34	4/555	0.0202411	0.0996485
2	ssc00590	Arachidonic acid metabolism	KEGG PATHWAY	2/34	4/555	0.0202411	0.0996485
2	ssc05212	Pancreatic cancer	KEGG PATHWAY	2/34	4/555	0.0202411	0.0996485
2	ssc00910	Nitrogen metabolism	KEGG PATHWAY	2/34	4/555	0.0202411	0.0996485
5	ssc05322	Systemic lupus erythematosus	KEGG PATHWAY	5/34	27/555	0.0193754	0.100542
5	ssc05170	Human immunodeficiency virus 1 infection	KEGG PATHWAY	5/34	27/555	0.0193754	0.100542
4	ssc05166	Human T-cell leukemia virus 1 infection	KEGG PATHWAY	4/34	19/555	0.0236269	0.103099
3	ssc04514	Cell adhesion molecules	KEGG PATHWAY	3/34	11/555	0.0247423	0.105567
3	ssc04910	Insulin signaling pathway	KEGG PATHWAY	3/34	11/555	0.0247423	0.105567
2	ssc05231	Choline metabolism in cancer	KEGG PATHWAY	2/34	5/555	0.0324434	0.127125
2	ssc00240	Pyrimidine metabolism	KEGG PATHWAY	2/34	5/555	0.0324434	0.127125
3	ssc04659	Th17 cell differentiation	KEGG PATHWAY	3/34	12/555	0.0316188	0.129166
3	ssc04972	Pancreatic secretion	KEGG PATHWAY	3/34	12/555	0.0316188	0.129166
2	ssc04062	Chemokine signaling pathway	KEGG PATHWAY	2/34	6/555	0.0468089	0.176222
2	ssc05210	Colorectal cancer	KEGG PATHWAY	2/34	6/555	0.0468089	0.176222
4	ssc05203	Viral carcinogenesis	KEGG PATHWAY	4/34	24/555	0.0519732	0.18828
2	ssc04071	Sphingolipid signaling pathway	KEGG PATHWAY	2/34	7/555	0.0630427	0.216146
1	ssc04950	Maturity onset diabetes of the young	KEGG PATHWAY	1/34	1/555	0.0612613	0.217818
1	ssc04928	Parathyroid hormone synthesis, secretion and action	KEGG PATHWAY	1/34	1/555	0.0612613	0.217818
3	ssc05167	Kaposi sarcoma-associated herpesvirus infection	KEGG PATHWAY	3/34	16/555	0.0679733	0.228963
3	ssc05168	Herpes simplex virus 1 infection	KEGG PATHWAY	3/34	16/555	0.0679733	0.228963
2	ssc04150	mTOR signaling pathway	KEGG PATHWAY	2/34	8/555	0.0808761	0.26319
4	ssc04020	Calcium signaling pathway	KEGG PATHWAY	4/34	32/555	0.123976	0.286788
2	ssc05206	MicroRNAs in cancer	KEGG PATHWAY	2/34	10/555	0.120387	0.288929
2	ssc05133	Pertussis	KEGG PATHWAY	2/34	10/555	0.120387	0.288929
2	ssc04722	Neurotrophin signaling pathway	KEGG PATHWAY	2/34	10/555	0.120387	0.288929
3	ssc05162	Measles	KEGG PATHWAY	3/34	18/555	0.0910728	0.291433
3	ssc01212	Fatty acid metabolism	KEGG PATHWAY	3/34	19/555	0.103719	0.301728
14	ssc01100	Metabolic pathways	KEGG PATHWAY	14/34	167/555	0.105359	0.301923
4	ssc05146	Amoebiasis	KEGG PATHWAY	4/34	30/555	0.103081	0.304486
2	ssc04933	AGE-RAGE signaling pathway in diabetic complications	KEGG PATHWAY	2/34	9/555	0.100065	0.314958
2	ssc05211	Renal cell carcinoma	KEGG PATHWAY	2/34	9/555	0.100065	0.314958
2	ssc04625	C-type lectin receptor signaling pathway	KEGG PATHWAY	2/34	9/555	0.100065	0.314958
2	ssc00230	Purine metabolism	KEGG PATHWAY	2/34	9/555	0.100065	0.314958
3	ssc04921	Oxytocin signaling pathway	KEGG PATHWAY	3/34	22/555	0.145486	0.321072
2	ssc04370	VEGF signaling pathway	KEGG PATHWAY	2/34	11/555	0.141641	0.323752
2	ssc05230	Central carbon metabolism in cancer	KEGG PATHWAY	2/34	11/555	0.141641	0.323752
2	ssc04611	Platelet activation	KEGG PATHWAY	2/34	11/555	0.141641	0.323752
1	ssc01522	Endocrine resistance	KEGG PATHWAY	1/34	2/555	0.118873	0.335643
1	ssc00740	Riboflavin metabolism	KEGG PATHWAY	1/34	2/555	0.118873	0.335643
1	ssc04012	ErbB signaling pathway	KEGG PATHWAY	1/34	2/555	0.118873	0.335643
1	ssc05221	Acute myeloid leukemia	KEGG PATHWAY	1/34	2/555	0.118873	0.335643
1	ssc05223	Non-small cell lung cancer	KEGG PATHWAY	1/34	2/555	0.118873	0.335643
1	ssc00750	Vitamin B6 metabolism	KEGG PATHWAY	1/34	2/555	0.118873	0.335643
1	ssc04929	GnRH secretion	KEGG PATHWAY	1/34	2/555	0.118873	0.335643
1	ssc04935	Growth hormone synthesis, secretion and action	KEGG PATHWAY	1/34	2/555	0.118873	0.335643
1	ssc04930	Type II diabetes mellitus	KEGG PATHWAY	1/34	2/555	0.118873	0.335643
1	ssc04726	Serotonergic synapse	KEGG PATHWAY	1/34	2/555	0.118873	0.335643
1	ssc05224	Breast cancer	KEGG PATHWAY	1/34	2/555	0.118873	0.335643
1	ssc04917	Prolactin signaling pathway	KEGG PATHWAY	1/34	2/555	0.118873	0.335643
2	ssc00350	Tyrosine metabolism	KEGG PATHWAY	2/34	12/555	0.163646	0.349111
3	ssc00620	Pyruvate metabolism	KEGG PATHWAY	3/34	23/555	0.16052	0.350225
3	ssc04612	Antigen processing and presentation	KEGG PATHWAY	3/34	23/555	0.16052	0.350225
2	ssc04520	Adherens junction	KEGG PATHWAY	2/34	13/555	0.186236	0.361185
2	ssc04360	Axon guidance	KEGG PATHWAY	2/34	13/555	0.186236	0.361185
1	ssc01521	EGFR tyrosine kinase inhibitor resistance	KEGG PATHWAY	1/34	3/555	0.173048	0.365111
1	ssc05220	Chronic myeloid leukemia	KEGG PATHWAY	1/34	3/555	0.173048	0.365111
1	ssc04934	Cushing syndrome	KEGG PATHWAY	1/34	3/555	0.173048	0.365111
1	ssc04550	Signaling pathways regulating pluripotency of stem cells	KEGG PATHWAY	1/34	3/555	0.173048	0.365111
1	ssc04730	Long-term depression	KEGG PATHWAY	1/34	3/555	0.173048	0.365111
1	ssc00120	Primary bile acid biosynthesis	KEGG PATHWAY	1/34	3/555	0.173048	0.365111
1	ssc04913	Ovarian steroidogenesis	KEGG PATHWAY	1/34	3/555	0.173048	0.365111
1	ssc04620	Toll-like receptor signaling pathway	KEGG PATHWAY	1/34	3/555	0.173048	0.365111
5	ssc05414	Dilated cardiomyopathy	KEGG PATHWAY	5/34	51/555	0.192774	0.366461
3	ssc04010	MAPK signaling pathway	KEGG PATHWAY	3/34	26/555	0.208256	0.392012
2	ssc04024	cAMP signaling pathway	KEGG PATHWAY	2/34	17/555	0.27971	0.413111
1	ssc04960	Aldosterone-regulated sodium reabsorption	KEGG PATHWAY	1/34	4/555	0.223983	0.417522
1	ssc00052	Galactose metabolism	KEGG PATHWAY	1/34	4/555	0.223983	0.417522
1	ssc04080	Neuroactive ligand-receptor interaction	KEGG PATHWAY	1/34	4/555	0.223983	0.417522
1	ssc04068	FoxO signaling pathway	KEGG PATHWAY	1/34	4/555	0.223983	0.417522
1	ssc04725	Cholinergic synapse	KEGG PATHWAY	1/34	4/555	0.223983	0.417522
1	ssc05219	Bladder cancer	KEGG PATHWAY	1/34	4/555	0.223983	0.417522
1	ssc05213	Endometrial cancer	KEGG PATHWAY	1/34	4/555	0.223983	0.417522
1	ssc04630	JAK-STAT signaling pathway	KEGG PATHWAY	1/34	4/555	0.223983	0.417522
1	ssc04350	TGF-beta signaling pathway	KEGG PATHWAY	1/34	4/555	0.223983	0.417522
1	ssc05218	Melanoma	KEGG PATHWAY	1/34	4/555	0.223983	0.417522
1	ssc04914	Progesterone-mediated oocyte maturation	KEGG PATHWAY	1/34	4/555	0.223983	0.417522
1	ssc05216	Thyroid cancer	KEGG PATHWAY	1/34	4/555	0.223983	0.417522
2	ssc04670	Leukocyte transendothelial migration	KEGG PATHWAY	2/34	16/555	0.256114	0.427599
2	ssc05164	Influenza A	KEGG PATHWAY	2/34	16/555	0.256114	0.427599
2	ssc05163	Human cytomegalovirus infection	KEGG PATHWAY	2/34	16/555	0.256114	0.427599
1	ssc04976	Bile secretion	KEGG PATHWAY	1/34	5/555	0.271868	0.442361
1	ssc04978	Mineral absorption	KEGG PATHWAY	1/34	5/555	0.271868	0.442361
1	ssc00051	Fructose and mannose metabolism	KEGG PATHWAY	1/34	5/555	0.271868	0.442361
1	ssc04540	Gap junction	KEGG PATHWAY	1/34	5/555	0.271868	0.442361
1	ssc05226	Gastric cancer	KEGG PATHWAY	1/34	5/555	0.271868	0.442361
1	ssc00072	Synthesis and degradation of ketone bodies	KEGG PATHWAY	1/34	5/555	0.271868	0.442361
1	ssc04926	Relaxin signaling pathway	KEGG PATHWAY	1/34	5/555	0.271868	0.442361
1	ssc05214	Glioma	KEGG PATHWAY	1/34	5/555	0.271868	0.442361
1	ssc04916	Melanogenesis	KEGG PATHWAY	1/34	5/555	0.271868	0.442361
1	ssc04211	Longevity regulating pathway	KEGG PATHWAY	1/34	5/555	0.271868	0.442361
1	ssc00520	Amino sugar and nucleotide sugar metabolism	KEGG PATHWAY	1/34	5/555	0.271868	0.442361
1	ssc04966	Collecting duct acid secretion	KEGG PATHWAY	1/34	5/555	0.271868	0.442361
2	ssc05165	Human papillomavirus infection	KEGG PATHWAY	2/34	18/555	0.30329	0.444517
2	ssc05145	Toxoplasmosis	KEGG PATHWAY	2/34	18/555	0.30329	0.444517
1	ssc00500	Starch and sucrose metabolism	KEGG PATHWAY	1/34	6/555	0.31688	0.45745
1	ssc04964	Proximal tubule bicarbonate reclamation	KEGG PATHWAY	1/34	6/555	0.31688	0.45745
2	ssc04922	Glucagon signaling pathway	KEGG PATHWAY	2/34	21/555	0.373136	0.500993
1	ssc00220	Arginine biosynthesis	KEGG PATHWAY	1/34	7/555	0.359186	0.510842
1	ssc04310	Wnt signaling pathway	KEGG PATHWAY	1/34	7/555	0.359186	0.510842
1	ssc04920	Adipocytokine signaling pathway	KEGG PATHWAY	1/34	7/555	0.359186	0.510842
1	ssc00561	Glycerolipid metabolism	KEGG PATHWAY	1/34	7/555	0.359186	0.510842
1	ssc04137	Mitophagy - animal	KEGG PATHWAY	1/34	7/555	0.359186	0.510842
1	ssc04728	Dopaminergic synapse	KEGG PATHWAY	1/34	7/555	0.359186	0.510842
1	ssc04380	Osteoclast differentiation	KEGG PATHWAY	1/34	7/555	0.359186	0.510842
1	ssc04912	GnRH signaling pathway	KEGG PATHWAY	1/34	7/555	0.359186	0.510842
1	ssc05020	Prion disease	KEGG PATHWAY	1/34	8/555	0.398944	0.531926
1	ssc04931	Insulin resistance	KEGG PATHWAY	1/34	8/555	0.398944	0.531926
1	ssc05215	Prostate cancer	KEGG PATHWAY	1/34	8/555	0.398944	0.531926
1	ssc00250	Alanine, aspartate and glutamate metabolism	KEGG PATHWAY	1/34	8/555	0.398944	0.531926
2	ssc05205	Proteoglycans in cancer	KEGG PATHWAY	2/34	23/555	0.418318	0.542683
1	ssc05160	Hepatitis C	KEGG PATHWAY	1/34	9/555	0.436304	0.562218
1	ssc00830	Retinol metabolism	KEGG PATHWAY	1/34	9/555	0.436304	0.562218
1	ssc05014	Amyotrophic lateral sclerosis	KEGG PATHWAY	1/34	9/555	0.436304	0.562218
1	ssc04720	Long-term potentiation	KEGG PATHWAY	1/34	9/555	0.436304	0.562218
2	ssc04810	Regulation of actin cytoskeleton	KEGG PATHWAY	2/34	25/555	0.461944	0.579694
1	ssc05161	Hepatitis B	KEGG PATHWAY	1/34	10/555	0.471406	0.587727
1	ssc04140	Autophagy - animal	KEGG PATHWAY	1/34	10/555	0.471406	0.587727
1	ssc05100	Bacterial invasion of epithelial cells	KEGG PATHWAY	1/34	10/555	0.471406	0.587727
1	ssc04971	Gastric acid secretion	KEGG PATHWAY	1/34	11/555	0.504383	0.612921
1	ssc05225	Hepatocellular carcinoma	KEGG PATHWAY	1/34	11/555	0.504383	0.612921
1	ssc04919	Thyroid hormone signaling pathway	KEGG PATHWAY	1/34	11/555	0.504383	0.612921
1	ssc04621	NOD-like receptor signaling pathway	KEGG PATHWAY	1/34	11/555	0.504383	0.612921
1	ssc04610	Complement and coagulation cascades	KEGG PATHWAY	1/34	11/555	0.504383	0.612921
2	ssc01230	Biosynthesis of amino acids	KEGG PATHWAY	2/34	27/555	0.50374	0.616039
2	ssc04144	Endocytosis	KEGG PATHWAY	2/34	28/555	0.523891	0.617099
2	ssc00010	Glycolysis / Gluconeogenesis	KEGG PATHWAY	2/34	28/555	0.523891	0.617099
1	ssc00980	Metabolism of xenobiotics by cytochrome P450	KEGG PATHWAY	1/34	12/555	0.535359	0.622963
1	ssc04210	Apoptosis	KEGG PATHWAY	1/34	12/555	0.535359	0.622963
2	ssc04510	Focal adhesion	KEGG PATHWAY	2/34	29/555	0.543519	0.624884
1	ssc00650	Butanoate metabolism	KEGG PATHWAY	1/34	13/555	0.564452	0.645088
1	ssc05034	Alcoholism	KEGG PATHWAY	1/34	14/555	0.591775	0.672312
1	ssc04270	Vascular smooth muscle contraction	KEGG PATHWAY	1/34	15/555	0.61743	0.693255
2	ssc05200	Pathways in cancer	KEGG PATHWAY	2/34	33/555	0.616592	0.696386
1	ssc04371	Apelin signaling pathway	KEGG PATHWAY	1/34	16/555	0.641518	0.716113
1	ssc04213	Longevity regulating pathway - multiple species	KEGG PATHWAY	1/34	16/555	0.641518	0.716113
2	ssc04530	Tight junction	KEGG PATHWAY	2/34	35/555	0.649797	0.717018
1	ssc05412	Arrhythmogenic right ventricular cardiomyopathy	KEGG PATHWAY	1/34	18/555	0.685357	0.751934
1	ssc04218	Cellular senescence	KEGG PATHWAY	1/34	18/555	0.685357	0.751934
2	ssc05132	Salmonella infection	KEGG PATHWAY	2/34	38/555	0.695466	0.754404
1	ssc05418	Fluid shear stress and atherosclerosis	KEGG PATHWAY	1/34	19/555	0.705278	0.76075
1	ssc04152	AMPK signaling pathway	KEGG PATHWAY	1/34	19/555	0.705278	0.76075
1	ssc04915	Estrogen signaling pathway	KEGG PATHWAY	1/34	19/555	0.705278	0.76075
1	ssc00020	Citrate cycle (TCA cycle)	KEGG PATHWAY	1/34	20/555	0.723973	0.767972
1	ssc05134	Legionellosis	KEGG PATHWAY	1/34	20/555	0.723973	0.767972
1	ssc00640	Propanoate metabolism	KEGG PATHWAY	1/34	21/555	0.741515	0.777983
1	ssc03010	Ribosome	KEGG PATHWAY	1/34	22/555	0.757973	0.790928
1	ssc04146	Peroxisome	KEGG PATHWAY	1/34	23/555	0.773412	0.798361
2	ssc04932	Non-alcoholic fatty liver disease	KEGG PATHWAY	2/34	44/555	0.772593	0.801826
1	ssc04022	cGMP-PKG signaling pathway	KEGG PATHWAY	1/34	24/555	0.787893	0.80896
1	ssc04261	Adrenergic signaling in cardiomyocytes	KEGG PATHWAY	1/34	27/555	0.826151	0.843729
2	ssc01200	Carbon metabolism	KEGG PATHWAY	2/34	53/555	0.857242	0.870849
1	ssc05410	Hypertrophic cardiomyopathy	KEGG PATHWAY	1/34	41/555	0.932356	0.94217
1	ssc04260	Cardiac muscle contraction	KEGG PATHWAY	1/34	43/555	0.941017	0.945944
1	ssc04714	Thermogenesis	KEGG PATHWAY	1/34	60/555	0.982011	0.982011
