# Supplementary material for: Integrated analysis of muscle transcriptome, miRNA, and proteome of Chinese indigenous breed Ningxiang pig in three developmental stages
Source: Front Genet. 2024 May 14;15:1393834. doi: 10.3389/fgene.2024.1393834 (PMC11130441; doi:10.3389/fgene.2024.1393834)
Supplement: Supplementary file 1 [file DataSheet1.ZIP › Supplementary files 7 M_N210dvsN90d_Up_pro_kegg.xls]

## Sheet: KEGG富集分析统计表
Protein Number	Pathway_ID	KEGG Description	Database	Ratio_in_study	Ratio_in_pop	P_value_uncorrected	P_value_corrected
2	ssc05100	Bacterial invasion of epithelial cells	KEGG PATHWAY	2/17	10/555	0.0344191	0.28912
1	ssc00770	Pantothenate and CoA biosynthesis	KEGG PATHWAY	1/17	2/555	0.0603766	0.422636
2	ssc05205	Proteoglycans in cancer	KEGG PATHWAY	2/17	23/555	0.153205	0.459615
1	ssc04974	Protein digestion and absorption	KEGG PATHWAY	1/17	6/555	0.170985	0.478758
1	ssc04919	Thyroid hormone signaling pathway	KEGG PATHWAY	1/17	11/555	0.292047	0.511082
1	ssc04979	Cholesterol metabolism	KEGG PATHWAY	1/17	10/555	0.269253	0.514028
3	ssc05410	Hypertrophic cardiomyopathy	KEGG PATHWAY	3/17	41/555	0.123279	0.517773
2	ssc05222	Small cell lung cancer	KEGG PATHWAY	2/17	6/555	0.0123368	0.518146
3	ssc05414	Dilated cardiomyopathy	KEGG PATHWAY	3/17	51/555	0.198926	0.522182
2	ssc04530	Tight junction	KEGG PATHWAY	2/17	35/555	0.291516	0.532333
1	ssc00900	Terpenoid backbone biosynthesis	KEGG PATHWAY	1/17	3/555	0.089262	0.535572
2	ssc05200	Pathways in cancer	KEGG PATHWAY	2/17	33/555	0.267912	0.535825
1	ssc00983	Drug metabolism - other enzymes	KEGG PATHWAY	1/17	8/555	0.221577	0.547426
1	ssc04110	Cell cycle	KEGG PATHWAY	1/17	5/555	0.144544	0.551894
1	ssc00240	Pyrimidine metabolism	KEGG PATHWAY	1/17	5/555	0.144544	0.551894
1	ssc04540	Gap junction	KEGG PATHWAY	1/17	5/555	0.144544	0.551894
1	ssc04933	AGE-RAGE signaling pathway in diabetic complications	KEGG PATHWAY	1/17	9/555	0.245769	0.573462
1	ssc04512	ECM-receptor interaction	KEGG PATHWAY	1/17	9/555	0.245769	0.573462
1	ssc00230	Purine metabolism	KEGG PATHWAY	1/17	9/555	0.245769	0.573462
1	ssc00730	Thiamine metabolism	KEGG PATHWAY	1/17	4/555	0.11731	0.615878
1	ssc04977	Vitamin digestion and absorption	KEGG PATHWAY	1/17	4/555	0.11731	0.615878
1	ssc05202	Transcriptional misregulation in cancer	KEGG PATHWAY	1/17	15/555	0.376701	0.632858
1	ssc05135	Yersinia infection	KEGG PATHWAY	1/17	15/555	0.376701	0.632858
1	ssc00510	N-Glycan biosynthesis	KEGG PATHWAY	1/17	1/555	0.0306306	0.643243
1	ssc00513	Various types of N-glycan biosynthesis	KEGG PATHWAY	1/17	1/555	0.0306306	0.643243
1	ssc00780	Biotin metabolism	KEGG PATHWAY	1/17	1/555	0.0306306	0.643243
1	ssc05165	Human papillomavirus infection	KEGG PATHWAY	1/17	18/555	0.433837	0.674858
1	ssc04145	Phagosome	KEGG PATHWAY	1/17	32/555	0.64116	0.727804
1	ssc04151	PI3K-Akt signaling pathway	KEGG PATHWAY	1/17	31/555	0.629128	0.733983
1	ssc04141	Protein processing in endoplasmic reticulum	KEGG PATHWAY	1/17	34/555	0.664131	0.734039
1	ssc05146	Amoebiasis	KEGG PATHWAY	1/17	30/555	0.616717	0.740061
1	ssc04510	Focal adhesion	KEGG PATHWAY	1/17	29/555	0.603916	0.746014
1	ssc03010	Ribosome	KEGG PATHWAY	1/17	22/555	0.502379	0.753569
1	ssc04261	Adrenergic signaling in cardiomyocytes	KEGG PATHWAY	1/17	27/555	0.577097	0.75744
1	ssc03320	PPAR signaling pathway	KEGG PATHWAY	1/17	27/555	0.577097	0.75744
1	ssc05132	Salmonella infection	KEGG PATHWAY	1/17	38/555	0.705983	0.76029
1	ssc05416	Viral myocarditis	KEGG PATHWAY	1/17	26/555	0.563055	0.762849
1	ssc04810	Regulation of actin cytoskeleton	KEGG PATHWAY	1/17	25/555	0.548576	0.768006
1	ssc04022	cGMP-PKG signaling pathway	KEGG PATHWAY	1/17	24/555	0.533645	0.772866
1	ssc04260	Cardiac muscle contraction	KEGG PATHWAY	1/17	43/555	0.751411	0.788982
1	ssc05016	Huntington disease	KEGG PATHWAY	1/17	60/555	0.861283	0.88229
3	ssc01100	Metabolic pathways	KEGG PATHWAY	3/17	167/555	0.926863	0.926863
