# Supplementary material for: Integrated analysis of muscle transcriptome, miRNA, and proteome of Chinese indigenous breed Ningxiang pig in three developmental stages
Source: Front Genet. 2024 May 14;15:1393834. doi: 10.3389/fgene.2024.1393834 (PMC11130441; doi:10.3389/fgene.2024.1393834)
Supplement: Supplementary file 1 [file DataSheet1.ZIP › Supplementary files 8 M_N210dvsN90d_down_pro_kegg.xls]

## Sheet: KEGG富集分析统计表
Protein Number	Pathway_ID	KEGG Description	Database	Ratio_in_study	Ratio_in_pop	P_value_uncorrected	P_value_corrected
23	ssc05016	Huntington disease	KEGG PATHWAY	23/110	60/555	0.000325178	0.0357696
18	ssc04932	Non-alcoholic fatty liver disease	KEGG PATHWAY	18/110	44/555	0.0006489	0.047586
21	ssc00190	Oxidative phosphorylation	KEGG PATHWAY	21/110	52/555	0.00026255	0.0577609
9	ssc05168	Herpes simplex virus 1 infection	KEGG PATHWAY	9/110	16/555	0.00115354	0.0634448
46	ssc01100	Metabolic pathways	KEGG PATHWAY	46/110	167/555	0.00235466	0.0863375
10	ssc00020	Citrate cycle (TCA cycle)	KEGG PATHWAY	10/110	20/555	0.00198688	0.0874227
21	ssc05010	Alzheimer disease	KEGG PATHWAY	21/110	61/555	0.00324923	0.102119
21	ssc05012	Parkinson disease	KEGG PATHWAY	21/110	61/555	0.00324923	0.102119
20	ssc04714	Thermogenesis	KEGG PATHWAY	20/110	60/555	0.00636542	0.155599
7	ssc05163	Human cytomegalovirus infection	KEGG PATHWAY	7/110	16/555	0.0236289	0.519837
3	ssc00040	Pentose and glucuronate interconversions	KEGG PATHWAY	3/110	4/555	0.0260344	0.520688
3	ssc00970	Aminoacyl-tRNA biosynthesis	KEGG PATHWAY	3/110	4/555	0.0260344	0.520688
3	ssc00140	Steroid hormone biosynthesis	KEGG PATHWAY	3/110	4/555	0.0260344	0.520688
9	ssc05169	Epstein-Barr virus infection	KEGG PATHWAY	9/110	25/555	0.040671	0.639115
4	ssc00350	Tyrosine metabolism	KEGG PATHWAY	4/110	12/555	0.198685	0.874214
2	ssc04810	Regulation of actin cytoskeleton	KEGG PATHWAY	2/110	25/555	0.973784	0.99643
3	ssc05414	Dilated cardiomyopathy	KEGG PATHWAY	3/110	51/555	0.999214	0.999214
4	ssc04512	ECM-receptor interaction	KEGG PATHWAY	4/110	9/555	0.0816087	1
5	ssc04520	Adherens junction	KEGG PATHWAY	5/110	13/555	0.0935366	1
3	ssc05222	Small cell lung cancer	KEGG PATHWAY	3/110	6/555	0.0955663	1
3	ssc05210	Colorectal cancer	KEGG PATHWAY	3/110	6/555	0.0955663	1
7	ssc00640	Propanoate metabolism	KEGG PATHWAY	7/110	21/555	0.10024	1
2	ssc04913	Ovarian steroidogenesis	KEGG PATHWAY	2/110	3/555	0.101755	1
2	ssc04620	Toll-like receptor signaling pathway	KEGG PATHWAY	2/110	3/555	0.101755	1
7	ssc03010	Ribosome	KEGG PATHWAY	7/110	22/555	0.123691	1
14	ssc01200	Carbon metabolism	KEGG PATHWAY	14/110	53/555	0.139608	1
3	ssc04920	Adipocytokine signaling pathway	KEGG PATHWAY	3/110	7/555	0.143689	1
3	ssc00561	Glycerolipid metabolism	KEGG PATHWAY	3/110	7/555	0.143689	1
8	ssc05170	Human immunodeficiency virus 1 infection	KEGG PATHWAY	8/110	27/555	0.144208	1
7	ssc00620	Pyruvate metabolism	KEGG PATHWAY	7/110	23/555	0.149705	1
7	ssc00280	Valine, leucine and isoleucine degradation	KEGG PATHWAY	7/110	23/555	0.149705	1
4	ssc00630	Glyoxylate and dicarboxylate metabolism	KEGG PATHWAY	4/110	11/555	0.155134	1
2	ssc00730	Thiamine metabolism	KEGG PATHWAY	2/110	4/555	0.177476	1
2	ssc00052	Galactose metabolism	KEGG PATHWAY	2/110	4/555	0.177476	1
2	ssc00590	Arachidonic acid metabolism	KEGG PATHWAY	2/110	4/555	0.177476	1
2	ssc04923	Regulation of lipolysis in adipocytes	KEGG PATHWAY	2/110	4/555	0.177476	1
2	ssc05212	Pancreatic cancer	KEGG PATHWAY	2/110	4/555	0.177476	1
2	ssc00910	Nitrogen metabolism	KEGG PATHWAY	2/110	4/555	0.177476	1
5	ssc00380	Tryptophan metabolism	KEGG PATHWAY	5/110	16/555	0.193569	1
5	ssc00310	Lysine degradation	KEGG PATHWAY	5/110	16/555	0.193569	1
3	ssc00250	Alanine, aspartate and glutamate metabolism	KEGG PATHWAY	3/110	8/555	0.197906	1
1	ssc04142	Lysosome	KEGG PATHWAY	1/110	1/555	0.198198	1
1	ssc00512	Mucin type O-glycan biosynthesis	KEGG PATHWAY	1/110	1/555	0.198198	1
1	ssc04928	Parathyroid hormone synthesis, secretion and action	KEGG PATHWAY	1/110	1/555	0.198198	1
1	ssc00601	Glycosphingolipid biosynthesis - lacto and neolacto series	KEGG PATHWAY	1/110	1/555	0.198198	1
1	ssc04927	Cortisol synthesis and secretion	KEGG PATHWAY	1/110	1/555	0.198198	1
1	ssc03420	Nucleotide excision repair	KEGG PATHWAY	1/110	1/555	0.198198	1
1	ssc00471	D-Glutamine and D-glutamate metabolism	KEGG PATHWAY	1/110	1/555	0.198198	1
1	ssc04115	p53 signaling pathway	KEGG PATHWAY	1/110	1/555	0.198198	1
1	ssc00604	Glycosphingolipid biosynthesis - ganglio series	KEGG PATHWAY	1/110	1/555	0.198198	1
1	ssc04215	Apoptosis - multiple species	KEGG PATHWAY	1/110	1/555	0.198198	1
1	ssc04622	RIG-I-like receptor signaling pathway	KEGG PATHWAY	1/110	1/555	0.198198	1
3	ssc05160	Hepatitis C	KEGG PATHWAY	3/110	9/555	0.256055	1
3	ssc05014	Amyotrophic lateral sclerosis	KEGG PATHWAY	3/110	9/555	0.256055	1
3	ssc05211	Renal cell carcinoma	KEGG PATHWAY	3/110	9/555	0.256055	1
2	ssc04978	Mineral absorption	KEGG PATHWAY	2/110	5/555	0.258649	1
2	ssc05231	Choline metabolism in cancer	KEGG PATHWAY	2/110	5/555	0.258649	1
2	ssc00061	Fatty acid biosynthesis	KEGG PATHWAY	2/110	5/555	0.258649	1
2	ssc04211	Longevity regulating pathway	KEGG PATHWAY	2/110	5/555	0.258649	1
2	ssc00240	Pyrimidine metabolism	KEGG PATHWAY	2/110	5/555	0.258649	1
2	ssc00520	Amino sugar and nucleotide sugar metabolism	KEGG PATHWAY	2/110	5/555	0.258649	1
5	ssc05165	Human papillomavirus infection	KEGG PATHWAY	5/110	18/555	0.274691	1
5	ssc05145	Toxoplasmosis	KEGG PATHWAY	5/110	18/555	0.274691	1
5	ssc03040	Spliceosome	KEGG PATHWAY	5/110	18/555	0.274691	1
8	ssc04145	Phagosome	KEGG PATHWAY	8/110	32/555	0.288558	1
4	ssc00410	beta-Alanine metabolism	KEGG PATHWAY	4/110	14/555	0.294289	1
3	ssc01210	2-Oxocarboxylic acid metabolism	KEGG PATHWAY	3/110	10/555	0.316166	1
3	ssc05142	Chagas disease	KEGG PATHWAY	3/110	10/555	0.316166	1
3	ssc05206	MicroRNAs in cancer	KEGG PATHWAY	3/110	10/555	0.316166	1
3	ssc05100	Bacterial invasion of epithelial cells	KEGG PATHWAY	3/110	10/555	0.316166	1
5	ssc04152	AMPK signaling pathway	KEGG PATHWAY	5/110	19/555	0.317717	1
2	ssc00340	Histidine metabolism	KEGG PATHWAY	2/110	6/555	0.34019	1
2	ssc00500	Starch and sucrose metabolism	KEGG PATHWAY	2/110	6/555	0.34019	1
2	ssc00053	Ascorbate and aldarate metabolism	KEGG PATHWAY	2/110	6/555	0.34019	1
2	ssc04062	Chemokine signaling pathway	KEGG PATHWAY	2/110	6/555	0.34019	1
1	ssc00740	Riboflavin metabolism	KEGG PATHWAY	1/110	2/555	0.357401	1
1	ssc00750	Vitamin B6 metabolism	KEGG PATHWAY	1/110	2/555	0.357401	1
1	ssc00860	Porphyrin and chlorophyll metabolism	KEGG PATHWAY	1/110	2/555	0.357401	1
1	ssc04930	Type II diabetes mellitus	KEGG PATHWAY	1/110	2/555	0.357401	1
5	ssc05134	Legionellosis	KEGG PATHWAY	5/110	20/555	0.36154	1
5	ssc04723	Retrograde endocannabinoid signaling	KEGG PATHWAY	5/110	20/555	0.36154	1
3	ssc04514	Cell adhesion molecules	KEGG PATHWAY	3/110	11/555	0.376553	1
4	ssc04918	Thyroid hormone synthesis	KEGG PATHWAY	4/110	16/555	0.394545	1
4	ssc05167	Kaposi sarcoma-associated herpesvirus infection	KEGG PATHWAY	4/110	16/555	0.394545	1
7	ssc04151	PI3K-Akt signaling pathway	KEGG PATHWAY	7/110	31/555	0.418587	1
2	ssc00220	Arginine biosynthesis	KEGG PATHWAY	2/110	7/555	0.41879	1
2	ssc04380	Osteoclast differentiation	KEGG PATHWAY	2/110	7/555	0.41879	1
2	ssc04310	Wnt signaling pathway	KEGG PATHWAY	2/110	7/555	0.41879	1
2	ssc00062	Fatty acid elongation	KEGG PATHWAY	2/110	7/555	0.41879	1
2	ssc04071	Sphingolipid signaling pathway	KEGG PATHWAY	2/110	7/555	0.41879	1
3	ssc04972	Pancreatic secretion	KEGG PATHWAY	3/110	12/555	0.435842	1
3	ssc03050	Proteasome	KEGG PATHWAY	3/110	12/555	0.435842	1
3	ssc00980	Metabolism of xenobiotics by cytochrome P450	KEGG PATHWAY	3/110	12/555	0.435842	1
3	ssc04210	Apoptosis	KEGG PATHWAY	3/110	12/555	0.435842	1
6	ssc03320	PPAR signaling pathway	KEGG PATHWAY	6/110	27/555	0.452617	1
1	ssc04550	Signaling pathways regulating pluripotency of stem cells	KEGG PATHWAY	1/110	3/555	0.485223	1
1	ssc04934	Cushing syndrome	KEGG PATHWAY	1/110	3/555	0.485223	1
1	ssc00120	Primary bile acid biosynthesis	KEGG PATHWAY	1/110	3/555	0.485223	1
7	ssc05200	Pathways in cancer	KEGG PATHWAY	7/110	33/555	0.490981	1
6	ssc00010	Glycolysis / Gluconeogenesis	KEGG PATHWAY	6/110	28/555	0.491568	1
5	ssc04612	Antigen processing and presentation	KEGG PATHWAY	5/110	23/555	0.492143	1
2	ssc00982	Drug metabolism - cytochrome P450	KEGG PATHWAY	2/110	8/555	0.492418	1
2	ssc05020	Prion disease	KEGG PATHWAY	2/110	8/555	0.492418	1
2	ssc00360	Phenylalanine metabolism	KEGG PATHWAY	2/110	8/555	0.492418	1
2	ssc04931	Insulin resistance	KEGG PATHWAY	2/110	8/555	0.492418	1
2	ssc03015	mRNA surveillance pathway	KEGG PATHWAY	2/110	8/555	0.492418	1
2	ssc04216	Ferroptosis	KEGG PATHWAY	2/110	8/555	0.492418	1
3	ssc05144	Malaria	KEGG PATHWAY	3/110	13/555	0.49297	1
3	ssc00650	Butanoate metabolism	KEGG PATHWAY	3/110	13/555	0.49297	1
3	ssc04360	Axon guidance	KEGG PATHWAY	3/110	13/555	0.49297	1
7	ssc04141	Protein processing in endoplasmic reticulum	KEGG PATHWAY	7/110	34/555	0.526284	1
6	ssc04510	Focal adhesion	KEGG PATHWAY	6/110	29/555	0.529628	1
5	ssc05203	Viral carcinogenesis	KEGG PATHWAY	5/110	24/555	0.533808	1
4	ssc01212	Fatty acid metabolism	KEGG PATHWAY	4/110	19/555	0.539312	1
3	ssc04660	T cell receptor signaling pathway	KEGG PATHWAY	3/110	14/555	0.547155	1
2	ssc00830	Retinol metabolism	KEGG PATHWAY	2/110	9/555	0.559951	1
2	ssc04940	Type I diabetes mellitus	KEGG PATHWAY	2/110	9/555	0.559951	1
2	ssc05204	Chemical carcinogenesis	KEGG PATHWAY	2/110	9/555	0.559951	1
2	ssc04933	AGE-RAGE signaling pathway in diabetic complications	KEGG PATHWAY	2/110	9/555	0.559951	1
5	ssc05152	Tuberculosis	KEGG PATHWAY	5/110	25/555	0.573919	1
1	ssc04977	Vitamin digestion and absorption	KEGG PATHWAY	1/110	4/555	0.587806	1
1	ssc04080	Neuroactive ligand-receptor interaction	KEGG PATHWAY	1/110	4/555	0.587806	1
1	ssc05219	Bladder cancer	KEGG PATHWAY	1/110	4/555	0.587806	1
1	ssc05218	Melanoma	KEGG PATHWAY	1/110	4/555	0.587806	1
1	ssc00790	Folate biosynthesis	KEGG PATHWAY	1/110	4/555	0.587806	1
1	ssc05213	Endometrial cancer	KEGG PATHWAY	1/110	4/555	0.587806	1
1	ssc04068	FoxO signaling pathway	KEGG PATHWAY	1/110	4/555	0.587806	1
1	ssc04350	TGF-beta signaling pathway	KEGG PATHWAY	1/110	4/555	0.587806	1
1	ssc05216	Thyroid cancer	KEGG PATHWAY	1/110	4/555	0.587806	1
3	ssc05135	Yersinia infection	KEGG PATHWAY	3/110	15/555	0.597869	1
5	ssc05416	Viral myocarditis	KEGG PATHWAY	5/110	26/555	0.61221	1
2	ssc05161	Hepatitis B	KEGG PATHWAY	2/110	10/555	0.620897	1
2	ssc05133	Pertussis	KEGG PATHWAY	2/110	10/555	0.620897	1
2	ssc04722	Neurotrophin signaling pathway	KEGG PATHWAY	2/110	10/555	0.620897	1
4	ssc04015	Rap1 signaling pathway	KEGG PATHWAY	4/110	21/555	0.625681	1
4	ssc00071	Fatty acid degradation	KEGG PATHWAY	4/110	21/555	0.625681	1
3	ssc05164	Influenza A	KEGG PATHWAY	3/110	16/555	0.64479	1
8	ssc04260	Cardiac muscle contraction	KEGG PATHWAY	8/110	43/555	0.647027	1
4	ssc04014	Ras signaling pathway	KEGG PATHWAY	4/110	22/555	0.664886	1
1	ssc01524	Platinum drug resistance	KEGG PATHWAY	1/110	5/555	0.670095	1
1	ssc04975	Fat digestion and absorption	KEGG PATHWAY	1/110	5/555	0.670095	1
1	ssc00051	Fructose and mannose metabolism	KEGG PATHWAY	1/110	5/555	0.670095	1
1	ssc04540	Gap junction	KEGG PATHWAY	1/110	5/555	0.670095	1
1	ssc05226	Gastric cancer	KEGG PATHWAY	1/110	5/555	0.670095	1
1	ssc04976	Bile secretion	KEGG PATHWAY	1/110	5/555	0.670095	1
1	ssc00072	Synthesis and degradation of ketone bodies	KEGG PATHWAY	1/110	5/555	0.670095	1
1	ssc04110	Cell cycle	KEGG PATHWAY	1/110	5/555	0.670095	1
1	ssc03008	Ribosome biogenesis in eukaryotes	KEGG PATHWAY	1/110	5/555	0.670095	1
2	ssc04370	VEGF signaling pathway	KEGG PATHWAY	2/110	11/555	0.675195	1
2	ssc05230	Central carbon metabolism in cancer	KEGG PATHWAY	2/110	11/555	0.675195	1
2	ssc04910	Insulin signaling pathway	KEGG PATHWAY	2/110	11/555	0.675195	1
2	ssc04610	Complement and coagulation cascades	KEGG PATHWAY	2/110	11/555	0.675195	1
3	ssc04664	Fc epsilon RI signaling pathway	KEGG PATHWAY	3/110	17/555	0.687769	1
4	ssc04146	Peroxisome	KEGG PATHWAY	4/110	23/555	0.701253	1
2	ssc04390	Hippo signaling pathway	KEGG PATHWAY	2/110	12/555	0.723066	1
2	ssc00270	Cysteine and methionine metabolism	KEGG PATHWAY	2/110	12/555	0.723066	1
2	ssc04640	Hematopoietic cell lineage	KEGG PATHWAY	2/110	12/555	0.723066	1
2	ssc00330	Arginine and proline metabolism	KEGG PATHWAY	2/110	12/555	0.723066	1
3	ssc05412	Arrhythmogenic right ventricular cardiomyopathy	KEGG PATHWAY	3/110	18/555	0.72679	1
1	ssc04925	Aldosterone synthesis and secretion	KEGG PATHWAY	1/110	6/555	0.736076	1
1	ssc04974	Protein digestion and absorption	KEGG PATHWAY	1/110	6/555	0.736076	1
1	ssc04964	Proximal tubule bicarbonate reclamation	KEGG PATHWAY	1/110	6/555	0.736076	1
3	ssc05166	Human T-cell leukemia virus 1 infection	KEGG PATHWAY	3/110	19/555	0.761942	1
3	ssc04662	B cell receptor signaling pathway	KEGG PATHWAY	3/110	19/555	0.761942	1
3	ssc04666	Fc gamma R-mediated phagocytosis	KEGG PATHWAY	3/110	19/555	0.761942	1
3	ssc04650	Natural killer cell mediated cytotoxicity	KEGG PATHWAY	3/110	19/555	0.761942	1
1	ssc04728	Dopaminergic synapse	KEGG PATHWAY	1/110	7/555	0.788957	1
1	ssc05321	Inflammatory bowel disease	KEGG PATHWAY	1/110	7/555	0.788957	1
1	ssc04912	GnRH signaling pathway	KEGG PATHWAY	1/110	7/555	0.788957	1
4	ssc04010	MAPK signaling pathway	KEGG PATHWAY	4/110	26/555	0.793223	1
3	ssc04217	Necroptosis	KEGG PATHWAY	3/110	20/555	0.793387	1
4	ssc01230	Biosynthesis of amino acids	KEGG PATHWAY	4/110	27/555	0.818396	1
3	ssc04922	Glucagon signaling pathway	KEGG PATHWAY	3/110	21/555	0.821338	1
1	ssc04150	mTOR signaling pathway	KEGG PATHWAY	1/110	8/555	0.83132	1
1	ssc05332	Graft-versus-host disease	KEGG PATHWAY	1/110	8/555	0.83132	1
1	ssc05215	Prostate cancer	KEGG PATHWAY	1/110	8/555	0.83132	1
2	ssc05140	Leishmaniasis	KEGG PATHWAY	2/110	15/555	0.832473	1
2	ssc05202	Transcriptional misregulation in cancer	KEGG PATHWAY	2/110	15/555	0.832473	1
4	ssc04144	Endocytosis	KEGG PATHWAY	4/110	28/555	0.84103	1
3	ssc04921	Oxytocin signaling pathway	KEGG PATHWAY	3/110	22/555	0.846041	1
2	ssc04670	Leukocyte transendothelial migration	KEGG PATHWAY	2/110	16/555	0.859285	1
2	ssc04066	HIF-1 signaling pathway	KEGG PATHWAY	2/110	16/555	0.859285	1
1	ssc03018	RNA degradation	KEGG PATHWAY	1/110	9/555	0.865241	1
1	ssc04658	Th1 and Th2 cell differentiation	KEGG PATHWAY	1/110	9/555	0.865241	1
1	ssc00230	Purine metabolism	KEGG PATHWAY	1/110	9/555	0.865241	1
1	ssc04625	C-type lectin receptor signaling pathway	KEGG PATHWAY	1/110	9/555	0.865241	1
2	ssc04072	Phospholipase D signaling pathway	KEGG PATHWAY	2/110	17/555	0.882154	1
2	ssc04024	cAMP signaling pathway	KEGG PATHWAY	2/110	17/555	0.882154	1
1	ssc03013	RNA transport	KEGG PATHWAY	1/110	10/555	0.89239	1
1	ssc04140	Autophagy - animal	KEGG PATHWAY	1/110	10/555	0.89239	1
1	ssc05235	PD-L1 expression and PD-1 checkpoint pathway in cancer	KEGG PATHWAY	1/110	10/555	0.89239	1
1	ssc04979	Cholesterol metabolism	KEGG PATHWAY	1/110	10/555	0.89239	1
1	ssc04114	Oocyte meiosis	KEGG PATHWAY	1/110	10/555	0.89239	1
2	ssc05162	Measles	KEGG PATHWAY	2/110	18/555	0.901575	1
2	ssc04218	Cellular senescence	KEGG PATHWAY	2/110	18/555	0.901575	1
1	ssc04064	NF-kappa B signaling pathway	KEGG PATHWAY	1/110	11/555	0.914109	1
1	ssc04621	NOD-like receptor signaling pathway	KEGG PATHWAY	1/110	11/555	0.914109	1
1	ssc04611	Platelet activation	KEGG PATHWAY	1/110	11/555	0.914109	1
1	ssc05340	Primary immunodeficiency	KEGG PATHWAY	1/110	11/555	0.914109	1
2	ssc05418	Fluid shear stress and atherosclerosis	KEGG PATHWAY	2/110	19/555	0.918002	1
1	ssc04659	Th17 cell differentiation	KEGG PATHWAY	1/110	12/555	0.931477	1
4	ssc04530	Tight junction	KEGG PATHWAY	4/110	35/555	0.942275	1
2	ssc05150	Staphylococcus aureus infection	KEGG PATHWAY	2/110	21/555	0.943481	1
1	ssc04672	Intestinal immune network for IgA production	KEGG PATHWAY	1/110	13/555	0.945358	1
1	ssc05330	Allograft rejection	KEGG PATHWAY	1/110	13/555	0.945358	1
1	ssc05320	Autoimmune thyroid disease	KEGG PATHWAY	1/110	13/555	0.945358	1
1	ssc05310	Asthma	KEGG PATHWAY	1/110	13/555	0.945358	1
1	ssc05323	Rheumatoid arthritis	KEGG PATHWAY	1/110	14/555	0.956448	1
3	ssc05146	Amoebiasis	KEGG PATHWAY	3/110	30/555	0.95779	1
2	ssc05205	Proteoglycans in cancer	KEGG PATHWAY	2/110	23/555	0.961364	1
4	ssc05132	Salmonella infection	KEGG PATHWAY	4/110	38/555	0.963985	1
1	ssc04270	Vascular smooth muscle contraction	KEGG PATHWAY	1/110	15/555	0.965303	1
1	ssc05143	African trypanosomiasis	KEGG PATHWAY	1/110	15/555	0.965303	1
2	ssc04022	cGMP-PKG signaling pathway	KEGG PATHWAY	2/110	24/555	0.968146	1
1	ssc04371	Apelin signaling pathway	KEGG PATHWAY	1/110	16/555	0.972371	1
1	ssc04213	Longevity regulating pathway - multiple species	KEGG PATHWAY	1/110	16/555	0.972371	1
2	ssc05322	Systemic lupus erythematosus	KEGG PATHWAY	2/110	27/555	0.98233	1
2	ssc04020	Calcium signaling pathway	KEGG PATHWAY	2/110	32/555	0.993577	1
1	ssc04261	Adrenergic signaling in cardiomyocytes	KEGG PATHWAY	1/110	27/555	0.997815	1
2	ssc05410	Hypertrophic cardiomyopathy	KEGG PATHWAY	2/110	41/555	0.999038	1
