# Supplementary material for: Integrated analysis of muscle transcriptome, miRNA, and proteome of Chinese indigenous breed Ningxiang pig in three developmental stages
Source: Front Genet. 2024 May 14;15:1393834. doi: 10.3389/fgene.2024.1393834 (PMC11130441; doi:10.3389/fgene.2024.1393834)
Supplement: Supplementary file 1 [file DataSheet1.ZIP › Supplementary files 9 Protein_vs_Transcript.NX90D_M_vs_NX30D_M.Venn.xls]

mRNA/protein	mRNA	protein
MSTRG.10215	1	0
MSTRG.10239	1	0
MSTRG.1043	1	0
MSTRG.1054	1	0
MSTRG.11081	1	0
MSTRG.11105_m.11646	0	1
MSTRG.11288	1	0
MSTRG.11316	1	0
MSTRG.11512_m.12028	0	1
MSTRG.11937	1	0
MSTRG.12142	1	0
MSTRG.13119_m.13758	0	1
MSTRG.13546	1	0
MSTRG.13845	1	0
MSTRG.13979	1	0
MSTRG.14114	1	0
MSTRG.14413_m.15520	0	1
MSTRG.1589	1	0
MSTRG.17130	1	0
MSTRG.17620	1	0
MSTRG.17735	1	0
MSTRG.17961	1	0
MSTRG.18422	1	0
MSTRG.20797_m.22323	0	1
MSTRG.20975	1	0
MSTRG.21021	1	0
MSTRG.21250	1	0
MSTRG.21523	1	0
MSTRG.21769	1	0
MSTRG.22841	1	0
MSTRG.2308_m.1512	0	1
MSTRG.23174	1	0
MSTRG.23300_m.24820	0	1
MSTRG.23340	1	0
MSTRG.23899_m.25343	0	1
MSTRG.24196	1	0
MSTRG.24768	1	0
MSTRG.25007	1	0
MSTRG.25122_m.26212	0	1
MSTRG.25641_m.26619	0	1
MSTRG.25868	1	0
MSTRG.28036	1	0
MSTRG.28499	1	0
MSTRG.2866	1	0
MSTRG.28723_m.29341	0	1
MSTRG.29235_m.31435	0	1
MSTRG.29251	1	0
MSTRG.29689	1	0
MSTRG.29860	1	0
MSTRG.29900	1	0
MSTRG.30157	1	0
MSTRG.30244	1	0
MSTRG.30960	1	0
MSTRG.31337	1	0
MSTRG.31613	1	0
MSTRG.31942	1	0
MSTRG.32130	1	0
MSTRG.32214	1	0
MSTRG.32306	1	0
MSTRG.34695	1	0
MSTRG.37655_m.42755	0	1
MSTRG.3776	1	0
MSTRG.38247	1	0
MSTRG.39499	1	0
MSTRG.39959_m.44556	0	1
MSTRG.40001	1	0
MSTRG.40847_m.46181	0	1
MSTRG.41235	1	0
MSTRG.42223	1	0
MSTRG.42589	1	0
MSTRG.44627	1	0
MSTRG.4623_m.3187	0	1
MSTRG.4794	1	0
MSTRG.4945_m.3804	0	1
MSTRG.5437	1	0
MSTRG.5687	1	0
MSTRG.5698	1	0
MSTRG.6582	1	0
MSTRG.6596	1	0
MSTRG.6730	1	0
MSTRG.6801	1	0
MSTRG.6950	1	0
MSTRG.7001	1	0
MSTRG.7099_m.6906	0	1
MSTRG.7156	1	0
MSTRG.7456	1	0
MSTRG.7581	1	0
MSTRG.8675	1	0
Pig.00059.1	0	1
Pig.00122	1	0
Pig.00253	1	0
Pig.00286	1	0
Pig.00339	1	0
Pig.00414	1	0
Pig.00468	1	0
Pig.00585	1	0
Pig.00616	1	0
Pig.00625.1	0	1
Pig.00632	1	0
Pig.00694	1	0
Pig.00701	1	0
Pig.00707	1	0
Pig.00741	1	0
Pig.00797.1	0	1
Pig.00873	1	0
Pig.00892	1	0
Pig.00962	1	0
Pig.00976	1	0
Pig.01045	1	0
Pig.01098.1	0	1
Pig.01182	1	0
Pig.01212.1	0	1
Pig.01243	1	0
Pig.01260	1	0
Pig.01283	1	0
Pig.01288.1	0	1
Pig.01301	1	0
Pig.01409.1	0	1
Pig.01421	1	0
Pig.01474	1	0
Pig.01475	1	0
Pig.01491.1	0	1
Pig.01571.1	0	1
Pig.01581.1	0	1
Pig.01588.1	0	1
Pig.01644	1	0
Pig.01686.1	0	1
Pig.01763	1	0
Pig.01769.1	0	1
Pig.01862	1	0
Pig.01884	1	0
Pig.01992	1	0
Pig.01994	1	0
Pig.02027	1	0
Pig.02082	1	0
Pig.02145.1	0	1
Pig.02190	1	0
Pig.02254	1	0
Pig.02266	1	0
Pig.02390	1	0
Pig.02414	1	0
Pig.02450	1	0
Pig.02465.1	0	1
Pig.02497	1	0
Pig.02504	1	0
Pig.02575	1	0
Pig.02623	1	0
Pig.02675	1	0
Pig.02697.1	0	1
Pig.02709.1	0	1
Pig.02726	1	0
Pig.02789	1	0
Pig.02790	1	0
Pig.02844	1	0
Pig.02906.1	0	1
Pig.02915	1	0
Pig.02926	1	0
Pig.02938	1	0
Pig.02975	1	0
Pig.03050	1	0
Pig.03065	1	0
Pig.03120	1	0
Pig.03137	1	0
Pig.03138	1	0
Pig.03144	1	0
Pig.03150	1	0
Pig.03166	1	0
Pig.03291.1	0	1
Pig.03317	1	0
Pig.03350	1	0
Pig.03446	1	0
Pig.03447	1	0
Pig.03507	1	0
Pig.03537	1	0
Pig.03582	1	0
Pig.03585	1	0
Pig.03600	1	0
Pig.03602	1	0
Pig.03707	1	0
Pig.03744	1	0
Pig.03785	1	0
Pig.03795	1	0
Pig.03852	1	0
Pig.03857	1	0
Pig.03860	1	0
Pig.03873	1	0
Pig.04027|Pig.04027.1	1	1
Pig.04090	1	0
Pig.04101.1	0	1
Pig.04113	1	0
Pig.04147	1	0
Pig.04295	1	0
Pig.04367	1	0
Pig.04402	1	0
Pig.04444	1	0
Pig.04475	1	0
Pig.04511	1	0
Pig.04555	1	0
Pig.04595	1	0
Pig.04603	1	0
Pig.04604	1	0
Pig.04605	1	0
Pig.04606	1	0
Pig.04620	1	0
Pig.04675	1	0
Pig.04691	1	0
Pig.04770.1	0	1
Pig.04789	1	0
Pig.04804.1	0	1
Pig.04829	1	0
Pig.04858.1	0	1
Pig.04859	1	0
Pig.04868	1	0
Pig.04878.1	0	1
Pig.04885	1	0
Pig.04928	1	0
Pig.04947	1	0
Pig.04992	1	0
Pig.05086	1	0
Pig.05097.1	0	1
Pig.05141	1	0
Pig.05175.1	0	1
Pig.05214	1	0
Pig.05265	1	0
Pig.05267	1	0
Pig.05282.1	0	1
Pig.05300.1	0	1
Pig.05325.1	0	1
Pig.05495.1	0	1
Pig.05517	1	0
Pig.05530	1	0
Pig.05553	1	0
Pig.05591	1	0
Pig.05641	1	0
Pig.05657	1	0
Pig.05718	1	0
Pig.05719	1	0
Pig.05720	1	0
Pig.05721.1	0	1
Pig.05731	1	0
Pig.05732	1	0
Pig.05733	1	0
Pig.05734	1	0
Pig.05822	1	0
Pig.05847.1	0	1
Pig.05864.1	0	1
Pig.05884	1	0
Pig.05972	1	0
Pig.05984	1	0
Pig.06005	1	0
Pig.06137.1	0	1
Pig.06281.1	0	1
Pig.06321	1	0
Pig.06404.1	0	1
Pig.06424	1	0
Pig.06442	1	0
Pig.06443	1	0
Pig.06537	1	0
Pig.06545	1	0
Pig.06549	1	0
Pig.06589	1	0
Pig.06610	1	0
Pig.06834	1	0
Pig.06846.1	0	1
Pig.06862	1	0
Pig.07055	1	0
Pig.07104	1	0
Pig.07164	1	0
Pig.07167	1	0
Pig.07175	1	0
Pig.07185	1	0
Pig.07195	1	0
Pig.07196.1	0	1
Pig.07230	1	0
Pig.07254	1	0
Pig.07295	1	0
Pig.07423	1	0
Pig.07453	1	0
Pig.07512	1	0
Pig.07519.1	0	1
Pig.07537	1	0
Pig.07715	1	0
Pig.07789	1	0
Pig.07794	1	0
Pig.07811	1	0
Pig.07819.1	0	1
Pig.07878	1	0
Pig.07996	1	0
Pig.08040	1	0
Pig.08070.1	0	1
Pig.08079	1	0
Pig.08138	1	0
Pig.08200	1	0
Pig.08236	1	0
Pig.08252	1	0
Pig.08365	1	0
Pig.08431	1	0
Pig.08487	1	0
Pig.08537	1	0
Pig.08551	1	0
Pig.08597	1	0
Pig.08626	1	0
Pig.08698	1	0
Pig.08710	1	0
Pig.08716	1	0
Pig.08745	1	0
Pig.08752	1	0
Pig.08772	1	0
Pig.08780	1	0
Pig.08802	1	0
Pig.08813	1	0
Pig.09015.1	0	1
Pig.09024.1	0	1
Pig.09090	1	0
Pig.09131	1	0
Pig.09138	1	0
Pig.09257	1	0
Pig.09274	1	0
Pig.09282	1	0
Pig.09288	1	0
Pig.09306	1	0
Pig.09315	1	0
Pig.09385	1	0
Pig.09401	1	0
Pig.09430	1	0
Pig.09433.1	0	1
Pig.09436	1	0
Pig.09468	1	0
Pig.09489	1	0
Pig.09494	1	0
Pig.09566	1	0
Pig.09586	1	0
Pig.09649.1	0	1
Pig.09682	1	0
Pig.09725	1	0
Pig.09748	1	0
Pig.09764	1	0
Pig.09780	1	0
Pig.09926	1	0
Pig.09936	1	0
Pig.09955	1	0
Pig.09971	1	0
Pig.09999.1	0	1
Pig.10116	1	0
Pig.10188	1	0
Pig.10219.1	0	1
Pig.10231	1	0
Pig.10246	1	0
Pig.10257	1	0
Pig.10277.1	0	1
Pig.10303	1	0
Pig.10361	1	0
Pig.10410	1	0
Pig.10431.1	0	1
Pig.10475	1	0
Pig.10548.1	0	1
Pig.10558	1	0
Pig.10630	1	0
Pig.10657	1	0
Pig.10659	1	0
Pig.10714	1	0
Pig.10757	1	0
Pig.10764	1	0
Pig.10765	1	0
Pig.10841.1	0	1
Pig.10896	1	0
Pig.10897	1	0
Pig.10984|Pig.10984.1	1	1
Pig.11141	1	0
Pig.11188	1	0
Pig.11234	1	0
Pig.11336.1	0	1
Pig.11380	1	0
Pig.11392	1	0
Pig.11484	1	0
Pig.11516	1	0
Pig.11549	1	0
Pig.11602.1	0	1
Pig.11729.1	0	1
Pig.11732.1	0	1
Pig.11751	1	0
Pig.11772.1	0	1
Pig.11778	1	0
Pig.11807	1	0
Pig.11829	1	0
Pig.11855	1	0
Pig.11894.1	0	1
Pig.12072	1	0
Pig.12112.1	0	1
Pig.12179	1	0
Pig.12229.1	0	1
Pig.12246	1	0
Pig.12266	1	0
Pig.12269	1	0
Pig.12291	1	0
Pig.12311	1	0
Pig.12337	1	0
Pig.12399	1	0
Pig.12496	1	0
Pig.12536|Pig.12536.1	1	1
Pig.12584	1	0
Pig.12585	1	0
Pig.12586	1	0
Pig.12602.1	0	1
Pig.12611	1	0
Pig.12707	1	0
Pig.12720	1	0
Pig.12724	1	0
Pig.12725	1	0
Pig.12726	1	0
Pig.12749.1	0	1
Pig.12754	1	0
Pig.12771	1	0
Pig.12804	1	0
Pig.12866	1	0
Pig.12882	1	0
Pig.12981	1	0
Pig.13032	1	0
Pig.13033	1	0
Pig.13161	1	0
Pig.13162	1	0
Pig.13183.1	0	1
Pig.13214	1	0
Pig.13321	1	0
Pig.13335	1	0
Pig.13371	1	0
Pig.13395	1	0
Pig.13413	1	0
Pig.13427	1	0
Pig.13433	1	0
Pig.13452	1	0
Pig.13554.1	0	1
Pig.13600	1	0
Pig.13629	1	0
Pig.13636	1	0
Pig.13658	1	0
Pig.13678	1	0
Pig.13682	1	0
Pig.13718	1	0
Pig.13745	1	0
Pig.13795	1	0
Pig.13796.1	0	1
Pig.13835	1	0
Pig.13892	1	0
Pig.13943	1	0
Pig.13990	1	0
Pig.14104	1	0
Pig.14115	1	0
Pig.14127.1	0	1
Pig.14129.1	0	1
Pig.14130.1	0	1
Pig.14208	1	0
Pig.14236	1	0
Pig.14363	1	0
Pig.14415	1	0
Pig.14417	1	0
Pig.14430.1	0	1
Pig.14451	1	0
Pig.14458.1	0	1
Pig.14463	1	0
Pig.14508	1	0
Pig.14521.1	0	1
Pig.14525	1	0
Pig.14539	1	0
Pig.14576	1	0
Pig.14593	1	0
Pig.14660	1	0
Pig.14770	1	0
Pig.14771	1	0
Pig.14874	1	0
Pig.14923	1	0
Pig.14934	1	0
Pig.14937	1	0
Pig.15081	1	0
Pig.15082	1	0
Pig.15390.1	0	1
Pig.15396	1	0
Pig.15400.1	0	1
Pig.15465	1	0
Pig.15470	1	0
Pig.15481	1	0
Pig.15502.1	0	1
Pig.15582	1	0
Pig.15631	1	0
Pig.15647|Pig.15647.1	1	1
Pig.15671	1	0
Pig.15759.1	0	1
Pig.15769	1	0
Pig.15781	1	0
Pig.15858	1	0
Pig.15864	1	0
Pig.15868	1	0
Pig.15873	1	0
Pig.16000	1	0
Pig.16004.1	0	1
Pig.16033	1	0
Pig.16075	1	0
Pig.16077	1	0
Pig.16094	1	0
Pig.16109	1	0
Pig.16112	1	0
Pig.16146.1	0	1
Pig.16166	1	0
Pig.16186	1	0
Pig.16322	1	0
Pig.16364	1	0
Pig.16412	1	0
Pig.16428	1	0
Pig.16482	1	0
Pig.16503	1	0
Pig.16578	1	0
Pig.16588	1	0
Pig.16606	1	0
Pig.16609	1	0
Pig.16697	1	0
Pig.16753.1	0	1
Pig.16774	1	0
Pig.16787	1	0
Pig.16796	1	0
Pig.16851	1	0
Pig.16909.1	0	1
Pig.16964	1	0
Pig.17020	1	0
Pig.17039	1	0
Pig.17043	1	0
Pig.17057	1	0
Pig.17059	1	0
Pig.17060.1	0	1
Pig.17204	1	0
Pig.17244	1	0
Pig.17246	1	0
Pig.17258	1	0
Pig.17261	1	0
Pig.17268.1	0	1
Pig.17292	1	0
Pig.17293	1	0
Pig.17305	1	0
Pig.17313	1	0
Pig.17343.1	0	1
Pig.17378.1	0	1
Pig.17424	1	0
Pig.17436	1	0
Pig.17437	1	0
Pig.17573.1	0	1
Pig.17592.1	0	1
Pig.17674	1	0
Pig.17697	1	0
Pig.17699	1	0
Pig.17713	1	0
Pig.17762	1	0
Pig.17772	1	0
Pig.17780	1	0
Pig.17808	1	0
Pig.18052	1	0
Pig.18118.1	0	1
Pig.18166	1	0
Pig.18175	1	0
Pig.18200	1	0
Pig.18207	1	0
Pig.18240	1	0
Pig.18251	1	0
Pig.18314	1	0
Pig.18409	1	0
Pig.18410	1	0
Pig.18414	1	0
Pig.18602	1	0
Pig.18605	1	0
Pig.18621	1	0
Pig.18685	1	0
Pig.18719	1	0
Pig.18726	1	0
Pig.18824	1	0
Pig.18965	1	0
Pig.18993	1	0
Pig.19032	1	0
Pig.19115	1	0
Pig.19121	1	0
Pig.19133	1	0
Pig.19176	1	0
Pig.19207	1	0
Pig.19210.1	0	1
Pig.19285	1	0
Pig.19359	1	0
Pig.19372	1	0
Pig.19373	1	0
Pig.19385	1	0
Pig.19470	1	0
Pig.19519.1	0	1
Pig.19534	1	0
Pig.19583	1	0
Pig.19596	1	0
Pig.19617.1	0	1
Pig.19698	1	0
Pig.19810	1	0
Pig.19819	1	0
Pig.19837	1	0
Pig.19861	1	0
Pig.19872	1	0
Pig.19924	1	0
Pig.19991	1	0
Pig.20025	1	0
Pig.20036.1	0	1
Pig.20052	1	0
Pig.20058	1	0
Pig.20072.1	0	1
Pig.20100	1	0
Pig.20119	1	0
Pig.20137	1	0
Pig.20138	1	0
Pig.20176.1	0	1
Pig.20195	1	0
Pig.20205	1	0
Pig.20241.1	0	1
Pig.20245	1	0
Pig.20255	1	0
Pig.20315	1	0
Pig.20336	1	0
Pig.20374	1	0
Pig.20411	1	0
Pig.20491|Pig.20491.1	1	1
Pig.20495	1	0
Pig.20515	1	0
Pig.20527	1	0
Pig.20531|Pig.20531.1	1	1
Pig.20551.1	0	1
Pig.20577	1	0
Pig.20677	1	0
Pig.20845	1	0
Pig.20848	1	0
Pig.20860	1	0
Pig.20861	1	0
Pig.20898.1	0	1
Pig.20960	1	0
Pig.21001	1	0
Pig.21077	1	0
Pig.21091	1	0
Pig.21116	1	0
Pig.21117	1	0
Pig.21120	1	0
Pig.21121	1	0
Pig.21127	1	0
Pig.21237	1	0
Pig.21248	1	0
Pig.21335.1	0	1
Pig.21416	1	0
Pig.21421.1	0	1
Pig.21436	1	0
Pig.21443	1	0
Pig.21539	1	0
Pig.21618	1	0
Pig.21633	1	0
Pig.21649	1	0
Pig.21834	1	0
Pig.21860	1	0
Pig.22002	1	0
Pig.22179	1	0
Pig.22420	1	0
Pig.22422	1	0
Pig.22647	1	0
Pig.22733	1	0
Pig.22758	1	0
Pig.22776|Pig.22776.1	1	1
Pig.22778	1	0
Pig.22783	1	0
Pig.22793	1	0
Pig.22797	1	0
Pig.22801.1	0	1
Pig.22902	1	0
Pig.22917	1	0
Pig.22930	1	0
Pig.22985|Pig.22985.1	1	1
Pig.23190	1	0
Pig.23322	1	0
Pig.23328	1	0
Pig.23436	1	0
Pig.23544|Pig.23544.1	1	1
Pig.23691	1	0
Pig.23735	1	0
Pig.23785	1	0
Pig.23868.1	0	1
Pig.23919|Pig.23919.1	1	1
