# Supplementary material for: Integrated analysis of muscle transcriptome, miRNA, and proteome of Chinese indigenous breed Ningxiang pig in three developmental stages
Source: Front Genet. 2024 May 14;15:1393834. doi: 10.3389/fgene.2024.1393834 (PMC11130441; doi:10.3389/fgene.2024.1393834)
Supplement: Supplementary file 1 [file DataSheet1.ZIP › Supplementaty files 15 Muscle 3times_STEM_miRNA_and_mRNA.xls]

## Sheet: miRNA靶基因预测详情表
miRNA name	Target RNA id	Target RNA type	target gene id	target gene name	target gene description	start_miranda	end_miranda	score_miranda	energy_miranda	paired_miranda	start_rnahybrid	end_rnahybrid	energy_rnahybrid	pvalue_rnahybrid	paired_rnahybrid
ssc-miR-6782-3p	Pig.21791.1	mRNA	Pig.21791	AHNAK2	protein AHNAK2 [Sus scrofa]	283	304	172	-35.63	miRNA: 3' guCCCGCCCUCUGGUCUCCAGu 5' |||||*|*|:|*|||||||||: target: 5' caGGGAGAGGGCCCAGAGGTCg 3'	366	387	-31.3	0.005008	<table class='targe_detail_paired'><tr><td>target:</td><td>5'</td><td>UGCUCAGGGAGAGGGCCCAGAGGUCGC</td><td>3'</td></tr><tr><td></td><td></td><td>:*****||||||****|||||||||:*</td></tr><tr><td>miRNA:</td><td>3'</td><td >G-----CCCUCU----GGUCUCCAGU-</td><td>5'</td></tr></table>
ssc-miR-6782-3p	Pig.10037.1	mRNA	Pig.10037	COLQ-201	LOW QUALITY PROTEIN: acetylcholinesterase collagenic tail peptide [Sus scrofa]	1023	1044	170	-29.26	miRNA: 3' gucccgccCUCUGGUCUCCAGu 5' |*******|||||||||||||* target: 5' cttccgcaGAGACCAGAGGTCt 3'	1026	1047	-33	0.002497	<table class='targe_detail_paired'><tr><td>target:</td><td>5'</td><td>A-GAGACCAGAGGUCU</td><td>3'</td></tr><tr><td></td><td></td><td>**|||||||||||||*</td></tr><tr><td>miRNA:</td><td>3'</td><td >CCCUCUGGUCUCCAGU</td><td>5'</td></tr></table>
ssc-miR-194a-3p	Pig.04333.1	mRNA	Pig.04333	SMOC1-201	PREDICTED: SPARC-related modular calcium-binding protein 1 isoform X3 [Manis javanica]	1554	1577	168	-32.62	miRNA: 3' ucuAUU--GUCGUCG-GGGUGACc 5' ***|||**|||||||*|||||||| target: 5' catTAACTCAGCAGCGCCCACTGg 3'	1560	1580	-34.9	0.001479	<table class='targe_detail_paired'><tr><td>target:</td><td>5'</td><td>CAGCAGCGCCCACUGGA</td><td>3'</td></tr><tr><td></td><td></td><td>|||||||*||||||||*</td></tr><tr><td>miRNA:</td><td>3'</td><td >GUCGUCG-GGGUGACC-</td><td>5'</td></tr></table>
ssc-miR-6782-3p	Pig.20108.1	mRNA	Pig.20108	ZNF235-201	LOW QUALITY PROTEIN: zinc finger protein 112 [Sus scrofa]	2470	2490	162	-28.18	miRNA: 3' guCCCGCCCUCUGGUCUCCAGu 5' *|||||***||*|||||||||* target: 5' aaGGGCTTCAG-CCAGAGGTCc 3'	2208	2229	-32.8	0.006638	<table class='targe_detail_paired'><tr><td>target:</td><td>5'</td><td>UUCA-GCCAGAGGUCC</td><td>3'</td></tr><tr><td></td><td></td><td>***|*:|||||||||*</td></tr><tr><td>miRNA:</td><td>3'</td><td >CCCUCUGGUCUCCAGU</td><td>5'</td></tr></table>
ssc-miR-194a-3p	Pig.06156.1	mRNA	Pig.06156	ZNF672-204	zinc finger protein 672 [Sus scrofa]	455	476	166	-25.42	miRNA: 3' ucUAUUGUCGUCG-GGGUGACc 5' :||||*||||*|:*|||||||* target: 5' ggATACCAGCTGTGCCCACTGa 3'	454	474	-30.8	0.006891	<table class='targe_detail_paired'><tr><td>target:</td><td>5'</td><td>CCAGCUGUGCCCACUGA</td><td>3'</td></tr><tr><td></td><td></td><td>*||||*|:*|||||||*</td></tr><tr><td>miRNA:</td><td>3'</td><td >UGUCGUCG-GGGUGACC</td><td>5'</td></tr></table>
ssc-miR-194a-3p	Pig.07764.1	mRNA	Pig.07764	GFRA2-201	GDNF family receptor alpha-2 isoform X1 [Sus scrofa]	842	863	173	-26.83	miRNA: 3' ucuAUU-GUCGUCGGGGUGACc 5' *|*|||*||||*|||||||||* target: 5' cgcTAACCAGCTGCCCCACTGa 3'	910	930	-33.1	0.002258	<table class='targe_detail_paired'><tr><td>target:</td><td>5'</td><td>CUAACCAGCUGCCCCACUGA</td><td>3'</td></tr><tr><td></td><td></td><td>*|||*||||*|||||||||*</td></tr><tr><td>miRNA:</td><td>3'</td><td >-AUU-GUCGUCGGGGUGACC</td><td>5'</td></tr></table>
ssc-miR-6782-3p	Pig.12647.1	mRNA	Pig.12647	PTCH2-201	protein patched homolog 2 isoform X4 [Sus scrofa]	3409	3430	164	-29.11	miRNA: 3' gucccgCCCUCUGGUCUCCAGu 5' :|****|*|||*|||||||||| target: 5' tacaagGAGAGCCCAGAGGTCa 3'	3388	3409	-34.3	0.005701	<table class='targe_detail_paired'><tr><td>target:</td><td>5'</td><td>GUCGUACAGAUGUACAAGGAGAGCCCAGAGGUCAC</td><td>3'</td></tr><tr><td></td><td></td><td>|:***************||*|||*||||||||||*</td></tr><tr><td>miRNA:</td><td>3'</td><td >CG---------------CC-CUCUGGUCUCCAGU-</td><td>5'</td></tr></table>
ssc-miR-194a-3p	Pig.13030.1	mRNA	Pig.13030	PTGFRN-201	prostaglandin F2 receptor negative regulator [Sus scrofa]	2550	2571	163	-31.89	miRNA: 3' ucuauUGUCGUCG-GGGUGACc 5' *|:**||*|||||*|||||||| target: 5' cgggtACTGCAGCTCCCACTGg 3'	2548	2568	-34.8	0.002653	<table class='targe_detail_paired'><tr><td>target:</td><td>5'</td><td>-CUGCAGCUCCCACUGGU</td><td>3'</td></tr><tr><td></td><td></td><td>*|*|||||*||||||||*</td></tr><tr><td>miRNA:</td><td>3'</td><td >UGUCGUCG-GGGUGACC-</td><td>5'</td></tr></table>
ssc-miR-29a-3p	Pig.12258.1	mRNA	Pig.12258	PLIN3-201	perilipin-3 isoform X1 [Sus scrofa]	513	535	165	-24.49	miRNA: 3' auuggcuaaaGUCUACCACGAUc 5' **:|**:***||||||||||||* target: 5' ccgcgtgggcCAGATGGTGCTAa 3'	512	534	-30.3	0.00885	<table class='targe_detail_paired'><tr><td>target:</td><td>5'</td><td>CGUGGGCCAGAUGGUGCUAA</td><td>3'</td></tr><tr><td></td><td></td><td>**|****||||||||||||*</td></tr><tr><td>miRNA:</td><td>3'</td><td >UAAA---GUCUACCACGAUC</td><td>5'</td></tr></table>
ssc-miR-935	Pig.11355.1	mRNA	Pig.11355	ZSCAN23-201	zinc finger and SCAN domain-containing protein 23 isoform X1 [Sus scrofa]	343	365	172	-28.01	miRNA: 3' cgcCAUCGCCUUCGCCAUUGACc 5' ***|*||*|||:||*|||||||* target: 5' agtGGAGAGGAGGCAGTAACTGt 3'	343	365	-31.6	0.004115	<table class='targe_detail_paired'><tr><td>target:</td><td>5'</td><td>AGAGGAGGCAGUAACUGU</td><td>3'</td></tr><tr><td></td><td></td><td>||*|||:||*|||||||*</td></tr><tr><td>miRNA:</td><td>3'</td><td >UCGCCUUCGCCAUUGACC</td><td>5'</td></tr></table>
ssc-miR-6782-3p	Pig.05051.1	mRNA	Pig.05051	Macf1	uncharacterized protein LOC110255598 [Sus scrofa]	713	734	176	-37.76	miRNA: 3' guCCCGCCCUCUGGUCUCCAGu 5' *||||*|||*|:|:|||||||: target: 5' gaGGGAGGGTGGCTAGAGGTCg 3'	713	734	-40.2	4.8e-05	<table class='targe_detail_paired'><tr><td>target:</td><td>5'</td><td>GGGUGGCUAGAGGUCGC</td><td>3'</td></tr><tr><td></td><td></td><td>|||*|:|:|||||||:*</td></tr><tr><td>miRNA:</td><td>3'</td><td >CCCUCUGGUCUCCAGU-</td><td>5'</td></tr></table>
ssc-miR-204	Pig.17042.1	mRNA	Pig.17042	C1QTNF6-201	complement C1q tumor necrosis factor-related protein 6 precursor [Sus scrofa]	605	626	163	-29.45	miRNA: 3' uccGUAUCCUACUGUUUCCCUu 5' ***:|*|||:||||||||||:| target: 5' tccTAAAGGGTGACAAAGGGGa 3'	610	631	-31.9	0.003279	<table class='targe_detail_paired'><tr><td>target:</td><td>5'</td><td>AGGGUGACAAAGGGGAC</td><td>3'</td></tr><tr><td></td><td></td><td>|||:||||||||||:|*</td></tr><tr><td>miRNA:</td><td>3'</td><td >UCCUACUGUUUCCCUU-</td><td>5'</td></tr></table>
ssc-miR-194a-3p	Pig.09528.1	mRNA	Pig.09528	CD93-201	complement component C1q receptor isoform X1 [Sus scrofa]	1481	1502	162	-28.77	miRNA: 3' ucUAUUGUCG-UCGGGGUGACc 5' **|*|:||*|*||:|||||||| target: 5' ccACAGCATCGAGTCCCACTGg 3'	1481	1501	-32.4	0.005174	<table class='targe_detail_paired'><tr><td>target:</td><td>5'</td><td>CAGCAUCGAGUCCCACUGGG</td><td>3'</td></tr><tr><td></td><td></td><td>||||****||:||||||||*</td></tr><tr><td>miRNA:</td><td>3'</td><td >GUCG----UCGGGGUGACC-</td><td>5'</td></tr></table>
ssc-miR-7134-5p	Pig.18745.1	mRNA	Pig.18745	CXorf40A	protein CXorf40A isoform X7 [Sus scrofa]	264	285	160	-28.52	miRNA: 3' ccuaUCCCUUGG-GCGCCUGUa 5' |***:||||:|:*:|||||||| target: 5' gcccGGGGAGCTGTGCGGACAt 3'	267	287	-33	0.001808	<table class='targe_detail_paired'><tr><td>target:</td><td>5'</td><td>GGAGCUGUGCGGACAUG</td><td>3'</td></tr><tr><td></td><td></td><td>|||:|:*:||||||||*</td></tr><tr><td>miRNA:</td><td>3'</td><td >CCUUGG-GCGCCUGUA-</td><td>5'</td></tr></table>
ssc-miR-7134-5p	Pig.14510.1	mRNA	Pig.14510	LRP3-201	low-density lipoprotein receptor-related protein 3 isoform X1 [Sus scrofa]	1879	1899	161	-27.62	miRNA: 3' ccuaUCCCUUGGGCGCCUGUa 5' ****:||*:*||||||||||* target: 5' cctcGGGCGCCCCGCGGACAg 3'	1881	1901	-31.9	0.008505	<table class='targe_detail_paired'><tr><td>target:</td><td>5'</td><td>GGCGCCCCGCGGACAG</td><td>3'</td></tr><tr><td></td><td></td><td>||*:*||||||||||*</td></tr><tr><td>miRNA:</td><td>3'</td><td >CCUU-GGGCGCCUGUA</td><td>5'</td></tr></table>
ssc-miR-6782-3p	Pig.19058.1	mRNA	Pig.19058	CAVIN1-201	polymerase I and transcript release factor [Sus scrofa]	246	267	162	-31.98	miRNA: 3' guccCGCCCUCUGGUCUCCAGu 5' ::**||*||:||||||:||||* target: 5' tgacGCCGGGGACCAGGGGTCc 3'	236	257	-36.5	0.000458	<table class='targe_detail_paired'><tr><td>target:</td><td>5'</td><td>ACUCUGACGCCGGGGACCAGGGGUCC</td><td>3'</td></tr><tr><td></td><td></td><td>********||*||:||||||:||||*</td></tr><tr><td>miRNA:</td><td>3'</td><td >--------CGCCCUCUGGUCUCCAGU</td><td>5'</td></tr></table>
ssc-miR-194a-3p	Pig.11239.1	mRNA	Pig.11239	GAS2L2-201	GAS2-like protein 2 isoform X1 [Sus scrofa]	2567	2587	167	-30.45	miRNA: 3' ucuauuGUCGUCGGGGUGACc 5' :*|*:*||||*|||||||||| target: 5' gcaagcCAGCCGCCCCACTGg 3'	2561	2581	-35.3	0.002146	<table class='targe_detail_paired'><tr><td>target:</td><td>5'</td><td>AAGCCAGCCGCCCCACUGGA</td><td>3'</td></tr><tr><td></td><td></td><td>|***||||*||||||||||*</td></tr><tr><td>miRNA:</td><td>3'</td><td >U---GUCGUCGGGGUGACC-</td><td>5'</td></tr></table>
ssc-miR-6782-3p	Pig.07735.1	mRNA	Pig.07735	C8H8orf58	PREDICTED: uncharacterized protein C8orf58 homolog isoform X6 [Tursiops truncatus]	415	437	163	-28.39	miRNA: 3' guCCCGCCCUCUGG-UCUCCAGu 5' *:||*:||*||:|:*|||||||* target: 5' ggGGATGGCAGGCTGAGAGGTCt 3'	414	435	-34.2	0.001421	<table class='targe_detail_paired'><tr><td>target:</td><td>5'</td><td>UGGCAGGCUGAGAGGUCU</td><td>3'</td></tr><tr><td></td><td></td><td>*||*||:|:*|||||||*</td></tr><tr><td>miRNA:</td><td>3'</td><td >CCC-UCUGG-UCUCCAGU</td><td>5'</td></tr></table>
ssc-miR-194a-3p	Pig.04994.1	mRNA	Pig.04994	TOMM40L-201	mitochondrial import receptor subunit TOM40B isoform X1 [Sus scrofa]	253	275	161	-24.86	miRNA: 3' ucuAUUGUCG--UCGGGGUGACc 5' :**|::||*|**||||||||||* target: 5' gacTGGCAACTTAGCCCCACTGa 3'	251	271	-30.9	0.003535	<table class='targe_detail_paired'><tr><td>target:</td><td>5'</td><td>GGCAACUUAGCCCCACUGA</td><td>3'</td></tr><tr><td></td><td></td><td>::||***:||||||||||*</td></tr><tr><td>miRNA:</td><td>3'</td><td >UUGUC--GUCGGGGUGACC</td><td>5'</td></tr></table>
ssc-miR-194a-3p	Pig.15983.1	mRNA	Pig.15983	FXYD1	FXYD1 [Cervus elaphus hippelaphus]	73	93	164	-25.34	miRNA: 3' ucuauUGUCGUCGGGGUGACc 5' *****||**|||||||||||* target: 5' tctccACTCCAGCCCCACTGt 3'	64	84	-29.2	0.00497	<table class='targe_detail_paired'><tr><td>target:</td><td>5'</td><td>UUGUCUCCACUCCAGCCCCACUGU</td><td>3'</td></tr><tr><td></td><td></td><td>********||**|||||||||||*</td></tr><tr><td>miRNA:</td><td>3'</td><td >--------UGUCGUCGGGGUGACC</td><td>5'</td></tr></table>
ssc-miR-194a-3p	Pig.10515.1	mRNA	Pig.10515	GBA-201	glucosylceramidase isoform X1 [Sus scrofa]	970	990	162	-28.16	miRNA: 3' ucuAUUGUCGUCGGGGUGACc 5' *|*|*:|*||*|||||||||| target: 5' cgcTTGCTGCTGCCCCACTGg 3'	959	979	-37.1	0.000415	<table class='targe_detail_paired'><tr><td>target:</td><td>5'</td><td>ACCAGCGCUUGCUGCUGCCCCACUGGG</td><td>3'</td></tr><tr><td></td><td></td><td>|*||||:*********||||||||||*</td></tr><tr><td>miRNA:</td><td>3'</td><td >U-GUCGU---------CGGGGUGACC-</td><td>5'</td></tr></table>
ssc-miR-196a	Pig.01332.1	mRNA	Pig.01332	IMPDH1-202	inosine-5'-monophosphate dehydrogenase 1 isoform X1 [Sus scrofa]	163	186	163	-30.22	miRNA: 3' ggGUUGUUGUAC--UUUGAUGGAu 5' |||:|*|:||||**::|||||||: target: 5' ccCGAGAGCATGGCGGACTACCTg 3'	162	183	-33.3	0.003024	<table class='targe_detail_paired'><tr><td>target:</td><td>5'</td><td>GAGCAUGGCGGACUACCUGA</td><td>3'</td></tr><tr><td></td><td></td><td>*|:||||:**:|||||||:*</td></tr><tr><td>miRNA:</td><td>3'</td><td >GUUGUACU--UUGAUGGAU-</td><td>5'</td></tr></table>
ssc-miR-194a-3p	Pig.18005.1	mRNA	Pig.18005	C17orf53-202	uncharacterized protein C17orf53 homolog isoform X2 [Sus scrofa]	724	744	175	-35.86	miRNA: 3' ucuauuGUCGUCGGGGUGACc 5' ******||||||||||||||| target: 5' catgccCAGCAGCCCCACTGg 3'	729	749	-38.2	0.000335	<table class='targe_detail_paired'><tr><td>target:</td><td>5'</td><td>CAGCAGCCCCACUGGC</td><td>3'</td></tr><tr><td></td><td></td><td>|||||||||||||||*</td></tr><tr><td>miRNA:</td><td>3'</td><td >GUCGUCGGGGUGACC-</td><td>5'</td></tr></table>
ssc-miR-7134-5p	Pig.08409.1	mRNA	Pig.08409	SLITRK2-201	SLIT and NTRK-like protein 2 [Sus scrofa]	830	851	162	-29.74	miRNA: 3' ccUAUCCCUUGG-GCGCCUGUa 5' *||*:||*|:||*||||||||* target: 5' agAGGGGCAGCCACGCGGACAc 3'	824	844	-35.1	0.002198	<table class='targe_detail_paired'><tr><td>target:</td><td>5'</td><td>AGAGGGGCAGCCACGCGGACAC</td><td>3'</td></tr><tr><td></td><td></td><td>***:|||*|:||*||||||||*</td></tr><tr><td>miRNA:</td><td>3'</td><td >---UCCC-UUGG-GCGCCUGUA</td><td>5'</td></tr></table>
ssc-miR-6782-3p	Pig.01733.1	mRNA	Pig.01733	CDC7-201	cell division cycle 7-related protein kinase isoform X1 [Sus scrofa]	1134	1156	161	-27.52	miRNA: 3' gucccgccCUC-UGGUCUCCAGu 5' *:|**:**|||*||||||||||* target: 5' aggcttcaGAGCACCAGAGGTCt 3'	1119	1140	-34.5	0.001711	<table class='targe_detail_paired'><tr><td>target:</td><td>5'</td><td>AGGUACACCAGGCUUCAGAGCACCAGAGGUCU</td><td>3'</td></tr><tr><td></td><td></td><td>*||**************|||*||||||||||*</td></tr><tr><td>miRNA:</td><td>3'</td><td >-CC--------------CUC-UGGUCUCCAGU</td><td>5'</td></tr></table>
ssc-miR-194a-3p	Pig.18411.1	mRNA	Pig.18411	VSTM4-202	V-set and transmembrane domain-containing protein 4 isoform X1 [Sus scrofa]	686	709	161	-25.5	miRNA: 3' ucUAUU-GUCG--UCGGGGUGACc 5' :*:|:|*||||**:|||||||||* target: 5' gcGTGACCAGCTTGGCCCCACTGc 3'	16	36	-31.3	0.003054	<table class='targe_detail_paired'><tr><td>target:</td><td>5'</td><td>CCAGCUUGGCCCCACUGC</td><td>3'</td></tr><tr><td></td><td></td><td>*||||**:|||||||||*</td></tr><tr><td>miRNA:</td><td>3'</td><td >-GUCG--UCGGGGUGACC</td><td>5'</td></tr></table>
ssc-miR-129a-3p	Pig.21251.1	mRNA	Pig.21251	FADS1-202	fatty acid desaturase 1 [Sus scrofa]	922	944	162	-24.15	miRNA: 3' uacGAAAAACCCCA-UUCCCGAa 5' ***||*||*|||*|*|||||||* target: 5' ccaCTGTTGGGGCTGAAGGGCTc 3'	918	939	-31.1	0.005902	<table class='targe_detail_paired'><tr><td>target:</td><td>5'</td><td>ACUGUUGGGGCUGAAGGGCUC</td><td>3'</td></tr><tr><td></td><td></td><td>****||||||***|||||||*</td></tr><tr><td>miRNA:</td><td>3'</td><td >AA--AACCCCA--UUCCCGAA</td><td>5'</td></tr></table>
ssc-miR-664-3p	Pig.01318.1	mRNA	Pig.01318	TSPAN33-202	tetraspanin-33 isoform X1 [Sus scrofa]	359	382	165	-28.49	miRNA: 3' acaUCCGACCCUCUAUUUACUUAu 5' ***|||||*||:|:*||:|||||: target: 5' acaAGGCTCGGGGGAAAGTGAATg 3'	361	384	-31.1	0.003454	<table class='targe_detail_paired'><tr><td>target:</td><td>5'</td><td>CUCGGGGGA-AAGUGAAUGA</td><td>3'</td></tr><tr><td></td><td></td><td>||*|||:||*||:|||||:*</td></tr><tr><td>miRNA:</td><td>3'</td><td >GA-CCCUCUAUUUACUUAU-</td><td>5'</td></tr></table>
ssc-miR-6782-3p	Pig.20932.1	mRNA	Pig.20932	ATOH8-201	protein atonal homolog 8 [Sus scrofa]	283	307	167	-34.92	miRNA: 3' guCCCGC---CCUCUGGUCUCCAGu 5' *:|||||***||:*:|||||||||* target: 5' ggGGGCGCCCGGGCGCCAGAGGTCt 3'	390	411	-30.6	0.004601	<table class='targe_detail_paired'><tr><td>target:</td><td>5'</td><td>GCCCGGGCGCCAGAGGUCU</td><td>3'</td></tr><tr><td></td><td></td><td>|***||:*:|||||||||*</td></tr><tr><td>miRNA:</td><td>3'</td><td >C---CCUCUGGUCUCCAGU</td><td>5'</td></tr></table>
ssc-miR-6782-3p	Pig.09148.1	mRNA	Pig.09148	PCOLCE-201	PREDICTED: procollagen C-endopeptidase enhancer 1 isoform X1 [Vicugna pacos]	1344	1367	170	-29.65	miRNA: 3' gucCCGCC--CUCUGGUCUCCAGu 5' |**||:||**||||*||||||||* target: 5' ccaGGTGGACGAGAACAGAGGTCc 3'	1345	1366	-31.9	0.00477	<table class='targe_detail_paired'><tr><td>target:</td><td>5'</td><td>GGAAUGGGCGGCCUGGGGUUAC</td><td>3'</td></tr><tr><td></td><td></td><td>*****|||*|:||*|:|||:|*</td></tr><tr><td>miRNA:</td><td>3'</td><td >-----CCCUCUGGUCUCCAGU-</td><td>5'</td></tr></table>
ssc-miR-6782-3p	Pig.02428.1	mRNA	Pig.02428	COL4A5-202	collagen type IV alpha 5 chain, partial [Homo sapiens]	260	281	162	-23.99	miRNA: 3' gucccgccCUCUGGUCUCCAGu 5' *|******|:||:||||||||* target: 5' gaccaaaaGGGATCAGAGGTCc 3'	247	268	-35.5	0.005089	<table class='targe_detail_paired'><tr><td>target:</td><td>5'</td><td>CCACCAGGACCAAAAGGGAUCAGAGGUCC</td><td>3'</td></tr><tr><td></td><td></td><td>|*****||*******|:||:||||||||*</td></tr><tr><td>miRNA:</td><td>3'</td><td >G-----CC-------CUCUGGUCUCCAGU</td><td>5'</td></tr></table>
ssc-miR-7134-5p	Pig.20438.1	mRNA	Pig.20438	SPIRE2-201	protein spire homolog 2 isoform X1 [Sus scrofa]	197	218	166	-29.15	miRNA: 3' ccUAUCCCUUG-GGCGCCUGUa 5' |*||**||:||*|||||||||| target: 5' gcATCCGGGACACCGCGGACAt 3'	202	222	-31.6	0.008811	<table class='targe_detail_paired'><tr><td>target:</td><td>5'</td><td>GGGACACCGCGGACAUC</td><td>3'</td></tr><tr><td></td><td></td><td>||:||*||||||||||*</td></tr><tr><td>miRNA:</td><td>3'</td><td >CCUUG-GGCGCCUGUA-</td><td>5'</td></tr></table>
ssc-miR-6782-3p	Pig.18266.1	mRNA	Pig.18266	SKA1-201	spindle and kinetochore-associated protein 1 [Sus scrofa]	709	733	161	-25.89	miRNA: 3' guccCGCCCUCUG---GUCUCCAGu 5' ||**||*||||:|***||||||||* target: 5' cactGCCGGAGGCTCTCAGAGGTCc 3'	708	729	-29.9	0.004703	<table class='targe_detail_paired'><tr><td>target:</td><td>5'</td><td>CCGGAGGCUCUCAGAGGUCC</td><td>3'</td></tr><tr><td></td><td></td><td>|*||||:|***||||||||*</td></tr><tr><td>miRNA:</td><td>3'</td><td >GCCCUCUG---GUCUCCAGU</td><td>5'</td></tr></table>
ssc-miR-194a-3p	Pig.15802.1	mRNA	Pig.15802	ACY1	aminoacylase-1 isoform X1 [Sus scrofa]	617	635	163	-25.52	miRNA: 3' ucuAUUGUCGUCGGGGUGACc 5' :**||:|**|||||||||||* target: 5' gccTAGC--CAGCCCCACTGa 3'	608	628	-34.2	0.001201	<table class='targe_detail_paired'><tr><td>target:</td><td>5'</td><td>AAGGCCUAGCCAGCCCCACUGA</td><td>3'</td></tr><tr><td></td><td></td><td>|*****:||*|||||||||||*</td></tr><tr><td>miRNA:</td><td>3'</td><td >U-----GUC-GUCGGGGUGACC</td><td>5'</td></tr></table>
Chr04_10516	Pig.14704.1	mRNA	Pig.14704	PLXND1-201	plexin-D1 isoform X1 [Sus scrofa]	3624	3644	173	-39.75	miRNA: 3' caUGGUCUCU-CCCCUCCACu 5' ||:||||||:*|||||||||: target: 5' gtGCCAGAGGTGGGGAGGTGg 3'	3620	3639	-41.5	0.000419	<table class='targe_detail_paired'><tr><td>target:</td><td>5'</td><td>AGAGGUGGGGAGGUGGC</td><td>3'</td></tr><tr><td></td><td></td><td>||||:*|||||||||:*</td></tr><tr><td>miRNA:</td><td>3'</td><td >UCUCU-CCCCUCCACU-</td><td>5'</td></tr></table>
Chr09_23263	Pig.13478.1	mRNA	Pig.13478	CSGALNACT1	LOW QUALITY PROTEIN: chondroitin sulfate N-acetylgalactosaminyltransferase 1 [Sus scrofa]	435	458	170	-28.03	miRNA: 3' cuUC-UCC-CUUGGUUGACCUCUu 5' |*||*|||*|*||||:|||||||* target: 5' gcAGAAGGTGTACCAGCTGGAGAc 3'	436	457	-31.3	0.005053	<table class='targe_detail_paired'><tr><td>target:</td><td>5'</td><td>GGUGUACCAGCUGGAGAC</td><td>3'</td></tr><tr><td></td><td></td><td>||***||||:|||||||*</td></tr><tr><td>miRNA:</td><td>3'</td><td >CCU--UGGUUGACCUCUU</td><td>5'</td></tr></table>
Chr02_7024	Pig.09711.1	mRNA	Pig.09711	NYNRIN-201	LOW QUALITY PROTEIN: protein NYNRIN [Sus scrofa]	5340	5361	160	-36.26	miRNA: 3' ucGCUGGCACUCCCUUCUCUCc 5' **:|||||*|:|*||:|||||| target: 5' ccTGACCGGGGGCGAGGAGAGg 3'	5336	5357	-36	0.004874	<table class='targe_detail_paired'><tr><td>target:</td><td>5'</td><td>CG-GGGGCGAGGAGAGGC</td><td>3'</td></tr><tr><td></td><td></td><td>||*|:||*||:||||||*</td></tr><tr><td>miRNA:</td><td>3'</td><td >GCACUCC-CUUCUCUCC-</td><td>5'</td></tr></table>
Chr02_7159	Pig.06302.1	mRNA	Pig.06302	PBX4-201	pre-B-cell leukemia transcription factor 4 isoform X1 [Sus scrofa]	948	972	163	-30.79	miRNA: 3' ugcCCAGGUCGUGGU-CCUGUCGUUc 5' ***|||||*||::||***|||||||| target: 5' catGGTCC-GCGTCATCCACAGCAAg 3'	944	968	-30.9	0.009662	<table class='targe_detail_paired'><tr><td>target:</td><td>5'</td><td>CUGGCUGCGGUUGGCUGGAGGCGGCGGU</td><td>3'</td></tr><tr><td></td><td></td><td>|::||**|:|*********|:|:||::*</td></tr><tr><td>miRNA:</td><td>3'</td><td >GGUCGUGGUC---------CUGUCGUUC</td><td>5'</td></tr></table>
Chr02_7159	Pig.07425.1	mRNA	Pig.07425	MYBL2-201	myb-related protein B [Sus scrofa]	63	87	165	-23.92	miRNA: 3' ugcccaggUCGUGGUCCUGUCGUUc 5' ***|****||||*|:*||||||||* target: 5' cgtgccagAGCAGCGAGACAGCAAa 3'	127	151	-35.1	0.002125	<table class='targe_detail_paired'><tr><td>target:</td><td>5'</td><td>AGCCACAACCAUUGCAGCAGGAGCAGCAGGC</td><td>3'</td></tr><tr><td></td><td></td><td>**|||********|||*|||||*|||||:|*</td></tr><tr><td>miRNA:</td><td>3'</td><td >--GGU--------CGUGGUCCU-GUCGUUC-</td><td>5'</td></tr></table>
Chr14_32455	Pig.17783.1	mRNA	Pig.17783	MCM3-201	DNA replication licensing factor MCM3 [Sus scrofa]	1708	1729	162	-25.94	miRNA: 3' acGGUCGGUC-GGUCUGCGUCg 5' **|*||||*|*||*|||||||* target: 5' atCAAGCCCGCCCTGACGCAGg 3'	1697	1717	-32.9	0.005391	<table class='targe_detail_paired'><tr><td>target:</td><td>5'</td><td>GCUGAGCCGGAUGCAGG</td><td>3'</td></tr><tr><td></td><td></td><td>||:*||||:||:||||*</td></tr><tr><td>miRNA:</td><td>3'</td><td >CGG-UCGGUCUGCGUCG</td><td>5'</td></tr></table>
Chr02_7160	Pig.03188.1	mRNA	Pig.03188	ASAP3-201	LOW QUALITY PROTEIN: arf-GAP with SH3 domain, ANK repeat and PH domain-containing protein 3 [Sus scrofa]	1152	1179	177	-35.27	miRNA: 3' ugCCCA-GGUCGUG--GUCCUGUCGUUc 5' ::||||*:|||:||**|||*|||||||| target: 5' gtGGGTGTCAGTACTGCAGAACAGCAAg 3'	1151	1175	-36.4	0.001686	<table class='targe_detail_paired'><tr><td>target:</td><td>5'</td><td>GUCAGUACUGCAGAACAGCAAGG</td><td>3'</td></tr><tr><td></td><td></td><td>*:|||:||**|||*||||||||*</td></tr><tr><td>miRNA:</td><td>3'</td><td >-GGUCGUG--GUCCUGUCGUUC-</td><td>5'</td></tr></table>
Chr04_10516	Pig.12139.1	mRNA	Pig.12139	KIF14-201	LOW QUALITY PROTEIN: kinesin-like protein KIF14 [Sus scrofa]	402	422	163	-29.57	miRNA: 3' caugGUCUCUC-CCCUCCACu 5' ****|||||*|*||||||||| target: 5' agcgCAGAGTGTGGGAGGTGa 3'	402	421	-33.8	0.008991	<table class='targe_detail_paired'><tr><td>target:</td><td>5'</td><td>AGAGUGUGGGAGGUGAG</td><td>3'</td></tr><tr><td></td><td></td><td>||||*|*|||||||||*</td></tr><tr><td>miRNA:</td><td>3'</td><td >UCUCUC-CCCUCCACU-</td><td>5'</td></tr></table>
Chr02_7160	Pig.17321.1	mRNA	Pig.17321	KIFC1-201	kinesin-like protein KIFC1 isoform X1 [Sus scrofa]	1818	1842	165	-26.96	miRNA: 3' ugccCAGGUCGUGGUCCUGUCGUUc 5' *|**||*|**:|||:|*|||||||| target: 5' ccatGTGCCTTACCGGAACAGCAAg 3'	494	518	-38	0.000523	<table class='targe_detail_paired'><tr><td>target:</td><td>5'</td><td>CCAGGCUGAGCAGGGCCAGCAGGA</td><td>3'</td></tr><tr><td></td><td></td><td>|||*||**|*||||:*|||||:|*</td></tr><tr><td>miRNA:</td><td>3'</td><td >GGU-CG--UGGUCCU-GUCGUUC-</td><td>5'</td></tr></table>
Chr02_4523	Pig.21959.1	mRNA	Pig.21959	CCDC57	coiled-coil domain-containing protein 57 isoform X1 [Sus scrofa]	936	954	160	-36.72	miRNA: 3' ccCCAAGCCGGGUCCGGGCc 5' |*||*|*||||*|||||||| target: 5' gcGGGT-GGCCGAGGCCCGg 3'	567	586	-31.8	0.007589	<table class='targe_detail_paired'><tr><td>target:</td><td>5'</td><td>-GGCCGAGGCCCGGG</td><td>3'</td></tr><tr><td></td><td></td><td>*||||*||||||||*</td></tr><tr><td>miRNA:</td><td>3'</td><td >GCCGGGUCCGGGCC-</td><td>5'</td></tr></table>
Chr14_31925	Pig.17052.1	mRNA	Pig.17052	FOXRED2-201	FAD-dependent oxidoreductase domain-containing protein 2 precursor [Sus scrofa]	1642	1668	160	-31.06	miRNA: 3' ccCACAGUGGCGGGU-G--UGACCGGu 5' |*|*|*:*|||||||*|**|||||||* target: 5' gtGAGGTTCCGCCCAGCAGACTGGCCc 3'	26	49	-31.8	0.008971	<table class='targe_detail_paired'><tr><td>target:</td><td>5'</td><td>CGCCUGGCCCGCUACAGAGCACCCCGUCACACAGCUGGCCAG</td><td>3'</td></tr><tr><td></td><td></td><td>|:||**||||********:|*************:|||||||*</td></tr><tr><td>miRNA:</td><td>3'</td><td >GUGG--CGGG--------UG-------------UGACCGGU-</td><td>5'</td></tr></table>
Chr02_7159	Pig.19127.1	mRNA	Pig.19127	SPINDOC-201	uncharacterized protein C11orf84 homolog isoform X1 [Sus scrofa]	1088	1116	168	-41.27	miRNA: 3' ugcCCAGG-UCGU---GGUCCUGUCGUUc 5' ||*|||||*||||***|||||:||||||| target: 5' actGGTCCAAGCACCCCCAGGGCAGCAAg 3'	334	358	-31.1	0.006259	<table class='targe_detail_paired'><tr><td>target:</td><td>5'</td><td>UCCAAGCACCCCCAGGGCAGCAAGG</td><td>3'</td></tr><tr><td></td><td></td><td>|||*||||||***|||:|||||||*</td></tr><tr><td>miRNA:</td><td>3'</td><td >AGG-UCGUGG---UCCUGUCGUUC-</td><td>5'</td></tr></table>
Chr09_23263	Pig.03913.1	mRNA	Pig.03913	SPAG8-203	sperm-associated antigen 8 [Sus scrofa]	1368	1391	162	-23.24	miRNA: 3' cuUCUCCCUU-GGU-UGACCUCUu 5' ||||*|*|||*|||*:|||||||* target: 5' gaAGCGTGAAGCCATGCTGGAGAt 3'	1362	1383	-32.7	0.00409	<table class='targe_detail_paired'><tr><td>target:</td><td>5'</td><td>GGAAGCGUGAAGCCAUGCUGGAGAU</td><td>3'</td></tr><tr><td></td><td></td><td>|||********:|||*:|||||||*</td></tr><tr><td>miRNA:</td><td>3'</td><td >CCU--------UGGU-UGACCUCUU</td><td>5'</td></tr></table>
Chr02_7160	Pig.15945.1	mRNA	Pig.15945	MYCN-201	PREDICTED: N-myc proto-oncogene protein isoform X2 [Orcinus orca]	1148	1170	163	-23.58	miRNA: 3' ugcCCAGGUCGUGGUCCUGUCGUUc 5' :**|||||**|*|||**|||||||* target: 5' ggcGGTCCTCCTCCA--ACAGCAAa 3'	313	337	-34.5	0.002034	<table class='targe_detail_paired'><tr><td>target:</td><td>5'</td><td>-CCGGCUGGACCUUGGCCUGGCGCUCAGCAGC</td><td>3'</td></tr><tr><td></td><td></td><td>*||:||*********:||*||****|||||:*</td></tr><tr><td>miRNA:</td><td>3'</td><td >AGGUCG---------UGGUCCU---GUCGUUC</td><td>5'</td></tr></table>
Chr02_4523	Pig.18243.1	mRNA	Pig.18243	DHX57-203	putative ATP-dependent RNA helicase TDRD9 isoform X2 [Sus scrofa]	206	225	166	-35.26	miRNA: 3' ccCCAAGCCGGGUCCGGGCc 5' *||*|*|*|||||||||||| target: 5' agGCTCCAGCCCAGGCCCGg 3'	199	218	-38.8	0.000853	<table class='targe_detail_paired'><tr><td>target:</td><td>5'</td><td>CAGGCUCCAGCCCAGGCCCGGA</td><td>3'</td></tr><tr><td></td><td></td><td>|********||||||||||||*</td></tr><tr><td>miRNA:</td><td>3'</td><td >GC-------CGGGUCCGGGCC-</td><td>5'</td></tr></table>
Chr14_31925	Pig.09039.1	mRNA	Pig.09039	YWHAQ-201	NR:NA	555	577	161	-28.43	miRNA: 3' cccacAGUGGCGGGUGUGACCGGu 5' *|***|::||*:*||||||||||| target: 5' agaacTTGCC-TGCACACTGGCCa 3'	494	517	-28.7	0.00933	<table class='targe_detail_paired'><tr><td>target:</td><td>5'</td><td>AACUUGCCUGCACACUGGCCAA</td><td>3'</td></tr><tr><td></td><td></td><td>*||:*|||**|||||||||||*</td></tr><tr><td>miRNA:</td><td>3'</td><td >GUGG-CGG--GUGUGACCGGU-</td><td>5'</td></tr></table>
Chr03_7854	Pig.01629.1	mRNA	Pig.01629	GSTM3-201	glutathione S-transferase Mu 3 [Sus scrofa]	251	274	165	-24.96	miRNA: 3' ucaaGGUGAGUCGUG-UGUACACAa 5' ****||:|**|||||*||||||||* target: 5' tcgcCCGC-AAGCACAACATGTGTg 3'	254	277	-29.3	0.006033	<table class='targe_detail_paired'><tr><td>target:</td><td>5'</td><td>GCA-AGCACAACAUGUGUG</td><td>3'</td></tr><tr><td></td><td></td><td>:|**|||||*||||||||*</td></tr><tr><td>miRNA:</td><td>3'</td><td >UGAGUCGUG-UGUACACAA</td><td>5'</td></tr></table>
Chr02_6599	Pig.06432.1	mRNA	Pig.06432	NOTCH3-201	neurogenic locus notch homolog protein 3 [Sus scrofa]	6257	6279	161	-32.12	miRNA: 3' acUGGAACGGGUGUCGGAACCGu 5' ||:|||**|||:*:*|||||||* target: 5' tgGCCTGCCCCGGGCCCTTGGCc 3'	6250	6272	-36	0.006578	<table class='targe_detail_paired'><tr><td>target:</td><td>5'</td><td>-UGCCC-CGGGCCCUUGGCC</td><td>3'</td></tr><tr><td></td><td></td><td>*|||||*|:|**|||||||*</td></tr><tr><td>miRNA:</td><td>3'</td><td >AACGGGUGUC--GGAACCGU</td><td>5'</td></tr></table>
Chr02_7159	Pig.06825.1	mRNA	Pig.06825	EN1-201	homeobox protein engrailed-1 [Neomonachus schauinslandi]	652	681	160	-25.71	miRNA: 3' ugCCCAGG--UCGU-GGUC--CUGUCGUUc 5' **||||*|**||:|*||||***|||||||* target: 5' caGGGTGCTAAGTACCCAGACCACAGCAAc 3'	653	677	-30.8	0.006442	<table class='targe_detail_paired'><tr><td>target:</td><td>5'</td><td>AUCCGGCAGCGGCGGCGGCAGC</td><td>3'</td></tr><tr><td></td><td></td><td>*|||:|||*|:|*|:|:|||:*</td></tr><tr><td>miRNA:</td><td>3'</td><td >-AGGUCGUGGUC-CUGUCGUUC</td><td>5'</td></tr></table>
Chr05_13105	Pig.11583.1	mRNA	Pig.11583	CDHR1-201	cadherin-related family member 1 [Sus scrofa]	283	304	161	-32.1	miRNA: 3' accccCGUGUCUCUUUCCCUCu 5' **|**|*|||||||:||||||: target: 5' gagctGGACAGAGAGAGGGAGg 3'	284	305	-33.5	0.004934	<table class='targe_detail_paired'><tr><td>target:</td><td>5'</td><td>-ACAGAGAGAGGGAGGA</td><td>3'</td></tr><tr><td></td><td></td><td>*|||||||:||||||:*</td></tr><tr><td>miRNA:</td><td>3'</td><td >GUGUCUCUUUCCCUCU-</td><td>5'</td></tr></table>
Chr05_11955	Pig.00983.1	mRNA	Pig.00983	CHODL-203	chondrolectin isoform X1 [Sus scrofa]	449	473	160	-25.19	miRNA: 3' uaGGUGGACGGU--GUCCCGGAACu 5' |*|||*|*||||**|**|||||||: target: 5' agCCAACAGCCAACCCCGGCCTTGg 3'	443	465	-31.3	0.002755	<table class='targe_detail_paired'><tr><td>target:</td><td>5'</td><td>CAGCCAACAGCCAACCCCGGCCUUGGA</td><td>3'</td></tr><tr><td></td><td></td><td>|*|||*||||********|||||||:*</td></tr><tr><td>miRNA:</td><td>3'</td><td >GACGG-UGUC--------CCGGAACU-</td><td>5'</td></tr></table>
Chr14_31925	Pig.20300.1	mRNA	Pig.20300	CACNA1E-201	PREDICTED: voltage-dependent P/Q-type calcium channel subunit alpha-1A isoform X12 [Pan troglodytes]	7267	7292	161	-31.31	miRNA: 3' cccacaGUGGCGGGUG--UGACCGGu 5' ******|*|*||||||**|||||||| target: 5' ctactaCCCAGCCCACGGACTGGCCa 3'	7257	7280	-35.7	0.008408	<table class='targe_detail_paired'><tr><td>target:</td><td>5'</td><td>CUACCCAGCCCACGGACUGGCCAG</td><td>3'</td></tr><tr><td></td><td></td><td>*:|||**||||||**||||||||*</td></tr><tr><td>miRNA:</td><td>3'</td><td >-GUGG--CGGGUG--UGACCGGU-</td><td>5'</td></tr></table>
Chr02_7159	Pig.19960.1	mRNA	Pig.19960	SPTBN2-201	spectrin beta chain, non-erythrocytic 2 isoform X2 [Sus scrofa]	39	63	166	-30.03	miRNA: 3' ugcCCAGGUCGUGGUCCUGUCGUUc 5' :**|*|||||*:||||*|||||:|* target: 5' ggaGATCCAGGGCCAGTACAGCGAc 3'	7033	7057	-35.5	0.009209	<table class='targe_detail_paired'><tr><td>target:</td><td>5'</td><td>UGCAGCACAAGCAGCAGCAGC</td><td>3'</td></tr><tr><td></td><td></td><td>|*||||||*||**:|||||:*</td></tr><tr><td>miRNA:</td><td>3'</td><td >AGGUCGUGGUCC-UGUCGUUC</td><td>5'</td></tr></table>
Chr05_11955	Pig.14305.1	mRNA	Pig.14305	DUOX2-201	dual oxidase 2 isoform X1 [Sus scrofa]	2064	2087	160	-26.7	miRNA: 3' uaGGUGGACG-GUGUCCCGGAACu 5' **|*|*|||:*|*|*||||||||| target: 5' tgCGAGCTGTGCTCTGGGCCTTGa 3'	3695	3717	-34.5	0.007113	<table class='targe_detail_paired'><tr><td>target:</td><td>5'</td><td>CUGCAGUUCCAGCGGCCCCAAGGCUUUGAG</td><td>3'</td></tr><tr><td></td><td></td><td>||||*******:|:|******|||:||||*</td></tr><tr><td>miRNA:</td><td>3'</td><td >GACGG------UGUC------CCGGAACU-</td><td>5'</td></tr></table>
Chr10_25226	Pig.19630.1	mRNA	Pig.19630	ZNF575-201	zinc finger protein 575 isoform X1 [Sus scrofa]	731	752	160	-29.53	miRNA: 3' ccCGCAGGCCGCGGGUGUGUGu 5' *||||*||**|**||||||||| target: 5' tgGCGGCCCACCGCCACACACa 3'	731	752	-33	0.00146	<table class='targe_detail_paired'><tr><td>target:</td><td>5'</td><td>GGUCCAGCAGCUCGCGCGCGC</td><td>3'</td></tr><tr><td></td><td></td><td>*||||*||*||:|:|:|:|:*</td></tr><tr><td>miRNA:</td><td>3'</td><td >-CAGGCCG-CGGGUGUGUGU-</td><td>5'</td></tr></table>
Chr02_7160	Pig.19219.1	mRNA	Pig.19219	SIPA1-201	signal-induced proliferation-associated protein 1 isoform X1 [Sus scrofa]	1305	1329	162	-34.73	miRNA: 3' ugcCCAGGUCGUGGUCCUGUCGUUc 5' ***|*|||||*|*|*||:||||||| target: 5' cgtGTTCCAGGAACCGGGCAGCAAg 3'	712	736	-33.3	0.008447	<table class='targe_detail_paired'><tr><td>target:</td><td>5'</td><td>GCCGAGCUGCAGG-CGGCGGGC</td><td>3'</td></tr><tr><td></td><td></td><td>*||*|||**||||*|:||::|*</td></tr><tr><td>miRNA:</td><td>3'</td><td >-GG-UCGUGGUCCUGUCGUUC-</td><td>5'</td></tr></table>
Chr02_7159	Pig.12679.1	mRNA	Pig.12679	TIE1-201	tyrosine-protein kinase receptor Tie-1 isoform X6 [Sus scrofa]	1449	1473	163	-32.37	miRNA: 3' ugcccaGGUCGUGGUCCUGUCGUuc 5' :|****||:||*|||||||||||** target: 5' gcactaCCGGCCCCAGGACAGCAcc 3'	1758	1782	-37	0.00185	<table class='targe_detail_paired'><tr><td>target:</td><td>5'</td><td>-CCAGCGUCCAGGGCCCCGGUGAC</td><td>3'</td></tr><tr><td></td><td></td><td>*|||||:*|||||:***|:|::|*</td></tr><tr><td>miRNA:</td><td>3'</td><td >AGGUCGU-GGUCCU---GUCGUUC</td><td>5'</td></tr></table>
Chr02_7160	Pig.19275.1	mRNA	Pig.19275	RPS6KL1-201	ribosomal protein S6 kinase-like 1 [Sus scrofa]	145	170	161	-35.16	miRNA: 3' ugcCCA-GGUCGUGGUCCUGUCGUUc 5' :|*|||*|||||*||||||||||*|* target: 5' gcaGGTCCCAGCCCCAGGACAGCCAt 3'	79	103	-31.4	0.009565	<table class='targe_detail_paired'><tr><td>target:</td><td>5'</td><td>GCCAGC-CCGGUGACCGGCAGGG</td><td>3'</td></tr><tr><td></td><td></td><td>*|||||*||:|*||*|:|||:|*</td></tr><tr><td>miRNA:</td><td>3'</td><td >AGGUCGUGGUC-CU-GUCGUUC-</td><td>5'</td></tr></table>
Chr02_4930	Pig.21791.1	mRNA	Pig.21791	AHNAK2	protein AHNAK2 [Sus scrofa]	841	864	161	-23.33	miRNA: 3' cgguccaCACGGUGGUGGUUGCAg 5' |**|***|||||:*:*|||||||* target: 5' gagacacGTGCCGATCCCAACGTg 3'	834	857	-30.2	0.009508	<table class='targe_detail_paired'><tr><td>target:</td><td>5'</td><td>GGUUUGCCUUCCCGGACGCCAGCUCUGAGGCCGACGUCU</td><td>3'</td></tr><tr><td></td><td></td><td>|||*||||*********:||*********:||:|||||*</td></tr><tr><td>miRNA:</td><td>3'</td><td >CCACACGG---------UGG---------UGGUUGCAG-</td><td>5'</td></tr></table>
Chr14_31925	Pig.15836.1	mRNA	Pig.15836	HYAL1-202	hyaluronidase 1 [Sus scrofa]	466	489	166	-30.11	miRNA: 3' cccacaGUGGCGGGUGUGACCGGu 5' **|***||*|*||||*|||||||| target: 5' cagaagCAGCACCCAGACTGGCCa 3'	1058	1081	-33.7	0.001846	<table class='targe_detail_paired'><tr><td>target:</td><td>5'</td><td>CACUGGUACAGAAGCAGCACCCAGACUGGCCAG</td><td>3'</td></tr><tr><td></td><td></td><td>|||:|**************||||*||||||||*</td></tr><tr><td>miRNA:</td><td>3'</td><td >GUGGC--------------GGGUGUGACCGGU-</td><td>5'</td></tr></table>
Chr04_10516	Pig.19960.1	mRNA	Pig.19960	SPTBN2-201	spectrin beta chain, non-erythrocytic 2 isoform X2 [Sus scrofa]	4305	4327	169	-35.21	miRNA: 3' caUGGUCUC---UCCCCUCCACu 5' |*|||||:|***||||||||||: target: 5' ggACCAGGGTGCAGGGGAGGTGg 3'	4302	4321	-37.6	0.002893	<table class='targe_detail_paired'><tr><td>target:</td><td>5'</td><td>GGGUGCAGGGGAGGUGGA</td><td>3'</td></tr><tr><td></td><td></td><td>|:|***||||||||||:*</td></tr><tr><td>miRNA:</td><td>3'</td><td >CUC---UCCCCUCCACU-</td><td>5'</td></tr></table>
Chr02_7160	Pig.15592.1	mRNA	Pig.15592	TOGARAM1-205	LOW QUALITY PROTEIN: crescerin-2 [Sus scrofa]	1530	1554	168	-30.59	miRNA: 3' ugcccAGGUCGUGGUCCUGUCGUUc 5' *****|||||::||*||||||||:* target: 5' tgcccTCCAGTGCCTGGACAGCAGc 3'	140	164	-34.9	0.003941	<table class='targe_detail_paired'><tr><td>target:</td><td>5'</td><td>CUGGUAGAUGCCCUCCAGUGCCUGGACAGCAGC</td><td>3'</td></tr><tr><td></td><td></td><td>*************|||||::||*||||||||:*</td></tr><tr><td>miRNA:</td><td>3'</td><td >-------------AGGUCGUGGUCCUGUCGUUC</td><td>5'</td></tr></table>
Chr09_23231	Pig.14910.1	mRNA	Pig.14910	ACAP3-201	arf-GAP with coiled-coil, ANK repeat and PH domain-containing protein 3 isoform X1 [Sus scrofa]	1941	1959	160	-29.72	miRNA: 3' gcUCACCACUGGCUCUCCGu 5' ||||*|*||||*|||||||| target: 5' cgAG-GCTGACGGAGAGGCa 3'	1939	1958	-32.5	0.006591	<table class='targe_detail_paired'><tr><td>target:</td><td>5'</td><td>GCUGACGGAGAGGCAG</td><td>3'</td></tr><tr><td></td><td></td><td>|*||||*||||||||*</td></tr><tr><td>miRNA:</td><td>3'</td><td >CCACUGGCUCUCCGU-</td><td>5'</td></tr></table>
Chr02_7159	Pig.02404.1	mRNA	Pig.02404	NRK-202	nik-related protein kinase isoform X1 [Sus scrofa]	1611	1633	160	-24.77	miRNA: 3' ugCCCAGGUCGUGGUCCUGUCGUUc 5' *|||||||***|*||**|||||||* target: 5' ccGGGTCCCTGAACA--ACAGCAAa 3'	1610	1634	-36.3	0.003845	<table class='targe_detail_paired'><tr><td>target:</td><td>5'</td><td>CCCUGAACAACAGCAAAGGCAGAACCAGGUACCUGAACAGCAGC</td><td>3'</td></tr><tr><td></td><td></td><td>||***************:||***||||||*******||||||:*</td></tr><tr><td>miRNA:</td><td>3'</td><td >GG---------------UCG---UGGUCC-------UGUCGUUC</td><td>5'</td></tr></table>
Chr14_31925	Pig.03187.1	mRNA	Pig.03187	E2F2-201	transcription factor E2F2 [Sus scrofa]	775	799	162	-27.85	miRNA: 3' cccACAGUGGC--GGGUGUGACCGGu 5' ***|*||*|:|**||:|||||||||* target: 5' aacTCTC-CTGTCCCTACACTGGCCt 3'	754	777	-37.9	0.000273	<table class='targe_detail_paired'><tr><td>target:</td><td>5'</td><td>AGGGUCACUUCUCUUAACUCUCCUGUCCCUACACUGGCCU</td><td>3'</td></tr><tr><td></td><td></td><td>***|||||:***************|*|||*|||||||||*</td></tr><tr><td>miRNA:</td><td>3'</td><td >---CAGUGG---------------C-GGG-UGUGACCGGU</td><td>5'</td></tr></table>
Chr02_6600	Pig.10682.1	mRNA	Pig.10682	RET-201	LOW QUALITY PROTEIN: proto-oncogene tyrosine-protein kinase receptor Ret [Sus scrofa]	1519	1542	168	-29.36	miRNA: 3' ugGAACGGG-UG-UC-GGAACCGu 5' **|||||||*||*||*|||||||* target: 5' caCTTGCCCAACGAGACCTTGGCc 3'	1516	1536	-34.5	0.005549	<table class='targe_detail_paired'><tr><td>target:</td><td>5'</td><td>UGCCCAACGAGACCUUGGCC</td><td>3'</td></tr><tr><td></td><td></td><td>||||||***||*|||||||*</td></tr><tr><td>miRNA:</td><td>3'</td><td >ACGGGUG--UC-GGAACCGU</td><td>5'</td></tr></table>
Chr10_25226	Pig.04912.1	mRNA	Pig.04912	MCM4-201	DNA replication licensing factor MCM4 [Sus scrofa]	1815	1838	161	-25.25	miRNA: 3' cccGCAGGCCG-C-GGGUGUGUGu 5' ***|*|||*||*|*|||||||||* target: 5' aaaCATCCAGCTGCCCCACACACt 3'	234	255	-32	0.00948	<table class='targe_detail_paired'><tr><td>target:</td><td>5'</td><td>UCGUGGUACACCGGUGCGGCAGAGGCCCGACCUGGGGUCGGCGCGCAA</td><td>3'</td></tr><tr><td></td><td></td><td>**********||||:*********||||************:|:|:||*</td></tr><tr><td>miRNA:</td><td>3'</td><td >----------GGCCG---------CGGG------------UGUGUGU-</td><td>5'</td></tr></table>
Chr16_38753	Pig.05806.1	mRNA	Pig.05806	ASPHD2-201	LOW QUALITY PROTEIN: aspartate beta-hydroxylase domain-containing protein 2 [Sus scrofa]	373	392	161	-24.43	miRNA: 3' ggUGUGUCGGAUGAUGGAGUa 5' **:||*:|||*:||||||||* target: 5' gaGCAGGGCC-GCTACCTCAa 3'	374	394	-31.5	0.003093	<table class='targe_detail_paired'><tr><td>target:</td><td>5'</td><td>GGCC-GCUACCUCAA</td><td>3'</td></tr><tr><td></td><td></td><td>:|||*:||||||||*</td></tr><tr><td>miRNA:</td><td>3'</td><td >UCGGAUGAUGGAGUA</td><td>5'</td></tr></table>
Chr14_31925	Pig.18949.1	mRNA	Pig.18949	NDUFA10-201	NADH dehydrogenase [ubiquinone]	5	28	161	-24.03	miRNA: 3' cccACAGUGGCGGGUGUGACCGGu 5' ***||**:|:||:*|*|||||||* target: 5' cctTGAGGCTGCTGAGACTGGCCc 3'	109	132	-30.8	0.005708	<table class='targe_detail_paired'><tr><td>target:</td><td>5'</td><td>UACCGCCUGCAGUCCUGGCUG</td><td>3'</td></tr><tr><td></td><td></td><td>:||||||::||***|||||::</td></tr><tr><td>miRNA:</td><td>3'</td><td >GUGGCGGGUGU---GACCGGU</td><td>5'</td></tr></table>
Chr14_31925	Pig.18865.1	mRNA	Pig.18865	biotype=protein_coding	NR:NA	305	328	162	-33.91	miRNA: 3' ccCACAGUGGCGGGUGUGACCGGu 5' **|*|*::|:||:||||||||:|* target: 5' ctGGGATGCTGCTCACACTGGTCc 3'	88	111	-28.9	0.005891	<table class='targe_detail_paired'><tr><td>target:</td><td>5'</td><td>-UGCUGCUCACACUGGUCC</td><td>3'</td></tr><tr><td></td><td></td><td>*::|:||:||||||||:|*</td></tr><tr><td>miRNA:</td><td>3'</td><td >AGUGGCGGGUGUGACCGGU</td><td>5'</td></tr></table>
Chr02_6906	Pig.12256.1	mRNA	Pig.12256	UHRF1-201	E3 ubiquitin-protein ligase UHRF1 [Sus scrofa]	2065	2085	162	-25.11	miRNA: 3' acGCCCCUCCCGUCUCCAGUCu 5' **:||*|:*||||*|||||||* target: 5' gcTGGAGGCGGCA-AGGTCAGc 3'	2059	2080	-34.1	0.003554	<table class='targe_detail_paired'><tr><td>target:</td><td>5'</td><td>UGGA-GGCGGCAAGGUCAGC</td><td>3'</td></tr><tr><td></td><td></td><td>*|||*|||:|**|||||||*</td></tr><tr><td>miRNA:</td><td>3'</td><td >-CCUCCCGUC--UCCAGUCU</td><td>5'</td></tr></table>
Chr02_4523	Pig.03397.1	mRNA	Pig.03397	KBTBD13-201	PREDICTED: kelch repeat and BTB domain-containing protein 13 [Pantholops hodgsonii]	885	904	160	-28.59	miRNA: 3' ccccaagcCGGGUCCGGGCc 5' *|***|**|||||||||||* target: 5' tgccctgcGCCCAGGCCCGc 3'	1233	1252	-32.7	0.002381	<table class='targe_detail_paired'><tr><td>target:</td><td>5'</td><td>UGCCCUGCGCCCAGGCCCGCGG</td><td>3'</td></tr><tr><td></td><td></td><td>|****:|*|||||||||||*|*</td></tr><tr><td>miRNA:</td><td>3'</td><td >AA---GC-CGGGUCCGGGC-C-</td><td>5'</td></tr></table>
Chr02_4523	Pig.12139.1	mRNA	Pig.12139	KIF14-201	LOW QUALITY PROTEIN: kinesin-like protein KIF14 [Sus scrofa]	1989	2010	169	-38.06	miRNA: 3' ccCCAAGC--CGGGUCCGGGCc 5' |*|||*||**|||||||||||| target: 5' gaGGTACGCCGCCCAGGCCCGg 3'	4821	4840	-35.9	0.003615	<table class='targe_detail_paired'><tr><td>target:</td><td>5'</td><td>CGCGCCCAGGCCCGGA</td><td>3'</td></tr><tr><td></td><td></td><td>||*||||||||||||*</td></tr><tr><td>miRNA:</td><td>3'</td><td >GC-CGGGUCCGGGCC-</td><td>5'</td></tr></table>
Chr10_25226	Pig.06156.1	mRNA	Pig.06156	ZNF672-204	zinc finger protein 672 [Sus scrofa]	993	1014	168	-30.25	miRNA: 3' cccgcaGGCCGCGGGUGUGUGu 5' ******|:|||||*|||||||| target: 5' taagcaCTGGCGCACACACACa 3'	439	460	-30.5	0.008476	<table class='targe_detail_paired'><tr><td>target:</td><td>5'</td><td>G-CCAUCAGCGCACGCACACAG</td><td>3'</td></tr><tr><td></td><td></td><td>|*||****||||*|:||||||*</td></tr><tr><td>miRNA:</td><td>3'</td><td >CAGGC---CGCGGGUGUGUGU-</td><td>5'</td></tr></table>
Chr02_4523	Pig.10642.1	mRNA	Pig.10642	IGSF8-201	immunoglobulin superfamily member 8 [Sus scrofa]	411	431	161	-25.38	miRNA: 3' ccCCAA-GCCGGGUCCGGGCc 5' |*||||*|*|:*||||||||* target: 5' gtGGTTCCTGTACAGGCCCGa 3'	1271	1290	-31.4	0.008415	<table class='targe_detail_paired'><tr><td>target:</td><td>5'</td><td>--GUCC-GGCCCGGG</td><td>3'</td></tr><tr><td></td><td></td><td>**|:||*|||||||*</td></tr><tr><td>miRNA:</td><td>3'</td><td >GCCGGGUCCGGGCC-</td><td>5'</td></tr></table>
Chr14_31925	Pig.19951.1	mRNA	Pig.19951	FTH1	ferritin heavy chain isoform X1 [Sus scrofa]	344	367	169	-26.83	miRNA: 3' cccACAGUGGCGGGUGUGACCGGu 5' *|*||**||:||*||*|||||||| target: 5' tgcTGGAACTGCACAAACTGGCCa 3'	338	361	-31	0.001738	<table class='targe_detail_paired'><tr><td>target:</td><td>5'</td><td>CCCUGCUGGAACUGCACAAACUGGCCAC</td><td>3'</td></tr><tr><td></td><td></td><td>|*|:||:*******|||**||||||||*</td></tr><tr><td>miRNA:</td><td>3'</td><td >GUGGCGG-------GUG--UGACCGGU-</td><td>5'</td></tr></table>
Chr02_6599	Pig.01739.1	mRNA	Pig.01739	Pig.01739	PREDICTED: THAP domain-containing protein 4-like, partial [Chinchilla lanigera]	113	134	163	-32.15	miRNA: 3' acUGGAACGGGUGUCGGAACCGu 5' ||:|||*||*|*|*||||||||: target: 5' tgGCCTCGCGC-CCGCCTTGGCg 3'	112	134	-36.2	0.000561	<table class='targe_detail_paired'><tr><td>target:</td><td>5'</td><td>UCGCGCCC---GCCUUGGCGG</td><td>3'</td></tr><tr><td></td><td></td><td>|***||||***||||||||:*</td></tr><tr><td>miRNA:</td><td>3'</td><td >AA--CGGGUGUCGGAACCGU-</td><td>5'</td></tr></table>
Chr02_7159	Pig.19014.1	mRNA	Pig.19014	TTLL3	tubulin monoglycylase TTLL3 isoform X2 [Sus scrofa]	2476	2503	164	-27.2	miRNA: 3' ugcCCAG--GUC-GUGGUCCUGUCGUUc 5' :|*||||**|||*|**|||*|||||||| target: 5' gcaGGTCCTCAGACTGCAGCACAGCAAg 3'	54	78	-32.8	0.007852	<table class='targe_detail_paired'><tr><td>target:</td><td>5'</td><td>CCGGGGAAAGCGCGUGCGCACGGCAAGC</td><td>3'</td></tr><tr><td></td><td></td><td>||******|||:|**|*|*||:|||||*</td></tr><tr><td>miRNA:</td><td>3'</td><td >GG------UCGUGGUC-C-UGUCGUUC-</td><td>5'</td></tr></table>
Chr09_23231	Pig.07041.1	mRNA	Pig.07041	AOAH-201	acyloxyacyl hydrolase isoform X1 [Sus scrofa]	1563	1582	166	-31.21	miRNA: 3' gcUCACCACUGGCUCUCCGu 5' *||||||*||**|||||||: target: 5' ggAGTGGCGAAAGAGAGGCg 3'	1562	1581	-34.8	0.001331	<table class='targe_detail_paired'><tr><td>target:</td><td>5'</td><td>GCGAAAGAGAGGCGG</td><td>3'</td></tr><tr><td></td><td></td><td>|*||**|||||||:*</td></tr><tr><td>miRNA:</td><td>3'</td><td >CACUGGCUCUCCGU-</td><td>5'</td></tr></table>
Chr02_7159	Pig.17908.1	mRNA	Pig.17908	PARP12-201	poly [ADP-ribose]	134	156	161	-24.28	miRNA: 3' ugcccAGGUCGUGGUCCUGUCGUUc 5' *****|||**|||||**|||||||| target: 5' cgtatTCC--CACCACTACAGCAAg 3'	123	147	-31.2	0.00113	<table class='targe_detail_paired'><tr><td>target:</td><td>5'</td><td>UCAACGGUCUGCACGGGACUUCCUACGGCAAA</td><td>3'</td></tr><tr><td></td><td></td><td>||**|:|:**:|*|:|||*******|:||||*</td></tr><tr><td>miRNA:</td><td>3'</td><td >AG--GUCG--UG-GUCCU-------GUCGUUC</td><td>5'</td></tr></table>
Chr02_7160	Pig.14826.1	mRNA	Pig.14826	DTX4-201	E3 ubiquitin-protein ligase DTX4 isoform X1 [Sus scrofa]	705	729	163	-31.87	miRNA: 3' ugCCCAGGUCGUGGUCCUGUCGUuc 5' **|||*|*|||*||*||||||||** target: 5' tgGGGCCAAGCCCCTGGACAGCAca 3'	965	989	-34.5	0.002319	<table class='targe_detail_paired'><tr><td>target:</td><td>5'</td><td>CCAGUCCUGUCAACCCUGCCUUGGCAGGAUCACUGGGAUCCUCAUGAGUGCAGCGGGG</td><td>3'</td></tr><tr><td></td><td></td><td>||||:************:||**************:||************:||||::|*</td></tr><tr><td>miRNA:</td><td>3'</td><td >GGUCG------------UGG--------------UCC------------UGUCGUUC-</td><td>5'</td></tr></table>
Chr04_10516	Pig.09751.1	mRNA	Pig.09751	EFS-201	embryonal Fyn-associated substrate isoform X1 [Sus scrofa]	1288	1309	168	-34.59	miRNA: 3' cauGGUCUCU--CCCCUCCACu 5' |**||||||:**|||||||||: target: 5' gatCCAGAGGGTGGGGAGGTGg 3'	1289	1308	-35.7	0.000986	<table class='targe_detail_paired'><tr><td>target:</td><td>5'</td><td>GAGGGUGGGGAGGUGGA</td><td>3'</td></tr><tr><td></td><td></td><td>|||:**|||||||||:*</td></tr><tr><td>miRNA:</td><td>3'</td><td >CUCU--CCCCUCCACU-</td><td>5'</td></tr></table>
Chr05_11955	Pig.20760.1	mRNA	Pig.20760	Pig.20760	collagen alpha-1(X) chain [Sus scrofa]	1267	1290	160	-27.67	miRNA: 3' uaGGUGGA-CGGUGUCCCGGAACu 5' **:::|||*|*|*::||||||||| target: 5' taTTGCCTGGGCCTGGGGCCTTGa 3'	1258	1280	-34.6	0.001112	<table class='targe_detail_paired'><tr><td>target:</td><td>5'</td><td>UUUAUUGCCUGGGCCUGGGGCCUUGA</td><td>3'</td></tr><tr><td></td><td></td><td>:****||||**:*****|||||||||</td></tr><tr><td>miRNA:</td><td>3'</td><td >G----ACGGUGU-----CCCGGAACU</td><td>5'</td></tr></table>
Chr02_6599	Pig.06643.1	mRNA	Pig.06643	ADAMTS12-201	LOW QUALITY PROTEIN: A disintegrin and metalloproteinase with thrombospondin motifs 12 [Sus scrofa]	957	979	165	-34.17	miRNA: 3' acUGGAACGGGUGUCGGAACCGu 5' |||*||||**||||||:|||||| target: 5' tgAGCTTGGACACAGCTTTGGCa 3'	956	978	-37.9	0.001654	<table class='targe_detail_paired'><tr><td>target:</td><td>5'</td><td>UUGGACACAGCUUUGGCAU</td><td>3'</td></tr><tr><td></td><td></td><td>|||**||||||:||||||*</td></tr><tr><td>miRNA:</td><td>3'</td><td >AACGGGUGUCGGAACCGU-</td><td>5'</td></tr></table>
Chr02_4523	Pig.21317.1	mRNA	Pig.21317	N4BP3-201	NEDD4-binding protein 3 [Sus scrofa]	482	501	165	-35.89	miRNA: 3' ccccaagCCGGGUCCGGGCc 5' ***|***||||||||||||| target: 5' ccagccaGGCCCAGGCCCGg 3'	1212	1231	-33.6	0.002069	<table class='targe_detail_paired'><tr><td>target:</td><td>5'</td><td>AGCCAGGCCCAGGCCCGGG</td><td>3'</td></tr><tr><td></td><td></td><td>*****|||||||||||||*</td></tr><tr><td>miRNA:</td><td>3'</td><td >G----CCGGGUCCGGGCC-</td><td>5'</td></tr></table>
Chr04_10516	Pig.05789.1	mRNA	Pig.05789	EMID1-208	EMI domain-containing protein 1 isoform X1 [Sus scrofa]	266	285	162	-21.65	miRNA: 3' caUGGUCUCUCCCCUCCACu 5' **:||*|*|||*|||||||* target: 5' caGCCCGCGAGTGGAGGTGc 3'	1502	1521	-30.4	0.009578	<table class='targe_detail_paired'><tr><td>target:</td><td>5'</td><td>GAGACACUGAGGGGGGGGUGGU</td><td>3'</td></tr><tr><td></td><td></td><td>||||*******||||:||||:*</td></tr><tr><td>miRNA:</td><td>3'</td><td >CUCU-------CCCCUCCACU-</td><td>5'</td></tr></table>
Chr02_4930	Pig.06870.1	mRNA	Pig.06870	TECTA-201	alpha-tectorin isoform X1 [Sus scrofa]	4662	4686	161	-32.64	miRNA: 3' cgGUCCACACG-GUGGUGGUUGCAg 5' **::|||||||*::||*|||:|||| target: 5' caTGGGTGTGCTTGCCTCCAGCGTc 3'	4654	4677	-42	0.00062	<table class='targe_detail_paired'><tr><td>target:</td><td>5'</td><td>UGGGUGUGCUUGCCUCCAGCGUCA</td><td>3'</td></tr><tr><td></td><td></td><td>*:|||||||:**|**|||:||||*</td></tr><tr><td>miRNA:</td><td>3'</td><td >-UCCACACGGUGGU-GGUUGCAG-</td><td>5'</td></tr></table>
Chr02_6599	Pig.09309.1	mRNA	Pig.09309	CUL7-201	cullin-7 isoform X2 [Sus scrofa]	4760	4783	174	-36.34	miRNA: 3' acugGAACGGGU-GUCGGAACCGu 5' *|:*||||*:||*||||||||||| target: 5' ggggCTTGGTCAGCAGCCTTGGCa 3'	4757	4779	-38.3	0.001623	<table class='targe_detail_paired'><tr><td>target:</td><td>5'</td><td>GGUCAGCAGCCUUGGCAG</td><td>3'</td></tr><tr><td></td><td></td><td>*|:|*:|||||||||||*</td></tr><tr><td>miRNA:</td><td>3'</td><td >ACGGGUGUCGGAACCGU-</td><td>5'</td></tr></table>
Chr02_7160	Pig.13133.1	mRNA	Pig.13133	OTUD7A-201	OTU domain-containing protein 7A [Sus scrofa]	1463	1488	162	-26.07	miRNA: 3' ugCCCAGGUCG-UGGUCCUGUCGUUc 5' **|*||*||||*||:***|||||||* target: 5' cgGTGTGCAGCAACTCCAACAGCAAc 3'	1370	1394	-32.7	0.009365	<table class='targe_detail_paired'><tr><td>target:</td><td>5'</td><td>GGCGCGCGGCGCGUGGGCGCCAGCGGA</td><td>3'</td></tr><tr><td></td><td></td><td>****|*|:||:|**||:***||||::*</td></tr><tr><td>miRNA:</td><td>3'</td><td >A---G-GUCGUGGUCCU---GUCGUUC</td><td>5'</td></tr></table>
Chr02_6600	Pig.11589.1	mRNA	Pig.11589	GRID1-201	glutamate receptor ionotropic, delta-1 isoform X1 [Sus scrofa]	806	829	166	-31.6	miRNA: 3' ugGAACGGGUGUC---GGAACCGu 5' |:||*|:||||||***|||||||| target: 5' atCTGGTCCACAGTGCCCTTGGCa 3'	805	825	-34.9	0.003091	<table class='targe_detail_paired'><tr><td>target:</td><td>5'</td><td>GUCCACAGUGCCCUUGGCAG</td><td>3'</td></tr><tr><td></td><td></td><td>|:||||||***||||||||*</td></tr><tr><td>miRNA:</td><td>3'</td><td >CGGGUGUC---GGAACCGU-</td><td>5'</td></tr></table>
Chr18_40848	Pig.11814.1	mRNA	Pig.11814	NOS2-203	nitric oxide synthase, inducible isoform X1 [Sus scrofa]	2642	2663	160	-28.66	miRNA: 3' ucgugagagaCCUCAAGGGCAg 5' ||****:***|||||||||||| target: 5' aggtgctggaGGAGTTCCCGTc 3'	2640	2661	-33.7	0.006804	<table class='targe_detail_paired'><tr><td>target:</td><td>5'</td><td>UGGA-GGAGUUCCCGUCC</td><td>3'</td></tr><tr><td></td><td></td><td>|****||||||||||||*</td></tr><tr><td>miRNA:</td><td>3'</td><td >AGAGACCUCAAGGGCAG-</td><td>5'</td></tr></table>
Chr05_13105	Pig.21030.1	mRNA	Pig.21030	Gm42048	gag protein [Porcine endogenous retrovirus C]	687	709	167	-27.87	miRNA: 3' acCCCCGUGUCUC-UUUCCCUCu 5' **|||**|*||||*||||||||: target: 5' aaGGGAGAAAGAGAAAAGGGAGg 3'	306	327	-29.3	0.009072	<table class='targe_detail_paired'><tr><td>target:</td><td>5'</td><td>AA-AGAGAAAAGGGAGGA</td><td>3'</td></tr><tr><td></td><td></td><td>*|*||||||*||||||:*</td></tr><tr><td>miRNA:</td><td>3'</td><td >GUGUCUCUU-UCCCUCU-</td><td>5'</td></tr></table>
Chr01_992	Pig.14510.1	mRNA	Pig.14510	LRP3-201	low-density lipoprotein receptor-related protein 3 isoform X1 [Sus scrofa]	110	128	164	-29.15	miRNA: 3' uacGACGAGGUCCACUCCg 5' *|*||||*::||||||||| target: 5' ttcCTGCCTTAGGTGAGGc 3'	105	123	-35.7	0.00126	<table class='targe_detail_paired'><tr><td>target:</td><td>5'</td><td>UUCCUGCCUUAGGUGAGGCC</td><td>3'</td></tr><tr><td></td><td></td><td>:|||******|||||||||*</td></tr><tr><td>miRNA:</td><td>3'</td><td >GAGG------UCCACUCCG-</td><td>5'</td></tr></table>
Chr05_13105	Pig.08904.1	mRNA	Pig.08904	LOC101128496	uncharacterized protein SPAG11B [Sus scrofa]	190	215	163	-28.3	miRNA: 3' acCCCCGUGUCUC----UUUCCCUCu 5' **|||*|*|||||****||||||||| target: 5' aaGGGTCCCAGAGAACTAAAGGGAGa 3'	191	212	-32.5	0.00044	<table class='targe_detail_paired'><tr><td>target:</td><td>5'</td><td>C-CAGAGAACUAAAGGGAGAA</td><td>3'</td></tr><tr><td></td><td></td><td>|*|||||||****|||||||*</td></tr><tr><td>miRNA:</td><td>3'</td><td >GUGUCUCUU----UCCCUCU-</td><td>5'</td></tr></table>
Chr05_11955	Pig.19078.1	mRNA	Pig.19078	FKBP10-201	peptidyl-prolyl cis-trans isomerase FKBP10 precursor [Sus scrofa]	58	79	163	-27.05	miRNA: 3' uaggugGACGGUGUCCCGGAACu 5' *|*|**|||*||||*|||||||: target: 5' ctgctgCTGGCACA-GGCCTTGg 3'	58	80	-33.9	0.002499	<table class='targe_detail_paired'><tr><td>target:</td><td>5'</td><td>CUGGCACA-GGCCUUGGG</td><td>3'</td></tr><tr><td></td><td></td><td>|||*||||*|||||||:*</td></tr><tr><td>miRNA:</td><td>3'</td><td >GACGGUGUCCCGGAACU-</td><td>5'</td></tr></table>
Chr02_7159	Pig.08798.1	mRNA	Pig.08798	FANCI-202	Fanconi anemia group I protein [Sus scrofa]	862	886	160	-25.43	miRNA: 3' ugcccaggucgugGUCCUGUCGUUc 5' |*****::|**:*|||||||||||| target: 5' aaacacttaaaggCAGGACAGCAAg 3'	2510	2534	-34.3	0.007394	<table class='targe_detail_paired'><tr><td>target:</td><td>5'</td><td>GUAGCCCUGCACAAGGUACAGCAGC</td><td>3'</td></tr><tr><td></td><td></td><td>*****||*||||*|||*||||||:*</td></tr><tr><td>miRNA:</td><td>3'</td><td >-----GGUCGUGGUCC-UGUCGUUC</td><td>5'</td></tr></table>
Chr04_11054	Pig.14701.1	mRNA	Pig.14701	IFT122-201	LOW QUALITY PROTEIN: intraflagellar transport protein 122 homolog [Sus scrofa]	1201	1227	163	-32.32	miRNA: 3' acACCUC---UUUUUGU-CUCACCGUu 5' *||||||***|::|:|:*||||||||: target: 5' agTGGAGTGAAGGAGCGTGAGTGGCAg 3'	1200	1222	-35	0.004117	<table class='targe_detail_paired'><tr><td>target:</td><td>5'</td><td>GUGAAGGAGCGUGAGUGGCAGA</td><td>3'</td></tr><tr><td></td><td></td><td>|***|::|:|:*||||||||:*</td></tr><tr><td>miRNA:</td><td>3'</td><td >C---UUUUUGU-CUCACCGUU-</td><td>5'</td></tr></table>
Chr15_35001	Pig.07972.1	mRNA	Pig.07972	CASKIN2-201	caskin-2 [Sus scrofa]	1952	1972	160	-34.46	miRNA: 3' ucCCCUU-CCCCUGAGCCAGGCc 5' *||*|||*|||||**|||||||| target: 5' tgGAGAATGGGGA--CGGTCCGg 3'	1944	1965	-37.6	0.001259	<table class='targe_detail_paired'><tr><td>target:</td><td>5'</td><td>CUGGAGAAUGGGGA--CGGUCCGGC</td><td>3'</td></tr><tr><td></td><td></td><td>*********|||||**||||||||*</td></tr><tr><td>miRNA:</td><td>3'</td><td >UU-------CCCCUGAGCCAGGCC-</td><td>5'</td></tr></table>
Chr02_7160	Pig.12886.1	mRNA	Pig.12886	ATG16L2-201	autophagy-related protein 16-2 isoform X1 [Sus scrofa]	1833	1857	162	-33.13	miRNA: 3' ugcCCAGGUCGUGGUCCUGUCGUUc 5' :**|*|||:|:*|::||||||||:| target: 5' gaaGATCCGGTTCTGGGACAGCAGg 3'	374	398	-34.5	0.003095	<table class='targe_detail_paired'><tr><td>target:</td><td>5'</td><td>CACAAUGACCAGAAGAUCCGGUUCUGGGACAGCAGGG</td><td>3'</td></tr><tr><td></td><td></td><td>**************|*|||:|:*|::||||||||:|*</td></tr><tr><td>miRNA:</td><td>3'</td><td >--------------C-AGGUCGUGGUCCUGUCGUUC-</td><td>5'</td></tr></table>
Chr03_8533	Pig.17042.1	mRNA	Pig.17042	C1QTNF6-201	complement C1q tumor necrosis factor-related protein 6 precursor [Sus scrofa]	644	666	164	-32.31	miRNA: 3' ggaccUCCUUC-UCCCGUCCCUu 5' |****:|||||**|||||||||: target: 5' cacccGGGAAGCTGGGCAGGGAg 3'	86	107	-31.5	0.003972	<table class='targe_detail_paired'><tr><td>target:</td><td>5'</td><td>CACACCCGGGAAGCUGGGCAGGGAGG</td><td>3'</td></tr><tr><td></td><td></td><td>*******:|||||**|||||||||:*</td></tr><tr><td>miRNA:</td><td>3'</td><td >-------UCCUUCU-CCCGUCCCUU-</td><td>5'</td></tr></table>
Chr09_23231	Pig.20858.1	mRNA	Pig.20858	NDUFV1-201	NADH dehydrogenase [ubiquinone]	508	528	161	-26.6	miRNA: 3' gcUCACCACU-GGCUCUCCGu 5' |*:||||**|*|||||||||* target: 5' caGGTGGCCATCCGAGAGGCc 3'	509	528	-30.5	0.007427	<table class='targe_detail_paired'><tr><td>target:</td><td>5'</td><td>GCCAUCCGAGAGGCC</td><td>3'</td></tr><tr><td></td><td></td><td>|**|*|||||||||*</td></tr><tr><td>miRNA:</td><td>3'</td><td >CACU-GGCUCUCCGU</td><td>5'</td></tr></table>
Chr09_23263	Pig.09693.1	mRNA	Pig.09693	CCDC3-201	coiled-coil domain-containing protein 3 [Sus scrofa]	612	635	162	-26.93	miRNA: 3' cuUC-UCCCUUGGU-UGACCUCUu 5' |*||*|||*::|||*:|||||||| target: 5' gcAGAAGGTGGCCACGCTGGAGAa 3'	613	634	-29.2	0.007383	<table class='targe_detail_paired'><tr><td>target:</td><td>5'</td><td>GGUGGCCACGCUGGAGAAG</td><td>3'</td></tr><tr><td></td><td></td><td>||*::|||*:||||||||*</td></tr><tr><td>miRNA:</td><td>3'</td><td >CCCUUGGU-UGACCUCUU-</td><td>5'</td></tr></table>
Chr02_7160	Pig.13689.1	mRNA	Pig.13689	ZNF629-201	PREDICTED: zinc finger protein 629 [Miniopterus natalensis]	488	514	164	-32.79	miRNA: 3' ugcCCAGGUCGUGGUC-C-UGUCGUuc 5' *|*|||*|||||||||*|*||||||** target: 5' cctGGTGCAGCACCAGCGCACAGCAca 3'	1100	1124	-32.3	0.009764	<table class='targe_detail_paired'><tr><td>target:</td><td>5'</td><td>-CGAGCGGCCCUACAAGUGCCCCGAGUGCGGCAAGA</td><td>3'</td></tr><tr><td></td><td></td><td>*|*|||:*||**************||*:|:|||||*</td></tr><tr><td>miRNA:</td><td>3'</td><td >AGGUCGU-GG--------------UCCUGUCGUUC-</td><td>5'</td></tr></table>
Chr02_4523	Pig.15632.1	mRNA	Pig.15632	EMILIN1-201	EMILIN-1 isoform X1 [Sus scrofa]	1723	1743	161	-28.74	miRNA: 3' ccCCAAGCCGG-GUCCGGGCc 5' |*||*||*||:*||||||||* target: 5' gaGGGTCTGCTGCAGGCCCGa 3'	2857	2876	-32.2	0.009942	<table class='targe_detail_paired'><tr><td>target:</td><td>5'</td><td>UGGUGGGCUCAGGCCUGC</td><td>3'</td></tr><tr><td></td><td></td><td>***|*|||:||||||:|*</td></tr><tr><td>miRNA:</td><td>3'</td><td >---AGCCGGGUCCGGGCC</td><td>5'</td></tr></table>
Chr06_15649	Pig.14929.1	mRNA	Pig.14929	DEGS2-202	sphingolipid delta(4)-desaturase/C4-monooxygenase DES2 isoform X2 [Sus scrofa]	436	456	161	-30.26	miRNA: 3' ggaaCGCAGCUCCCGACUGAa 5' *|**||*||||||||||:||* target: 5' acgcGCCTCGAGGGCTGGCTc 3'	433	453	-35.5	0.000376	<table class='targe_detail_paired'><tr><td>target:</td><td>5'</td><td>CGCCUCGAGGGCUGGCUC</td><td>3'</td></tr><tr><td></td><td></td><td>||**||||||||||:||*</td></tr><tr><td>miRNA:</td><td>3'</td><td >GC--AGCUCCCGACUGAA</td><td>5'</td></tr></table>
Chr02_7159	Pig.01374.1	mRNA	Pig.01374	WNT2-201	protein Wnt-2 [Sus scrofa]	424	447	177	-30.73	miRNA: 3' ugCCCAGGUCGUGGUCCUGUCGUUc 5' |*|||**||||*|*||||||||||* target: 5' aaGGGAACAGC-CAAGGACAGCAAa 3'	838	862	-31.6	0.004153	<table class='targe_detail_paired'><tr><td>target:</td><td>5'</td><td>ACAGC-CAAGGACAGCAAA</td><td>3'</td></tr><tr><td></td><td></td><td>*||||*|*||||||||||*</td></tr><tr><td>miRNA:</td><td>3'</td><td >GGUCGUGGUCCUGUCGUUC</td><td>5'</td></tr></table>
Chr02_6600	Pig.15611.1	mRNA	Pig.15611	IFT172-202	LOW QUALITY PROTEIN: intraflagellar transport protein 172 homolog [Sus scrofa]	525	549	161	-30.16	miRNA: 3' ugGAACGGGUG---U-CGGAACCGu 5' *||*|||||||***|*||||||||* target: 5' ccCGTGCCCACCCTATGCCTTGGCc 3'	523	543	-37.6	0.002006	<table class='targe_detail_paired'><tr><td>target:</td><td>5'</td><td>UGCCCACCCUAUGCCUUGGCC</td><td>3'</td></tr><tr><td></td><td></td><td>|||||||*****||||||||*</td></tr><tr><td>miRNA:</td><td>3'</td><td >ACGGGUGU----CGGAACCGU</td><td>5'</td></tr></table>
Chr16_38753	Pig.19978.1	mRNA	Pig.19978	RIN2-201	LOW QUALITY PROTEIN: ras and Rab interactor 1 [Sus scrofa]	2079	2099	162	-34.44	miRNA: 3' gguGUGUCGGAUGAUGGAGUa 5' *|*|||||||*:|||||||:| target: 5' gccCACAGCCGGCTACCTCGt 3'	2077	2097	-35.9	0.001348	<table class='targe_detail_paired'><tr><td>target:</td><td>5'</td><td>CAGCCGGCUACCUCGUC</td><td>3'</td></tr><tr><td></td><td></td><td>|||||*:|||||||:|*</td></tr><tr><td>miRNA:</td><td>3'</td><td >GUCGGAUGAUGGAGUA-</td><td>5'</td></tr></table>
Chr16_38753	Pig.23743.1	mRNA	Pig.23743	SLC22A18-201	solute carrier family 22 member 18 [Sus scrofa]	737	758	162	-28.11	miRNA: 3' ggUGUGU-CGGAUGAUGGAGUa 5' ||:|*||*|||*:||||||||| target: 5' ccGCCCAGGCCAGCTACCTCAt 3'	736	756	-33.2	0.001679	<table class='targe_detail_paired'><tr><td>target:</td><td>5'</td><td>CAGGCCAGCUACCUCAUG</td><td>3'</td></tr><tr><td></td><td></td><td>|*:|||*:|||||||||*</td></tr><tr><td>miRNA:</td><td>3'</td><td >G-UCGGAUGAUGGAGUA-</td><td>5'</td></tr></table>
Chr14_31925	Pig.07453.1	mRNA	Pig.07453	MATN4-201	matrilin-4 [Sus scrofa]	1840	1861	160	-25.24	miRNA: 3' cccacAGUGGCGGGUGUGACCGGu 5' *****|*|||||:**||||||||* target: 5' ttcctTAACCGCT--CACTGGCCc 3'	843	866	-35.5	0.00145	<table class='targe_detail_paired'><tr><td>target:</td><td>5'</td><td>CGCUGCCGA-GCUGGCUU</td><td>3'</td></tr><tr><td></td><td></td><td>|:|:|||*|*:|||||:*</td></tr><tr><td>miRNA:</td><td>3'</td><td >GUGGCGGGUGUGACCGGU</td><td>5'</td></tr></table>
Chr02_6599	Pig.16593.1	mRNA	Pig.16593	PGPEP1L-201	pyroglutamyl-peptidase 1-like protein isoform X1 [Sus scrofa]	606	628	160	-26.37	miRNA: 3' acuggaacgggUGUCGGAACCGu 5' **:|***|***|||||||||||: target: 5' gtgcacaggaaACAGCCTTGGCg 3'	600	622	-39	3.6e-05	<table class='targe_detail_paired'><tr><td>target:</td><td>5'</td><td>GUGCACAGGAAACAGCCUUGGCGA</td><td>3'</td></tr><tr><td></td><td></td><td>*|||*|*****|||||||||||:*</td></tr><tr><td>miRNA:</td><td>3'</td><td >-ACG-GG----UGUCGGAACCGU-</td><td>5'</td></tr></table>
Chr14_31925	Pig.15639.1	mRNA	Pig.15639	SLC35F6-201	solute carrier family 35 member F6 isoform X1 [Sus scrofa]	1004	1027	162	-39.38	miRNA: 3' cccACAGUGGCGGGUG-UGACCGGu 5' ||*||*||||||||:|*:||||||* target: 5' ggcTG-CACCGCCCGCTGCTGGCCc 3'	155	178	-30.1	0.008507	<table class='targe_detail_paired'><tr><td>target:</td><td>5'</td><td>G-CACCGCCCGCUGCUGGCCC</td><td>3'</td></tr><tr><td></td><td></td><td>|*||||||||:|*:||||||*</td></tr><tr><td>miRNA:</td><td>3'</td><td >CAGUGGCGGGUG-UGACCGGU</td><td>5'</td></tr></table>
Chr02_7159	Pig.03679.1	mRNA	Pig.03679	LAMA1-201	LOW QUALITY PROTEIN: laminin subunit alpha-1 [Sus scrofa]	7587	7611	161	-33.98	miRNA: 3' ugccCAGGUCGUGGUCCUGUCGUUc 5' :***|*||*|*:||||||||||:|| target: 5' ggctGCCCTGGGCCAGGACAGCGAg 3'	7566	7590	-40.1	0.001958	<table class='targe_detail_paired'><tr><td>target:</td><td>5'</td><td>AUCAUCCUGGCUGCCCUGGGCCAGGACAGCGAGA</td><td>3'</td></tr><tr><td></td><td></td><td>****|||*:||********:||||||||||:||*</td></tr><tr><td>miRNA:</td><td>3'</td><td >----AGG-UCG--------UGGUCCUGUCGUUC-</td><td>5'</td></tr></table>
Chr04_10515	Pig.07747.1	mRNA	Pig.07747	HR-201	PREDICTED: LOW QUALITY PROTEIN: lysine-specific demethylase hairless [Vicugna pacos]	708	730	168	-33.69	miRNA: 3' cauGGUCUCU---CCCCUCCACu 5' ***|||||||***|||||||||: target: 5' tccCCAGAGAACTGGGGAGGTGg 3'	710	729	-36.4	0.001847	<table class='targe_detail_paired'><tr><td>target:</td><td>5'</td><td>GAGAACUGGGGAGGUGGG</td><td>3'</td></tr><tr><td></td><td></td><td>||||***|||||||||:*</td></tr><tr><td>miRNA:</td><td>3'</td><td >CUCU---CCCCUCCACU-</td><td>5'</td></tr></table>
Chr02_6600	Pig.18745.1	mRNA	Pig.18745	CXorf40A	protein CXorf40A isoform X7 [Sus scrofa]	963	983	162	-23.57	miRNA: 3' uggaacgGGUGUCGGAACCGu 5' :||****|||||*|||||||* target: 5' gccccagCCACATCCTTGGCc 3'	955	975	-31.7	0.003435	<table class='targe_detail_paired'><tr><td>target:</td><td>5'</td><td>GUGCCC-CAGCCACAUCCUUGGCC</td><td>3'</td></tr><tr><td></td><td></td><td>*|||||*||||******||||||*</td></tr><tr><td>miRNA:</td><td>3'</td><td >-ACGGGUGUCG------GAACCGU</td><td>5'</td></tr></table>
Chr04_10515	Pig.12139.1	mRNA	Pig.12139	KIF14-201	LOW QUALITY PROTEIN: kinesin-like protein KIF14 [Sus scrofa]	402	422	163	-29.57	miRNA: 3' caugGUCUCUC-CCCUCCACu 5' ****|||||*|*||||||||| target: 5' agcgCAGAGTGTGGGAGGTGa 3'	402	421	-33.8	0.008991	<table class='targe_detail_paired'><tr><td>target:</td><td>5'</td><td>AGAGUGUGGGAGGUGAG</td><td>3'</td></tr><tr><td></td><td></td><td>||||*|*|||||||||*</td></tr><tr><td>miRNA:</td><td>3'</td><td >UCUCUC-CCCUCCACU-</td><td>5'</td></tr></table>
Chr01_992	Pig.03572.1	mRNA	Pig.03572	ADAMTS7-201	A disintegrin and metalloproteinase with thrombospondin motifs 7 isoform X1 [Sus scrofa]	4472	4492	164	-29.16	miRNA: 3' uaCGACGA--GGUCCACUCCg 5' *|||||*|**||||||||||* target: 5' ctGCTGGTGCCCAGGTGAGGa 3'	4466	4484	-35	0.004501	<table class='targe_detail_paired'><tr><td>target:</td><td>5'</td><td>CUGGUGCCCAGGUGAGGA</td><td>3'</td></tr><tr><td></td><td></td><td>||*****||||||||||*</td></tr><tr><td>miRNA:</td><td>3'</td><td >GA-----GGUCCACUCCG</td><td>5'</td></tr></table>
Chr02_7160	Pig.06302.1	mRNA	Pig.06302	PBX4-201	pre-B-cell leukemia transcription factor 4 isoform X1 [Sus scrofa]	948	972	163	-30.79	miRNA: 3' ugcCCAGGUCGUGGU-CCUGUCGUUc 5' ***|||||*||::||***|||||||| target: 5' catGGTCC-GCGTCATCCACAGCAAg 3'	944	968	-30.9	0.009662	<table class='targe_detail_paired'><tr><td>target:</td><td>5'</td><td>CUGGCUGCGGUUGGCUGGAGGCGGCGGU</td><td>3'</td></tr><tr><td></td><td></td><td>|::||**|:|*********|:|:||::*</td></tr><tr><td>miRNA:</td><td>3'</td><td >GGUCGUGGUC---------CUGUCGUUC</td><td>5'</td></tr></table>
Chr02_7160	Pig.14675.1	mRNA	Pig.14675	DLL1-201	delta-like protein 1 isoform X1 [Sus scrofa]	473	498	161	-28.4	miRNA: 3' ugcCCA-GGUCGUGGUCCUGUCGUUc 5' |**|||*||||*|||*|*||||||:* target: 5' agtGGTCCCAGGACCTGCACAGCAGt 3'	473	497	-31.9	0.009803	<table class='targe_detail_paired'><tr><td>target:</td><td>5'</td><td>GCUGCUGCCACCAGGGACCCACACAGCAAGC</td><td>3'</td></tr><tr><td></td><td></td><td>*|****|*|||||||*******||||||||*</td></tr><tr><td>miRNA:</td><td>3'</td><td >GGU---C-GUGGUCC-------UGUCGUUC-</td><td>5'</td></tr></table>
Chr02_6599	Pig.20751.1	mRNA	Pig.20751	Tmem210	transmembrane protein 210 [Sus scrofa]	134	160	163	-26.28	miRNA: 3' acUGGA--ACG--GGUGUCGGAACCGu 5' **||||**|||***::||||||||||* target: 5' gaACCTACTGCGAGTGCAGCCTTGGCc 3'	43	65	-32.7	0.000505	<table class='targe_detail_paired'><tr><td>target:</td><td>5'</td><td>ACUGCGAGUGCAGCCUUGGCC</td><td>3'</td></tr><tr><td></td><td></td><td>**|||***::||||||||||*</td></tr><tr><td>miRNA:</td><td>3'</td><td >--ACGG--GUGUCGGAACCGU</td><td>5'</td></tr></table>
Chr02_6599	Pig.11589.1	mRNA	Pig.11589	GRID1-201	glutamate receptor ionotropic, delta-1 isoform X1 [Sus scrofa]	804	829	172	-36.33	miRNA: 3' acUGGAACGGGUGUC---GGAACCGu 5' *||:||*|:||||||***|||||||| target: 5' ggATCTGGTCCACAGTGCCCTTGGCa 3'	239	261	-34.9	0.003515	<table class='targe_detail_paired'><tr><td>target:</td><td>5'</td><td>GGUCCACAGUGCCCUUGGCAG</td><td>3'</td></tr><tr><td></td><td></td><td>*|:||||||***||||||||*</td></tr><tr><td>miRNA:</td><td>3'</td><td >ACGGGUGUC---GGAACCGU-</td><td>5'</td></tr></table>
Chr02_6599	Pig.04912.1	mRNA	Pig.04912	MCM4-201	DNA replication licensing factor MCM4 [Sus scrofa]	1299	1320	173	-30.92	miRNA: 3' acugGAACGGGUGUCGGAACCGu 5' **:*|||||::*||||||||||* target: 5' gagaCTTGCTT-CAGCCTTGGCt 3'	1299	1321	-35.4	0.002142	<table class='targe_detail_paired'><tr><td>target:</td><td>5'</td><td>UGCUU-CAGCCUUGGCU</td><td>3'</td></tr><tr><td></td><td></td><td>|||::*||||||||||*</td></tr><tr><td>miRNA:</td><td>3'</td><td >ACGGGUGUCGGAACCGU</td><td>5'</td></tr></table>
Chr02_4523	Pig.20136.1	mRNA	Pig.20136	SHROOM1-201	LOW QUALITY PROTEIN: protein Shroom1 [Sus scrofa]	722	741	161	-25.51	miRNA: 3' cccCAAGCCGGGUCCGGGCc 5' ***||||||***|||||||* target: 5' aatGTTCGGGGGAGGCCCGc 3'	703	722	-32.2	0.007987	<table class='targe_detail_paired'><tr><td>target:</td><td>5'</td><td>AGGCCCAGGCUUGGG</td><td>3'</td></tr><tr><td></td><td></td><td>*|||||||||::||*</td></tr><tr><td>miRNA:</td><td>3'</td><td >GCCGGGUCCGGGCC-</td><td>5'</td></tr></table>
Chr02_7159	Pig.19595.1	mRNA	Pig.19595	MXRA5	matrix-remodeling-associated protein 5-like [Sus scrofa]	923	949	164	-26.93	miRNA: 3' ugcCCAGGU-CGUGGUCC-UGUCGUUc 5' ||*||*|:|*||**||||*|||||||* target: 5' acaGGGCTATGCCACAGGCACAGCAAc 3'	441	465	-30.1	0.007258	<table class='targe_detail_paired'><tr><td>target:</td><td>5'</td><td>ACCCUCUACAUCCGCAACCUGGCGCCCAAGGACAGCGGGC</td><td>3'</td></tr><tr><td></td><td></td><td>****||:*************:||:||**||||||||::|*</td></tr><tr><td>miRNA:</td><td>3'</td><td >----AGG-------------UCGUGG--UCCUGUCGUUC-</td><td>5'</td></tr></table>
Chr02_6906	Pig.19275.1	mRNA	Pig.19275	RPS6KL1-201	ribosomal protein S6 kinase-like 1 [Sus scrofa]	1237	1258	176	-36.22	miRNA: 3' acGCCCCUCCCGUCUCCAGUCu 5' |||||**|*||||||||||||| target: 5' tgCGGCCAAGGCAGAGGTCAGa 3'	1224	1245	-43.6	2.5e-05	<table class='targe_detail_paired'><tr><td>target:</td><td>5'</td><td>GGGGGCUGCGGCCAAGGCAGAGGUCAGAG</td><td>3'</td></tr><tr><td></td><td></td><td>|||:|**********|||||||||||||*</td></tr><tr><td>miRNA:</td><td>3'</td><td >CCCUC----------CCGUCUCCAGUCU-</td><td>5'</td></tr></table>
Chr02_4523	Pig.18649.1	mRNA	Pig.18649	SLC16A13-201	monocarboxylate transporter 13 [Sus scrofa]	225	245	160	-33.81	miRNA: 3' cccCAAGCC-GGGUCCGGGCc 5' |**||||||*||||||||:|* target: 5' gaaGTTCGGACCCAGGCCTGt 3'	998	1017	-30.1	0.007815	<table class='targe_detail_paired'><tr><td>target:</td><td>5'</td><td>CGGACCCAGGCCUGU</td><td>3'</td></tr><tr><td></td><td></td><td>|||*||||||||:|*</td></tr><tr><td>miRNA:</td><td>3'</td><td >GCC-GGGUCCGGGCC</td><td>5'</td></tr></table>
Chr02_7160	Pig.15527.1	mRNA	Pig.15527	MLYCD-201	malonyl-CoA decarboxylase, mitochondrial isoform X1 [Sus scrofa]	1470	1497	164	-24.21	miRNA: 3' ugcCCAGGUCGUGGUC--C-UGUCGUUc 5' :**||*||||:*:|||**|*|||||||* target: 5' ggtGGCCCAGTTTCAGAAGAACAGCAAa 3'	751	775	-30.8	0.009665	<table class='targe_detail_paired'><tr><td>target:</td><td>5'</td><td>UCACCUGGCAUUCGCCGUGCGAAGUGCUCCAGAAAAUCAGCAAGU</td><td>3'</td></tr><tr><td></td><td></td><td>||****:||****:||:*|*||***************|||||||*</td></tr><tr><td>miRNA:</td><td>3'</td><td >AGG---UCG----UGGU-C-CU---------------GUCGUUC-</td><td>5'</td></tr></table>
Chr05_11955	Pig.18023.1	mRNA	Pig.18023	GFAP-201	glial fibrillary acidic protein [Sus scrofa]	844	865	166	-28.9	miRNA: 3' uagGUGGACGGUGUCCCGGAACu 5' ***|:||*||::||*|||||||| target: 5' cggCGCCAGCTGCA-GGCCTTGa 3'	846	868	-34.4	0.001221	<table class='targe_detail_paired'><tr><td>target:</td><td>5'</td><td>CAGCUGCA-GGCCUUGAC</td><td>3'</td></tr><tr><td></td><td></td><td>|*||::||*||||||||*</td></tr><tr><td>miRNA:</td><td>3'</td><td >GACGGUGUCCCGGAACU-</td><td>5'</td></tr></table>
Chr02_6906	Pig.04979.1	mRNA	Pig.04979	C1H1orf226	uncharacterized protein C1orf226 homolog isoform X2 [Sus scrofa]	1021	1043	171	-30.79	miRNA: 3' acGCCCCUCCCGUC-UCCAGUCu 5' **||*|||||*|:|*|||||||* target: 5' gaCGTGGAGGACGGAAGGTCAGc 3'	1011	1032	-32.6	0.003575	<table class='targe_detail_paired'><tr><td>target:</td><td>5'</td><td>GCUGACGUGGAGGACGGAAGGUCAGC</td><td>3'</td></tr><tr><td></td><td></td><td>|*********|||*|:||*||||||*</td></tr><tr><td>miRNA:</td><td>3'</td><td >C---------UCCCGUCU-CCAGUCU</td><td>5'</td></tr></table>
Chr05_13105	Pig.18198.1	mRNA	Pig.18198	KNDC1-201	LOW QUALITY PROTEIN: protein very KIND [Sus scrofa]	2092	2112	162	-38.6	miRNA: 3' acCCCCGUGUCUCUUUCCCUCu 5' **|||||*|:|||:|:|||||| target: 5' atGGGGC-CGGAGGAGGGGAGa 3'	2091	2112	-41.4	0.000424	<table class='targe_detail_paired'><tr><td>target:</td><td>5'</td><td>C-CGGAGGAGGGGAGAG</td><td>3'</td></tr><tr><td></td><td></td><td>|*|:|||:|:||||||*</td></tr><tr><td>miRNA:</td><td>3'</td><td >GUGUCUCUUUCCCUCU-</td><td>5'</td></tr></table>
Chr13_29756	Pig.21459.1	mRNA	Pig.21459	CCDC130-201	coiled-coil domain-containing protein 130 [Sus scrofa]	396	417	163	-28.18	miRNA: 3' uaGUCUCGUGUACGUUCUUUGUu 5' :*||||||||:*|*|||||:||: target: 5' gaCAGAGCACGAG-AAGAAGCAg 3'	397	419	-29.8	0.009807	<table class='targe_detail_paired'><tr><td>target:</td><td>5'</td><td>GCACGAG-AAGAAGCAGA</td><td>3'</td></tr><tr><td></td><td></td><td>||||:*|*|||||:||:*</td></tr><tr><td>miRNA:</td><td>3'</td><td >CGUGUACGUUCUUUGUU-</td><td>5'</td></tr></table>
Chr05_11955	Pig.13011.1	mRNA	Pig.13011	PHGDH-204	D-3-phosphoglycerate dehydrogenase-like [Sus scrofa]	77	100	164	-30.34	miRNA: 3' uaGGU-GGACGGUGUCCCGGAACu 5' |*|||*||*|**||*||||||||: target: 5' aaCCACCCCGGGACCGGGCCTTGg 3'	78	100	-32.1	0.002588	<table class='targe_detail_paired'><tr><td>target:</td><td>5'</td><td>C--CCGGGACCGGGCCUUGGU</td><td>3'</td></tr><tr><td></td><td></td><td>|**||:*:***||||||||:*</td></tr><tr><td>miRNA:</td><td>3'</td><td >GACGGUGU---CCCGGAACU-</td><td>5'</td></tr></table>
Chr16_38753	Pig.12907.1	mRNA	Pig.12907	PGAP2-201	post-GPI attachment to proteins factor 2 isoform X6 [Sus scrofa]	207	227	160	-22.87	miRNA: 3' ggugugucgGAUGAUGGAGUa 5' |:||**:**|||||||||||* target: 5' ctactggaaCTACTACCTCAg 3'	251	271	-29.6	0.004151	<table class='targe_detail_paired'><tr><td>target:</td><td>5'</td><td>GGAACUACUACCUCAG</td><td>3'</td></tr><tr><td></td><td></td><td>*:**|||||||||||*</td></tr><tr><td>miRNA:</td><td>3'</td><td >GUCGGAUGAUGGAGUA</td><td>5'</td></tr></table>
Chr05_13105	Pig.13475.1	mRNA	Pig.13475	NPR1-201	PREDICTED: protein O-mannose kinase [Tursiops truncatus]	934	954	174	-34.05	miRNA: 3' acCCCCGUGUCUCUUUCCCUCu 5' **|||||||*|*|:|||||||* target: 5' ctGGGGCAC-GTGGAAGGGAGt 3'	935	956	-35.3	0.000569	<table class='targe_detail_paired'><tr><td>target:</td><td>5'</td><td>CACGU-GGAAGGGAGU</td><td>3'</td></tr><tr><td></td><td></td><td>|||:**|:|||||||*</td></tr><tr><td>miRNA:</td><td>3'</td><td >GUGUCUCUUUCCCUCU</td><td>5'</td></tr></table>
Chr04_10516	Pig.23058.1	mRNA	Pig.23058	EBF4-201	transcription factor COE4 isoform X5 [Sus scrofa]	791	811	160	-30.37	miRNA: 3' cauGGUCUCUCC-CCUCCACu 5' ***||:|:|*||*|||||||| target: 5' tccCCGGGGTGGTGGAGGTGa 3'	793	812	-33.1	0.002752	<table class='targe_detail_paired'><tr><td>target:</td><td>5'</td><td>GGGUGGUGGAGGUGAC</td><td>3'</td></tr><tr><td></td><td></td><td>|:|*||*||||||||*</td></tr><tr><td>miRNA:</td><td>3'</td><td >CUCUCC-CCUCCACU-</td><td>5'</td></tr></table>
Chr02_6600	Pig.14541.1	mRNA	Pig.14541	TGFBI-202	LOW QUALITY PROTEIN: transforming growth factor-beta-induced protein ig-h3 [Sus scrofa]	19	39	165	-27.35	miRNA: 3' uggaACGGGUGUCGGAACCGu 5' *:**|||||*:*||||||||: target: 5' ctgcTGCCCCTCGCCTTGGCg 3'	17	37	-32.4	0.005598	<table class='targe_detail_paired'><tr><td>target:</td><td>5'</td><td>UGCCCCUCGCCUUGGCGC</td><td>3'</td></tr><tr><td></td><td></td><td>|||||*:*||||||||:*</td></tr><tr><td>miRNA:</td><td>3'</td><td >ACGGGUGUCGGAACCGU-</td><td>5'</td></tr></table>
Chr02_7159	Pig.04333.1	mRNA	Pig.04333	SMOC1-201	PREDICTED: SPARC-related modular calcium-binding protein 1 isoform X3 [Manis javanica]	1637	1662	171	-25.22	miRNA: 3' ugcccAGGUC-GUGGUCCUGUCGUUc 5' :****|:|||*||*|*|||||||||* target: 5' ggtacTTCAGCCAGCTGGACAGCAAc 3'	1632	1656	-32.6	0.005631	<table class='targe_detail_paired'><tr><td>target:</td><td>5'</td><td>UACUUCAGCCAGCUGGACAGCAAC</td><td>3'</td></tr><tr><td></td><td></td><td>|***:|||*||*|*|||||||||*</td></tr><tr><td>miRNA:</td><td>3'</td><td >A---GGUC-GUGGUCCUGUCGUUC</td><td>5'</td></tr></table>
Chr14_31925	Pig.20663.1	mRNA	Pig.20663	IFITM1	interferon-induced transmembrane protein 1-like [Sus scrofa]	401	424	162	-31.34	miRNA: 3' cccacaGUGGCGGGUGUGACCGGu 5' |*****||||*:|||||:|||||* target: 5' gtccccCACCATCCACATTGGCCc 3'	406	429	-34	0.000445	<table class='targe_detail_paired'><tr><td>target:</td><td>5'</td><td>CACCAUCCACAUUGGCCC</td><td>3'</td></tr><tr><td></td><td></td><td>||||*:|||||:|||||*</td></tr><tr><td>miRNA:</td><td>3'</td><td >GUGGCGGGUGUGACCGGU</td><td>5'</td></tr></table>
Chr18_40844	Pig.19820.1	mRNA	Pig.19820	CBX2-201	chromobox protein homolog 2 isoform X1 [Sus scrofa]	1218	1239	170	-24.62	miRNA: 3' ccUGUGGUCGCUC-CACUCUUg 5' *||::|||||*||*|||||||* target: 5' cgATGCCAGCAAGAGTGAGAAg 3'	1217	1237	-31.6	0.0057	<table class='targe_detail_paired'><tr><td>target:</td><td>5'</td><td>CAGCAAGAGUGAGAAG</td><td>3'</td></tr><tr><td></td><td></td><td>||||*||*|||||||*</td></tr><tr><td>miRNA:</td><td>3'</td><td >GUCGCUC-CACUCUUG</td><td>5'</td></tr></table>
Chr02_7159	Pig.15592.1	mRNA	Pig.15592	TOGARAM1-205	LOW QUALITY PROTEIN: crescerin-2 [Sus scrofa]	1530	1554	168	-30.59	miRNA: 3' ugcccAGGUCGUGGUCCUGUCGUUc 5' *****|||||::||*||||||||:* target: 5' tgcccTCCAGTGCCTGGACAGCAGc 3'	140	164	-34.9	0.003941	<table class='targe_detail_paired'><tr><td>target:</td><td>5'</td><td>CUGGUAGAUGCCCUCCAGUGCCUGGACAGCAGC</td><td>3'</td></tr><tr><td></td><td></td><td>*************|||||::||*||||||||:*</td></tr><tr><td>miRNA:</td><td>3'</td><td >-------------AGGUCGUGGUCCUGUCGUUC</td><td>5'</td></tr></table>
Chr02_6600	Pig.18087.1	mRNA	Pig.18087	GAB3-201	GRB2-associated-binding protein 3 isoform X1 [Sus scrofa]	338	358	160	-24.82	miRNA: 3' uggaaCGGGUGUCGGAACCGu 5' :||**|:|::||*|||||||* target: 5' gccagGTCTGCAACCTTGGCc 3'	337	357	-30.9	0.008931	<table class='targe_detail_paired'><tr><td>target:</td><td>5'</td><td>GUCUGCAACCUUGGCC</td><td>3'</td></tr><tr><td></td><td></td><td>|:|::||*|||||||*</td></tr><tr><td>miRNA:</td><td>3'</td><td >CGGGUGUCGGAACCGU</td><td>5'</td></tr></table>
Chr14_31925	Pig.15856.1	mRNA	Pig.15856	GMPPA-201	mannose-1-phosphate guanyltransferase beta [Sus scrofa]	257	280	161	-24.62	miRNA: 3' cccacagUGGCGGGUGUGACCGGu 5' **|****|||*|:*:||||||||* target: 5' cagctggACCCCTGGCACTGGCCc 3'	251	274	-33.1	0.001868	<table class='targe_detail_paired'><tr><td>target:</td><td>5'</td><td>CACAGUGCUGCGAGAUGCCCACAUCCGCUCCCACUCCUGGCUU</td><td>3'</td></tr><tr><td></td><td></td><td>|||************:|||||||*************|||||:*</td></tr><tr><td>miRNA:</td><td>3'</td><td >GUG------------GCGGGUGU-------------GACCGGU</td><td>5'</td></tr></table>
Chr05_11955	Pig.17268.1	mRNA	Pig.17268	ATP5F1B	ATP synthase subunit beta, mitochondrial [Sus scrofa]	129	154	163	-29.48	miRNA: 3' uaGGUGGA--CGGUG-UCCCGGAACu 5' *||::|||**|||*|*:||||||||* target: 5' ctCTGCCTCGGCCTCTGGGGCCTTGc 3'	85	107	-31.5	0.007381	<table class='targe_detail_paired'><tr><td>target:</td><td>5'</td><td>CUCGGCCUCUGGGGCCUUGC</td><td>3'</td></tr><tr><td></td><td></td><td>||**|||*|*:||||||||*</td></tr><tr><td>miRNA:</td><td>3'</td><td >GA--CGGUG-UCCCGGAACU</td><td>5'</td></tr></table>
Chr02_6599	Pig.02310.1	mRNA	Pig.02310	HDC-201	histidine decarboxylase isoform X1 [Sus scrofa]	1442	1464	167	-27.96	miRNA: 3' acuggaacGGGUGUCGGAACCGu 5' ********||||*|||||||||* target: 5' cccagggcCCCAGAGCCTTGGCc 3'	1439	1461	-34.5	0.002228	<table class='targe_detail_paired'><tr><td>target:</td><td>5'</td><td>AGGGCCCCAGAGCCUUGGCC</td><td>3'</td></tr><tr><td></td><td></td><td>***|*||||*|||||||||*</td></tr><tr><td>miRNA:</td><td>3'</td><td >A--C-GGGUGUCGGAACCGU</td><td>5'</td></tr></table>
Chr09_23263	Pig.07670.1	mRNA	Pig.07670	KRT18-202	keratin, type I cytoskeletal 18 [Sus scrofa]	312	332	163	-24.22	miRNA: 3' cuucuCCCUUGGUUGACCUCUu 5' *|***|||||*||*|||||||| target: 5' aatccGGGAA-CACCTGGAGAa 3'	151	172	-30.7	0.006767	<table class='targe_detail_paired'><tr><td>target:</td><td>5'</td><td>CGGGAGCGGCUGGGGGG</td><td>3'</td></tr><tr><td></td><td></td><td>*||:|*|::||||:|::</td></tr><tr><td>miRNA:</td><td>3'</td><td >-CCUUGGUUGACCUCUU</td><td>5'</td></tr></table>
Chr14_32455	Pig.17648.1	mRNA	Pig.17648	SFMBT2-202	scm-like with four MBT domains protein 2 [Sus scrofa]	2071	2091	163	-32.2	miRNA: 3' acGGUCGGUCGGUCUGCGUCg 5' **|*||||*||||||||:||* target: 5' ccCAAGCCCGCCAGACGTAGg 3'	1549	1569	-33.1	0.00595	<table class='targe_detail_paired'><tr><td>target:</td><td>5'</td><td>GCCCGCCAGACGUAGG</td><td>3'</td></tr><tr><td></td><td></td><td>|||*||||||||:||*</td></tr><tr><td>miRNA:</td><td>3'</td><td >CGGUCGGUCUGCGUCG</td><td>5'</td></tr></table>
Chr14_31925	Pig.14446.1	mRNA	Pig.14446	GPR179-201	probable G-protein coupled receptor 179 [Sus scrofa]	1857	1879	162	-32.39	miRNA: 3' cccaCAGUGGCGGGUGUGACCGGu 5' ****||:||:|*||||||||||:* target: 5' cacaGTTACTG-CCACACTGGCTc 3'	2855	2878	-35.2	0.009703	<table class='targe_detail_paired'><tr><td>target:</td><td>5'</td><td>UGGAGAACCACCCAAAGCUGGCCU</td><td>3'</td></tr><tr><td></td><td></td><td>|*****|||*||||**:||||||*</td></tr><tr><td>miRNA:</td><td>3'</td><td >AG----UGGCGGGUG-UGACCGGU</td><td>5'</td></tr></table>
Chr02_7160	Pig.04292.1	mRNA	Pig.04292	PLEKHG3-201	pleckstrin homology domain-containing family G member 3 isoform X2 [Sus scrofa]	1374	1398	167	-21.8	miRNA: 3' ugcccaGGUCGUGGUCCUGUCGUUc 5' ******|||*:||*||*|||||||| target: 5' cgtcacCCACTACAAGCACAGCAAg 3'	262	286	-35.4	0.005213	<table class='targe_detail_paired'><tr><td>target:</td><td>5'</td><td>GCAGCCUGGCACUGGAGGACGGCAAGU</td><td>3'</td></tr><tr><td></td><td></td><td>|***||*:||||:**|||||:|||||*</td></tr><tr><td>miRNA:</td><td>3'</td><td >CA--GG-UCGUGG--UCCUGUCGUUC-</td><td>5'</td></tr></table>
Chr03_8533	Pig.10642.1	mRNA	Pig.10642	IGSF8-201	immunoglobulin superfamily member 8 [Sus scrofa]	37	59	166	-39.92	miRNA: 3' ggaCCUCCUUC-UCCCGUCCCUu 5' *:*||||||:|*|||||||||:: target: 5' gtaGGAGGAGGAAGGGCAGGGGg 3'	1397	1418	-31.5	0.009156	<table class='targe_detail_paired'><tr><td>target:</td><td>5'</td><td>GGAGGAAGGGCAGGGGGA</td><td>3'</td></tr><tr><td></td><td></td><td>|||:|*|||||||||::*</td></tr><tr><td>miRNA:</td><td>3'</td><td >CCUUC-UCCCGUCCCUU-</td><td>5'</td></tr></table>
Chr05_13105	Pig.16166.1	mRNA	Pig.16166	PRX-201	LOW QUALITY PROTEIN: periaxin [Sus scrofa]	3113	3135	163	-38.98	miRNA: 3' acCCCCGUGU-CUCUUUCCCUCu 5' |||||||*||*|||:|||||:|: target: 5' tgGGGGCCCAGGAGGAAGGGGGg 3'	3955	3976	-38.3	0.001159	<table class='targe_detail_paired'><tr><td>target:</td><td>5'</td><td>GCCCAGGAGGAAGGGGGGG</td><td>3'</td></tr><tr><td></td><td></td><td>||*|*:|||:|||||:|:*</td></tr><tr><td>miRNA:</td><td>3'</td><td >CGUG-UCUCUUUCCCUCU-</td><td>5'</td></tr></table>
Chr02_7024	Pig.08625.1	mRNA	Pig.08625	CROCC-201	LOW QUALITY PROTEIN: rootletin [Sus scrofa]	5145	5166	164	-26.87	miRNA: 3' ucGCUGGCACUCCCUUCUCUCc 5' **:|:||**|:*|||||||||* target: 5' ccTGGCCAGGGTGGAAGAGAGc 3'	3671	3692	-35.5	0.006426	<table class='targe_detail_paired'><tr><td>target:</td><td>5'</td><td>CCGUGAAGAAGGCGGAGAGU</td><td>3'</td></tr><tr><td></td><td></td><td>||||||****||*:|||||*</td></tr><tr><td>miRNA:</td><td>3'</td><td >GGCACUC---CCUUCUCUCC</td><td>5'</td></tr></table>
Chr14_31925	Pig.06432.1	mRNA	Pig.06432	NOTCH3-201	neurogenic locus notch homolog protein 3 [Sus scrofa]	1252	1277	165	-35.2	miRNA: 3' ccCACAGUGGCG--GGUGUGACCGGu 5' **||||*:||||**|:|||||||:|* target: 5' caGTGTGGCCGCGGCTACACTGGTCc 3'	2344	2367	-35.3	0.009268	<table class='targe_detail_paired'><tr><td>target:</td><td>5'</td><td>GCUUCCGCUGCAGCUGCCCCCCAGGAUACACUGGCCU</td><td>3'</td></tr><tr><td></td><td></td><td>*|**********:|:||||********|||||||||*</td></tr><tr><td>miRNA:</td><td>3'</td><td >AG----------UGGCGGG--------UGUGACCGGU</td><td>5'</td></tr></table>
Chr10_25226	Pig.17549.1	mRNA	Pig.17549	LOXL1-201	lysyl oxidase homolog 1 [Sus scrofa]	1535	1556	164	-24.67	miRNA: 3' ccCGCAGGCCGCGGGUGUGUGu 5' **||||*|**|*|:|||||||| target: 5' acGCGTGCACCTCTCACACACa 3'	1075	1096	-34.4	0.001893	<table class='targe_detail_paired'><tr><td>target:</td><td>5'</td><td>UCCGAGCGCAGCGGCGCGCAG</td><td>3'</td></tr><tr><td></td><td></td><td>||||*||||**|*:|:|:||*</td></tr><tr><td>miRNA:</td><td>3'</td><td >AGGC-CGCG--GGUGUGUGU-</td><td>5'</td></tr></table>
Chr09_23263	Pig.15471.1	mRNA	Pig.15471	PALD1-201	LOW QUALITY PROTEIN: paladin [Sus scrofa]	1195	1217	167	-33.22	miRNA: 3' cuUCUCCC-UUGGUUGACCUCUu 5' **:|||||*:*||::|||||||: target: 5' ctGGAGGGCGTCCGGCTGGAGAg 3'	1195	1216	-35.3	0.002174	<table class='targe_detail_paired'><tr><td>target:</td><td>5'</td><td>GGCGUCCGGCUGGAGAGC</td><td>3'</td></tr><tr><td></td><td></td><td>||*:*||::|||||||:*</td></tr><tr><td>miRNA:</td><td>3'</td><td >CCUU-GGUUGACCUCUU-</td><td>5'</td></tr></table>
Chr14_31925	Pig.22195.1	mRNA	Pig.22195	RARRES2-201	retinoic acid receptor responder protein 2 precursor [Sus scrofa]	5	28	160	-29.53	miRNA: 3' cccaCAGUGGCGGGUGUGACCGGu 5' ||**||::|:||:|*|:||||||* target: 5' ggcaGTTGCTGCTCCCGCTGGCCc 3'	4	27	-37	5.9e-05	<table class='targe_detail_paired'><tr><td>target:</td><td>5'</td><td>UUGCUGCUCCCGCUGGCCC</td><td>3'</td></tr><tr><td></td><td></td><td>|::|:||:|*|:||||||*</td></tr><tr><td>miRNA:</td><td>3'</td><td >AGUGGCGGGUGUGACCGGU</td><td>5'</td></tr></table>
Chr02_7160	Pig.01332.1	mRNA	Pig.01332	IMPDH1-202	inosine-5'-monophosphate dehydrogenase 1 isoform X1 [Sus scrofa]	605	630	162	-35.97	miRNA: 3' ugCCCAGGUCGUGGU-CCUGUCGUUc 5' *||*|*|*:||||||*||:||||||| target: 5' ccGAGACGGGCACCATGGGCAGCAAg 3'	200	224	-31.2	0.009702	<table class='targe_detail_paired'><tr><td>target:</td><td>5'</td><td>UCCCCAUCACCGAGACGGGCACCAUGGGCAGCAAGU</td><td>3'</td></tr><tr><td></td><td></td><td>|||**************:||||||*||:|||||||*</td></tr><tr><td>miRNA:</td><td>3'</td><td >AGG--------------UCGUGGU-CCUGUCGUUC-</td><td>5'</td></tr></table>
Chr02_7160	Pig.21096.1	mRNA	Pig.21096	SMPD1-201	sphingomyelin phosphodiesterase [Sus scrofa]	710	735	162	-27.77	miRNA: 3' ugCCCA-GGUCGUGGUCCUGUCGUUc 5' *|||*|*|::|*:|*||*|||||||| target: 5' ccGGATACTGGGGCGAGTACAGCAAg 3'	1472	1496	-32.5	0.006033	<table class='targe_detail_paired'><tr><td>target:</td><td>5'</td><td>-CCGGAUACUGGGGCGAGUACAGCAAGU</td><td>3'</td></tr><tr><td></td><td></td><td>*||:|*:||::||******||||||||*</td></tr><tr><td>miRNA:</td><td>3'</td><td >AGGUC-GUGGUCC------UGUCGUUC-</td><td>5'</td></tr></table>
Chr02_4930	Pig.18024.1	mRNA	Pig.18024	KIF18B-201	kinesin-like protein KIF18B isoform X1 [Sus scrofa]	1559	1582	160	-27.58	miRNA: 3' cgguCCACACGGUGGUGGUUGCAg 5' |***|*||||||****|||||||| target: 5' gggtGCTGTGCCTGGCCCAACGTc 3'	1550	1573	-36.4	0.001508	<table class='targe_detail_paired'><tr><td>target:</td><td>5'</td><td>GAGG-GUGCUGUGCCUGGCCCAACGUCA</td><td>3'</td></tr><tr><td></td><td></td><td>*|||*||||:**:||****||||||||*</td></tr><tr><td>miRNA:</td><td>3'</td><td >-UCCACACGG--UGGU---GGUUGCAG-</td><td>5'</td></tr></table>
Chr02_7159	Pig.09751.1	mRNA	Pig.09751	EFS-201	embryonal Fyn-associated substrate isoform X1 [Sus scrofa]	484	510	174	-28.43	miRNA: 3' ugcccAGGUCGUGGUC-C-UGUCGUUc 5' *|***||||||*||||*|*|||||||* target: 5' ccacaTCCAGCTCCAGAGAACAGCAAc 3'	488	512	-32.7	0.005623	<table class='targe_detail_paired'><tr><td>target:</td><td>5'</td><td>--GGCAGCCAGAGCAGCAGGA</td><td>3'</td></tr><tr><td></td><td></td><td>**:|||*||||*:|||||:|*</td></tr><tr><td>miRNA:</td><td>3'</td><td >GGUCGU-GGUCCUGUCGUUC-</td><td>5'</td></tr></table>
Chr01_992	Pig.07895.1	mRNA	Pig.07895	PTH1R-201	parathyroid hormone/parathyroid hormone-related peptide receptor precursor [Sus scrofa]	347	365	162	-26.72	miRNA: 3' uacgaCGAGGUCCACUCCg 5' **|**||*||||||||||: target: 5' tggggGCACCAGGTGAGGt 3'	335	353	-32.6	0.003497	<table class='targe_detail_paired'><tr><td>target:</td><td>5'</td><td>GGCCGCUGGGGGCACCAGGUGAGGUG</td><td>3'</td></tr><tr><td></td><td></td><td>****|||*******||||||||||:*</td></tr><tr><td>miRNA:</td><td>3'</td><td >----CGA-------GGUCCACUCCG-</td><td>5'</td></tr></table>
Chr04_10515	Pig.12907.1	mRNA	Pig.12907	PGAP2-201	post-GPI attachment to proteins factor 2 isoform X6 [Sus scrofa]	119	139	165	-28.29	miRNA: 3' caUGGUCUCU-CCCCUCCACu 5' **:|||*||:*|||||||||* target: 5' cgGCCATAGGCGGGGAGGTGc 3'	120	139	-31.7	0.001273	<table class='targe_detail_paired'><tr><td>target:</td><td>5'</td><td>UAGGCGGGGAGGUGC</td><td>3'</td></tr><tr><td></td><td></td><td>*||:*|||||||||*</td></tr><tr><td>miRNA:</td><td>3'</td><td >CUCU-CCCCUCCACU</td><td>5'</td></tr></table>
Chr13_30396	Pig.06349.1	mRNA	Pig.06349	PIK3R2	phosphatidylinositol 3-kinase regulatory subunit beta [Sus scrofa]	1507	1529	179	-31.1	miRNA: 3' ugucCUGUACUCCGGUUACUCUu 5' *:**|:|:|||||*||||||||| target: 5' ttccGGCGTGAGGGCAATGAGAa 3'	1509	1531	-34.3	0.002861	<table class='targe_detail_paired'><tr><td>target:</td><td>5'</td><td>CGUGAGGGCAAUGAGAAA</td><td>3'</td></tr><tr><td></td><td></td><td>|:|||||*|||||||||*</td></tr><tr><td>miRNA:</td><td>3'</td><td >GUACUCCGGUUACUCUU-</td><td>5'</td></tr></table>
Chr14_31925	Pig.19127.1	mRNA	Pig.19127	SPINDOC-201	uncharacterized protein C11orf84 homolog isoform X1 [Sus scrofa]	1128	1149	171	-32.12	miRNA: 3' ccCACAGUGGCGGGUGUGACCGGu 5' *||||*|||**||||*|||||||* target: 5' agGTGACAC--CCCAGACTGGCCc 3'	1114	1137	-36	0.000545	<table class='targe_detail_paired'><tr><td>target:</td><td>5'</td><td>UGGGAGCAGGUGACAC--CCCAGACUGGCCC</td><td>3'</td></tr><tr><td></td><td></td><td>|************|||**||||*|||||||*</td></tr><tr><td>miRNA:</td><td>3'</td><td >A------------GUGGCGGGUGUGACCGGU</td><td>5'</td></tr></table>
Chr05_11955	Pig.11832.1	mRNA	Pig.11832	SPAG5-201	sperm-associated antigen 5 [Sus scrofa]	1001	1023	168	-28.97	miRNA: 3' uagGUGGACGGUGUCCCGGAACu 5' ***:::|||*:|::||||||||: target: 5' ccaTGTCTGATATGGGGCCTTGg 3'	999	1021	-33.4	0.008517	<table class='targe_detail_paired'><tr><td>target:</td><td>5'</td><td>GUCUGAUAUGGGGCCUUGGA</td><td>3'</td></tr><tr><td></td><td></td><td>*:|||*:|::||||||||:*</td></tr><tr><td>miRNA:</td><td>3'</td><td >-GGACGGUGUCCCGGAACU-</td><td>5'</td></tr></table>
Chr03_9260	Pig.20760.1	mRNA	Pig.20760	Pig.20760	collagen alpha-1(X) chain [Sus scrofa]	291	311	181	-36.84	miRNA: 3' uaGACCUCCU-CGGUUCCCGu 5' **||||||||*|||||||||* target: 5' tgCTGGAGGAGGCCAAGGGCc 3'	393	412	-30.3	0.007307	<table class='targe_detail_paired'><tr><td>target:</td><td>5'</td><td>AGGAGGCCAAGGGCC</td><td>3'</td></tr><tr><td></td><td></td><td>||||*|||||||||*</td></tr><tr><td>miRNA:</td><td>3'</td><td >UCCU-CGGUUCCCGU</td><td>5'</td></tr></table>
Chr02_7024	Pig.04296.1	mRNA	Pig.04296	RAB15-201	PREDICTED: ras-related protein Rab-15 [Bison bison bison]	382	403	162	-27.06	miRNA: 3' ucgcUGGCACUCCCUUCUCUCc 5' |***:||**|*||||||||||* target: 5' aaacGCCAGGTGGGAAGAGAGc 3'	365	386	-28.3	0.008242	<table class='targe_detail_paired'><tr><td>target:</td><td>5'</td><td>AGCUG-GAGGAGGAGGAGGGC</td><td>3'</td></tr><tr><td></td><td></td><td>*:|:|*||||**||:|||:|*</td></tr><tr><td>miRNA:</td><td>3'</td><td >-UGGCACUCC--CUUCUCUCC</td><td>5'</td></tr></table>
Chr14_31925	Pig.09148.1	mRNA	Pig.09148	PCOLCE-201	PREDICTED: procollagen C-endopeptidase enhancer 1 isoform X1 [Vicugna pacos]	444	467	174	-33.53	miRNA: 3' ccCACAGUGGCGGGUGUGACCGGu 5' |*|*|*||||*||*:||||||||* target: 5' gcGGGCCACCTCCGGCACTGGCCc 3'	575	598	-32.5	0.004071	<table class='targe_detail_paired'><tr><td>target:</td><td>5'</td><td>GGCCACCUCCGGCACUGGCCC</td><td>3'</td></tr><tr><td></td><td></td><td>*|*||||*||*:||||||||*</td></tr><tr><td>miRNA:</td><td>3'</td><td >-CAGUGGCGGGUGUGACCGGU</td><td>5'</td></tr></table>
Chr02_6599	Pig.16374.1	mRNA	Pig.16374	KAZALD1-202	kazal-type serine protease inhibitor domain-containing protein 1 precursor [Sus scrofa]	38	63	161	-28.83	miRNA: 3' acuggAACGGGUGU---CGGAACCGu 5' *****|*||||:||***||||||||* target: 5' cacagTCGCCCGCAGCTGCCTTGGCt 3'	35	57	-35.1	0.000517	<table class='targe_detail_paired'><tr><td>target:</td><td>5'</td><td>CAGUCGCCCGCAGCUGCCUUGGCU</td><td>3'</td></tr><tr><td></td><td></td><td>*****||||:||***||||||||*</td></tr><tr><td>miRNA:</td><td>3'</td><td >A----CGGGUGU---CGGAACCGU</td><td>5'</td></tr></table>
Chr05_11955	Pig.04296.1	mRNA	Pig.04296	RAB15-201	PREDICTED: ras-related protein Rab-15 [Bison bison bison]	546	571	162	-29.01	miRNA: 3' uagGUGGACGGUG-UC--CCGGAACu 5' :**|:||*||||:*||**|||||||: target: 5' gcaCGCCAGCCATGAGTTGGCCTTGg 3'	548	570	-32.4	0.001024	<table class='targe_detail_paired'><tr><td>target:</td><td>5'</td><td>CAGCCAUGAGUUGGCCUUGGC</td><td>3'</td></tr><tr><td></td><td></td><td>|*||||:*||**|||||||:*</td></tr><tr><td>miRNA:</td><td>3'</td><td >GACGGUG-UC--CCGGAACU-</td><td>5'</td></tr></table>
Chr04_10516	Pig.17178.1	mRNA	Pig.17178	DACT3-201	dapper homolog 3 [Sus scrofa]	90	109	162	-29.17	miRNA: 3' caUGGUCUCUCCCCUCCACu 5' *|::::|:|*|||||||||: target: 5' ctGTTGGGGCGGGGAGGTGg 3'	90	109	-32.3	0.001126	<table class='targe_detail_paired'><tr><td>target:</td><td>5'</td><td>GAGAGGGGGGGUGGG</td><td>3'</td></tr><tr><td></td><td></td><td>||||||||:||||:*</td></tr><tr><td>miRNA:</td><td>3'</td><td >CUCUCCCCUCCACU-</td><td>5'</td></tr></table>
Chr05_11955	Pig.03529.1	mRNA	Pig.03529	ATP8A2-201	phospholipid-transporting ATPase IB isoform X5 [Sus scrofa]	915	940	162	-27.4	miRNA: 3' uagGU-GGACGGU--GUCCCGGAACu 5' ***||*|||||::**||*|||||||: target: 5' cggCATCCTGCTGGTCATGGCCTTGg 3'	918	940	-33.6	0.007731	<table class='targe_detail_paired'><tr><td>target:</td><td>5'</td><td>GCUGGUCAU--GGCCUUGGU</td><td>3'</td></tr><tr><td></td><td></td><td>*||*|:||:**|||||||:*</td></tr><tr><td>miRNA:</td><td>3'</td><td >GGA-CGGUGUCCCGGAACU-</td><td>5'</td></tr></table>
Chr05_11955	Pig.12976.1	mRNA	Pig.12976	PHF19-202	PREDICTED: PHD finger protein 19 isoform X1 [Balaenoptera acutorostrata scammoni]	97	124	167	-34.59	miRNA: 3' uaGGUGGACGG--UGU---CCCGGAACu 5' |*||||||*||**|||***||||||||: target: 5' agCCACCTTCCCAACAAAGGGGCCTTGg 3'	91	113	-40.2	0.000134	<table class='targe_detail_paired'><tr><td>target:</td><td>5'</td><td>CAGCCACCUUCCCAACAAAGGGGCCUUGGC</td><td>3'</td></tr><tr><td></td><td></td><td>|*|||||************:||||||||:*</td></tr><tr><td>miRNA:</td><td>3'</td><td >GACGGUG------------UCCCGGAACU-</td><td>5'</td></tr></table>
Chr03_8533	Pig.12139.1	mRNA	Pig.12139	KIF14-201	LOW QUALITY PROTEIN: kinesin-like protein KIF14 [Sus scrofa]	4822	4843	167	-36.08	miRNA: 3' ggaCCUCCUUCUCCCGUCCCUu 5' ||*||:||***||||||||||| target: 5' ccgGGGGGCTCAGGGCAGGGAa 3'	4816	4837	-38.3	0.001461	<table class='targe_detail_paired'><tr><td>target:</td><td>5'</td><td>GGGGCUCAGGGCAGGGAAG</td><td>3'</td></tr><tr><td></td><td></td><td>:||:***|||||||||||*</td></tr><tr><td>miRNA:</td><td>3'</td><td >UCCUUC-UCCCGUCCCUU-</td><td>5'</td></tr></table>
Chr02_7160	Pig.10197.1	mRNA	Pig.10197	OLFML2A-201	olfactomedin-like protein 2A precursor [Sus scrofa]	935	957	164	-25.84	miRNA: 3' ugCCCAGGUCGUGGUCCUGUCGUUc 5' :*|||***:|||**||||||||||* target: 5' gaGGGAAAGGCA--AGGACAGCAAc 3'	425	449	-31.9	0.009821	<table class='targe_detail_paired'><tr><td>target:</td><td>5'</td><td>CCAGGGCCUCCGAGGCAGCAGA</td><td>3'</td></tr><tr><td></td><td></td><td>||||*:||***|*|:|||||:*</td></tr><tr><td>miRNA:</td><td>3'</td><td >GGUCGUGGU--C-CUGUCGUUC</td><td>5'</td></tr></table>
Chr02_7160	Pig.18024.1	mRNA	Pig.18024	KIF18B-201	kinesin-like protein KIF18B isoform X1 [Sus scrofa]	903	927	173	-35.71	miRNA: 3' ugccCAGGUCGUGGUCCUGUCGUUc 5' *|**||*|**:|||:|||||||||| target: 5' tcacGTGCCCTACCGGGACAGCAAg 3'	890	914	-37.9	0.000814	<table class='targe_detail_paired'><tr><td>target:</td><td>5'</td><td>CCGAAAGUCUCACGUGCCCUACCGGGACAGCAAGC</td><td>3'</td></tr><tr><td></td><td></td><td>||:************||***|||:||||||||||*</td></tr><tr><td>miRNA:</td><td>3'</td><td >GGU------------CG---UGGUCCUGUCGUUC-</td><td>5'</td></tr></table>
Chr05_11955	Pig.00580.1	mRNA	Pig.00580	ABCG2-203	ATP-binding cassette sub-family G member 2 [Sus scrofa]	800	823	162	-28.63	miRNA: 3' uaggUGGACG-GUGUCCCGGAACu 5' ||**||||||*|:*:*|||||||: target: 5' atggACCTGCTCGGGAGGCCTTGg 3'	796	818	-35.1	0.001973	<table class='targe_detail_paired'><tr><td>target:</td><td>5'</td><td>GGACCUGCUCGGGAGGCCUUGGG</td><td>3'</td></tr><tr><td></td><td></td><td>**||||||:**:|*|||||||:*</td></tr><tr><td>miRNA:</td><td>3'</td><td >--UGGACGGUGUC-CCGGAACU-</td><td>5'</td></tr></table>
Chr02_7024	Pig.01322.1	mRNA	Pig.01322	Kcp	collagen alpha-1(I) chain-like isoform X2 [Sus scrofa]	684	705	176	-35.57	miRNA: 3' ucGCUGGCACUCCCUUCUCUCc 5' **:|:||**||||||||||||| target: 5' ccTGGCCCAGAGGGAAGAGAGg 3'	1174	1195	-33.6	0.003968	<table class='targe_detail_paired'><tr><td>target:</td><td>5'</td><td>CCAGAGGGAAGAGAGGG</td><td>3'</td></tr><tr><td></td><td></td><td>|**|||||||||||||*</td></tr><tr><td>miRNA:</td><td>3'</td><td >GCACUCCCUUCUCUCC-</td><td>5'</td></tr></table>
Chr02_7160	Pig.19595.1	mRNA	Pig.19595	MXRA5	matrix-remodeling-associated protein 5-like [Sus scrofa]	923	949	164	-26.93	miRNA: 3' ugcCCAGGU-CGUGGUCC-UGUCGUUc 5' ||*||*|:|*||**||||*|||||||* target: 5' acaGGGCTATGCCACAGGCACAGCAAc 3'	441	465	-30.1	0.007258	<table class='targe_detail_paired'><tr><td>target:</td><td>5'</td><td>ACCCUCUACAUCCGCAACCUGGCGCCCAAGGACAGCGGGC</td><td>3'</td></tr><tr><td></td><td></td><td>****||:*************:||:||**||||||||::|*</td></tr><tr><td>miRNA:</td><td>3'</td><td >----AGG-------------UCGUGG--UCCUGUCGUUC-</td><td>5'</td></tr></table>
Chr02_7160	Pig.05972.1	mRNA	Pig.05972	RAI2-201	retinoic acid-induced protein 2 isoform X1 [Sus scrofa]	656	681	163	-26.89	miRNA: 3' ugcccAGGUCGUGGU-CCUGUCGUUc 5' :|***|||:||:||:***|||||||* target: 5' gctccTCCGGCGCCGTCCACAGCAAc 3'	660	684	-31.7	0.00834	<table class='targe_detail_paired'><tr><td>target:</td><td>5'</td><td>AGUACUUCCAGCUCAGCCGCCACACCGUCAUCAAGAUGGGCAGUGAGA</td><td>3'</td></tr><tr><td></td><td></td><td>******||||||******:|||***************||:|||::||*</td></tr><tr><td>miRNA:</td><td>3'</td><td >------AGGUCG------UGGU---------------CCUGUCGUUC-</td><td>5'</td></tr></table>
Chr02_4930	Pig.18411.1	mRNA	Pig.18411	VSTM4-202	V-set and transmembrane domain-containing protein 4 isoform X1 [Sus scrofa]	666	690	161	-31.59	miRNA: 3' cgGUCCACAC-GGUGGUGGUUGCAg 5' *:||||*|*|*||::|||||:|||* target: 5' ctCAGGGGAGACCGTCACCAGCGTg 3'	48	71	-29.6	0.008755	<table class='targe_detail_paired'><tr><td>target:</td><td>5'</td><td>GGGGAGACCGUCACCAGCGUG</td><td>3'</td></tr><tr><td></td><td></td><td>||*|*|*||::|||||:|||*</td></tr><tr><td>miRNA:</td><td>3'</td><td >CCACAC-GGUGGUGGUUGCAG</td><td>5'</td></tr></table>
Chr09_24226	Pig.08675.1	mRNA	Pig.08675	SPTLC3-201	serine palmitoyltransferase 3 [Sus scrofa]	1	19	160	-29.84	miRNA: 3' accAC-AGUCUUCACCCUGAc 5' ***||*||||||||||||:|| target: 5' --aTGCTCAGAAGTGGGATTg 3'	1	20	-31.1	0.007119	<table class='targe_detail_paired'><tr><td>target:</td><td>5'</td><td>UCAGAAGUGGGAUUGC</td><td>3'</td></tr><tr><td></td><td></td><td>||||||||||||:||*</td></tr><tr><td>miRNA:</td><td>3'</td><td >AGUCUUCACCCUGAC-</td><td>5'</td></tr></table>
Chr14_31925	Pig.03572.1	mRNA	Pig.03572	ADAMTS7-201	A disintegrin and metalloproteinase with thrombospondin motifs 7 isoform X1 [Sus scrofa]	507	530	182	-44.01	miRNA: 3' ccCACAGUGGCGGGUGUGACCGGu 5' *||||||*|*||||:*|||||||: target: 5' tgGTGTCCCAGCCCGGACTGGCCg 3'	3364	3387	-37.7	0.001919	<table class='targe_detail_paired'><tr><td>target:</td><td>5'</td><td>C-CCAGCCCGGACUGGCCGU</td><td>3'</td></tr><tr><td></td><td></td><td>|*||*||||:*|||||||:*</td></tr><tr><td>miRNA:</td><td>3'</td><td >GUGG-CGGGUGUGACCGGU-</td><td>5'</td></tr></table>
Chr02_7160	Pig.17492.1	mRNA	Pig.17492	TUB-201	tubby protein homolog isoform X2 [Sus scrofa]	1952	1974	170	-29.5	miRNA: 3' ugccCAGGUCGUGGUCCUGUCGUUc 5' *|**|||||||*:|**||||||||| target: 5' ccctGTCCAGCTTC--GACAGCAAg 3'	1954	1978	-31.8	0.009023	<table class='targe_detail_paired'><tr><td>target:</td><td>5'</td><td>CCCUUGCGCCAGGAGCUGGCGGC</td><td>3'</td></tr><tr><td></td><td></td><td>*||**||:||||||**::||::*</td></tr><tr><td>miRNA:</td><td>3'</td><td >AGGU-CGUGGUCCU--GUCGUUC</td><td>5'</td></tr></table>
Chr02_7159	Pig.17321.1	mRNA	Pig.17321	KIFC1-201	kinesin-like protein KIFC1 isoform X1 [Sus scrofa]	1818	1842	165	-26.96	miRNA: 3' ugccCAGGUCGUGGUCCUGUCGUUc 5' *|**||*|**:|||:|*|||||||| target: 5' ccatGTGCCTTACCGGAACAGCAAg 3'	494	518	-38	0.000523	<table class='targe_detail_paired'><tr><td>target:</td><td>5'</td><td>CCAGGCUGAGCAGGGCCAGCAGGA</td><td>3'</td></tr><tr><td></td><td></td><td>|||*||**|*||||:*|||||:|*</td></tr><tr><td>miRNA:</td><td>3'</td><td >GGU-CG--UGGUCCU-GUCGUUC-</td><td>5'</td></tr></table>
Chr04_10515	Pig.19960.1	mRNA	Pig.19960	SPTBN2-201	spectrin beta chain, non-erythrocytic 2 isoform X2 [Sus scrofa]	4305	4327	169	-35.21	miRNA: 3' caUGGUCUC---UCCCCUCCACu 5' |*|||||:|***||||||||||: target: 5' ggACCAGGGTGCAGGGGAGGTGg 3'	4302	4321	-37.6	0.002893	<table class='targe_detail_paired'><tr><td>target:</td><td>5'</td><td>GGGUGCAGGGGAGGUGGA</td><td>3'</td></tr><tr><td></td><td></td><td>|:|***||||||||||:*</td></tr><tr><td>miRNA:</td><td>3'</td><td >CUC---UCCCCUCCACU-</td><td>5'</td></tr></table>
Chr02_4523	Pig.04912.1	mRNA	Pig.04912	MCM4-201	DNA replication licensing factor MCM4 [Sus scrofa]	250	269	166	-30.29	miRNA: 3' ccCCAAGCCGGGUCCGGGCc 5' **|||*||||**|||||||* target: 5' ccGGTGCGGCAGAGGCCCGa 3'	251	270	-33.5	0.004178	<table class='targe_detail_paired'><tr><td>target:</td><td>5'</td><td>UGCGCCCACACGGCCCGGG</td><td>3'</td></tr><tr><td></td><td></td><td>:|*|||||***|||||||*</td></tr><tr><td>miRNA:</td><td>3'</td><td >GC-CGGGU---CCGGGCC-</td><td>5'</td></tr></table>
Chr02_6599	Pig.02806.1	mRNA	Pig.02806	ZSCAN30-201	LOW QUALITY PROTEIN: zinc finger and SCAN domain-containing protein 30 [Sus scrofa]	5	27	160	-22.83	miRNA: 3' acuggaaCGGGUGUCGGAACCGu 5' **:****|:|::*|||||||||* target: 5' caggaaaGTCTGGAGCCTTGGCc 3'	1	23	-31.8	0.005293	<table class='targe_detail_paired'><tr><td>target:</td><td>5'</td><td>GGAAAGUCUGGAGCCUUGGCC</td><td>3'</td></tr><tr><td></td><td></td><td>*****|:|::*|||||||||*</td></tr><tr><td>miRNA:</td><td>3'</td><td >AA---CGGGUGUCGGAACCGU</td><td>5'</td></tr></table>
Chr02_6599	Pig.14556.1	mRNA	Pig.14556	BRD8-201	bromodomain-containing protein 8-like [Sus scrofa]	1041	1063	169	-27.29	miRNA: 3' acuggaACGGGUGUCGGAACCGu 5' |**:**||*|||||*|||||||| target: 5' tcttaaTGGCCACACCCTTGGCa 3'	1039	1061	-31.6	0.004454	<table class='targe_detail_paired'><tr><td>target:</td><td>5'</td><td>UAAUGGCCACACCCUUGGCAA</td><td>3'</td></tr><tr><td></td><td></td><td>***||*|||||*||||||||*</td></tr><tr><td>miRNA:</td><td>3'</td><td >---ACGGGUGUCGGAACCGU-</td><td>5'</td></tr></table>
Chr02_7159	Pig.03529.1	mRNA	Pig.03529	ATP8A2-201	phospholipid-transporting ATPase IB isoform X5 [Sus scrofa]	3297	3321	164	-23.42	miRNA: 3' ugcccagguCGUGGUCCUGUCGUUc 5' |*|*|****||*:|:|||||||||* target: 5' aagagcgatGCTTCGGGACAGCAAt 3'	3288	3312	-34.2	0.006627	<table class='targe_detail_paired'><tr><td>target:</td><td>5'</td><td>AAGAGCGAUGCUUCGGGACAGCAAU</td><td>3'</td></tr><tr><td></td><td></td><td>***|||:*****:|:|||||||||*</td></tr><tr><td>miRNA:</td><td>3'</td><td >AGGUCGU-----GGUCCUGUCGUUC</td><td>5'</td></tr></table>
Chr02_7024	Pig.12419.1	mRNA	Pig.12419	IRF1-201	interferon regulatory factor 1 [Sus scrofa]	348	369	163	-21.66	miRNA: 3' ucgCUGGCACUCCCUUCUCUCc 5' ***||*|**||||*|||||||* target: 5' caaGAACCAGAGGAAAGAGAGa 3'	668	689	-29.8	0.007066	<table class='targe_detail_paired'><tr><td>target:</td><td>5'</td><td>CAACAGAUGAGGACGAGGAGGGGA</td><td>3'</td></tr><tr><td></td><td></td><td>|****|*|||||**||:|||:||*</td></tr><tr><td>miRNA:</td><td>3'</td><td >GG---C-ACUCC--CUUCUCUCC-</td><td>5'</td></tr></table>
Chr02_7160	Pig.10835.1	mRNA	Pig.10835	DISP1-201	protein dispatched homolog 1 isoform X3 [Sus scrofa]	2700	2724	173	-28.98	miRNA: 3' ugccCAGGUCGUGGUCCUGUCGUUc 5' ****|*|:|*||:|*|||||||||* target: 5' caccGGCTACCATCTGGACAGCAAa 3'	4084	4108	-34	0.009967	<table class='targe_detail_paired'><tr><td>target:</td><td>5'</td><td>CACCGGCUACCAUCUGGACAGCAAA</td><td>3'</td></tr><tr><td></td><td></td><td>**||:||*||||***|||||||||*</td></tr><tr><td>miRNA:</td><td>3'</td><td >--GGUCG-UGGU---CCUGUCGUUC</td><td>5'</td></tr></table>
Chr02_4523	Pig.19256.1	mRNA	Pig.19256	CDC42BPG-201	LOW QUALITY PROTEIN: serine/threonine-protein kinase MRCK gamma [Sus scrofa]	3804	3823	169	-36.06	miRNA: 3' cccCAAGCCGGGUCCGGGCc 5' ***|*|*||||||||||||| target: 5' ccaGCTGGGCCCAGGCCCGg 3'	4519	4538	-33.8	0.008878	<table class='targe_detail_paired'><tr><td>target:</td><td>5'</td><td>CUCUGCUACCAGCUGGGCCCAGGCCCGGG</td><td>3'</td></tr><tr><td></td><td></td><td>*************|*|||||||||||||*</td></tr><tr><td>miRNA:</td><td>3'</td><td >-------------AGCCGGGUCCGGGCC-</td><td>5'</td></tr></table>
Chr03_7854	Pig.01631.1	mRNA	Pig.01631	GSTM4	LOW QUALITY PROTEIN: glutathione S-transferase Mu 1-like [Sus scrofa]	153	178	168	-22.56	miRNA: 3' ucAAGGUGAG-UCGUG-UGUACACAa 5' **||*|*|*|*|||||*||||||||* target: 5' caTTGCTCGCAAGCACAACATGTGTg 3'	142	165	-28.7	0.006539	<table class='targe_detail_paired'><tr><td>target:</td><td>5'</td><td>UGCGCUACAUUGCUCGCAAGCACAACAUGUGUG</td><td>3'</td></tr><tr><td></td><td></td><td>***********:|||***|||||*||||||||*</td></tr><tr><td>miRNA:</td><td>3'</td><td >-----------UGAG---UCGUG-UGUACACAA</td><td>5'</td></tr></table>
Chr14_31925	Pig.17783.1	mRNA	Pig.17783	MCM3-201	DNA replication licensing factor MCM3 [Sus scrofa]	1065	1088	163	-33.72	miRNA: 3' ccCACAGUGGCGGGU-GUGACCGGu 5' |*|*|*||:|*||:|*||||||||: target: 5' gaGGGCCATC-CCTACCACTGGCCg 3'	1534	1557	-32	0.009773	<table class='targe_detail_paired'><tr><td>target:</td><td>5'</td><td>CACUGCACCGAGGGCCAUCCCUACCACUGGCCGG</td><td>3'</td></tr><tr><td></td><td></td><td>|||:||*||:**************||||||||:*</td></tr><tr><td>miRNA:</td><td>3'</td><td >GUGGCG-GGU--------------GUGACCGGU-</td><td>5'</td></tr></table>
Chr02_6906	Pig.12330.1	mRNA	Pig.12330	TMPRSS9-201	transmembrane protease serine 9 [Sus scrofa]	1012	1038	161	-33.76	miRNA: 3' acGCCCCUCC-CG---UC-UCCAGUCu 5' |*||||||||*||***:|*|||||||* target: 5' tcCGGGGAGGTGCCCTGGCAGGTCAGc 3'	1012	1033	-35.9	0.001633	<table class='targe_detail_paired'><tr><td>target:</td><td>5'</td><td>GAGGUGCCCUGGCAGGUCAGC</td><td>3'</td></tr><tr><td></td><td></td><td>||||*||***:|*|||||||*</td></tr><tr><td>miRNA:</td><td>3'</td><td >CUCC-CG---UC-UCCAGUCU</td><td>5'</td></tr></table>
Chr02_7160	Pig.20932.1	mRNA	Pig.20932	ATOH8-201	protein atonal homolog 8 [Sus scrofa]	848	873	163	-26.05	miRNA: 3' ugcccAGGUCGUGG-UCCUGUCGUUc 5' *||**|*||||:||*|**|||||||* target: 5' tcgacTACAGCGCCGACCACAGCAAc 3'	172	196	-31	0.004586	<table class='targe_detail_paired'><tr><td>target:</td><td>5'</td><td>CUGCGGGA-CAGGACCCAGCGGC</td><td>3'</td></tr><tr><td></td><td></td><td>*|*|:|*|*|||||**||||::*</td></tr><tr><td>miRNA:</td><td>3'</td><td >-AGGUCGUGGUCCU--GUCGUUC</td><td>5'</td></tr></table>
Chr14_31925	Pig.06040.1	mRNA	Pig.06040	MCM2-201	DNA replication licensing factor MCM2 [Sus scrofa]	1626	1649	162	-26.1	miRNA: 3' ccCACAGUGGCGGGUGUGACCGGu 5' **|*|*||:|*:|**||||||||| target: 5' ccGAGCCATCTTCACCACTGGCCa 3'	1048	1071	-32.4	0.009831	<table class='targe_detail_paired'><tr><td>target:</td><td>5'</td><td>CCAGCCGAGCCAUCUUCACCACUGGCCAG</td><td>3'</td></tr><tr><td></td><td></td><td>|**:|||**|||*******|||||||||*</td></tr><tr><td>miRNA:</td><td>3'</td><td >G--UGGCG-GGU-------GUGACCGGU-</td><td>5'</td></tr></table>
Chr09_23263	Pig.02545.1	mRNA	Pig.02545	ARL10-201	ADP-ribosylation factor-like protein 10 [Sus scrofa]	364	386	170	-28.27	miRNA: 3' cuuCUCC-CUUGGUUGACCUCUu 5' ***||||*|:|||*:|||||||* target: 5' ttcGAGGTGGACCTGCTGGAGAt 3'	366	387	-33.7	0.000619	<table class='targe_detail_paired'><tr><td>target:</td><td>5'</td><td>GGACGAGGAGCCUGCGCUGGAGGAG</td><td>3'</td></tr><tr><td></td><td></td><td>|*****|||:||***:||||||:|*</td></tr><tr><td>miRNA:</td><td>3'</td><td >C-----CCUUGGU--UGACCUCUU-</td><td>5'</td></tr></table>
Chr09_23263	Pig.11506.1	mRNA	Pig.11506	RTKN-201	rhotekin isoform X1 [Sus scrofa]	1411	1433	163	-25.39	miRNA: 3' cuUCUCCCUUGGU-UGACCUCUu 5' *::|||||*:|*|*:|||||||* target: 5' cgGGAGGGCGCGAGGCTGGAGAc 3'	1410	1431	-32	0.005498	<table class='targe_detail_paired'><tr><td>target:</td><td>5'</td><td>GGCGCGAGGCUGGAGAC</td><td>3'</td></tr><tr><td></td><td></td><td>||*:|**::|||||||*</td></tr><tr><td>miRNA:</td><td>3'</td><td >CCUUGG-UUGACCUCUU</td><td>5'</td></tr></table>
Chr04_10516	Pig.12907.1	mRNA	Pig.12907	PGAP2-201	post-GPI attachment to proteins factor 2 isoform X6 [Sus scrofa]	119	139	165	-28.29	miRNA: 3' caUGGUCUCU-CCCCUCCACu 5' **:|||*||:*|||||||||* target: 5' cgGCCATAGGCGGGGAGGTGc 3'	120	139	-31.7	0.001273	<table class='targe_detail_paired'><tr><td>target:</td><td>5'</td><td>UAGGCGGGGAGGUGC</td><td>3'</td></tr><tr><td></td><td></td><td>*||:*|||||||||*</td></tr><tr><td>miRNA:</td><td>3'</td><td >CUCU-CCCCUCCACU</td><td>5'</td></tr></table>
Chr02_4930	Pig.23469.1	mRNA	Pig.23469	MATN4-201	matrilin-4 [Sus scrofa]	225	249	161	-34.99	miRNA: 3' cgGUCCACACGGUG-GUGGUUGCAg 5' **::|||||||*:|*|:||:||||| target: 5' cgTGGGTGTGCAGCGCGCCGACGTc 3'	222	245	-43.3	2.5e-05	<table class='targe_detail_paired'><tr><td>target:</td><td>5'</td><td>GGGUGUGCAGCGCGCCGACGUCG</td><td>3'</td></tr><tr><td></td><td></td><td>:|||||||*:|*|:||:|||||*</td></tr><tr><td>miRNA:</td><td>3'</td><td >UCCACACGGUG-GUGGUUGCAG-</td><td>5'</td></tr></table>
Chr03_8533	Pig.17036.1	mRNA	Pig.17036	CARD10-201	caspase recruitment domain-containing protein 10 isoform X7 [Sus scrofa]	594	617	163	-40.2	miRNA: 3' ggACCUCCUUCU--CCCGUCCCuu 5' *||||||||:||**||||||||** target: 5' gcTGGAGGAGGAGCGGGCAGGGct 3'	159	180	-34.5	0.002918	<table class='targe_detail_paired'><tr><td>target:</td><td>5'</td><td>GGACUGGGAGGCGGGGAGU</td><td>3'</td></tr><tr><td></td><td></td><td>|||**|:|*|||:||||:*</td></tr><tr><td>miRNA:</td><td>3'</td><td >CCUU-CUC-CCGUCCCUU-</td><td>5'</td></tr></table>
Chr14_31925	Pig.05789.1	mRNA	Pig.05789	EMID1-208	EMI domain-containing protein 1 isoform X1 [Sus scrofa]	604	626	160	-29.89	miRNA: 3' ccCACAGUGGCGGGUGUGACCGGu 5' ||||*||*|:|**|*||||||||* target: 5' ggGTTTC-CTGGGCCCACTGGCCc 3'	756	779	-31.3	0.008099	<table class='targe_detail_paired'><tr><td>target:</td><td>5'</td><td>CACCCUGCUGGAAGCCAUCAUCUGGCCAG</td><td>3'</td></tr><tr><td></td><td></td><td>||||*********|||**||*|||||||*</td></tr><tr><td>miRNA:</td><td>3'</td><td >GUGG---------CGGGUGU-GACCGGU-</td><td>5'</td></tr></table>
Chr02_7159	Pig.11909.1	mRNA	Pig.11909	DNMT3B-201	DNA (cytosine-5)-methyltransferase 3B isoform X6 [Sus scrofa]	2543	2567	163	-27.68	miRNA: 3' ugcccaggucGUGGUCCUGUCGUUc 5' :|**|*****||*:||||||||||* target: 5' gcttggagttCAATAGGACAGCAAa 3'	751	775	-32.7	0.009584	<table class='targe_detail_paired'><tr><td>target:</td><td>5'</td><td>CCAGUGGUUUGGCGAUGGCAAGU</td><td>3'</td></tr><tr><td></td><td></td><td>||||::*:**:|*||::|||||*</td></tr><tr><td>miRNA:</td><td>3'</td><td >GGUCGUGG--UC-CUGUCGUUC-</td><td>5'</td></tr></table>
Chr14_31925	Pig.15519.1	mRNA	Pig.15519	TAF1C-201	TATA box-binding protein-associated factor RNA polymerase I subunit C isoform X1 [Sus scrofa]	627	652	162	-30.39	miRNA: 3' cccacAGUGG--CGGGUGUGACCGGu 5' *****|||||**|**|:||||||||* target: 5' cacctTCACCGGGGGCGCACTGGCCt 3'	809	832	-33	0.007065	<table class='targe_detail_paired'><tr><td>target:</td><td>5'</td><td>CUCCACAGCCCG-GCUGGCCGG</td><td>3'</td></tr><tr><td></td><td></td><td>***|||*||||:*:||||||:*</td></tr><tr><td>miRNA:</td><td>3'</td><td >A--GUGGCGGGUGUGACCGGU-</td><td>5'</td></tr></table>
Chr03_8533	Pig.16650.1	mRNA	Pig.16650	ZNF549	zinc finger protein OZF-like isoform X3 [Sus scrofa]	626	645	172	-32.45	miRNA: 3' ggaCCUCCUUCUCCCGUCCCUu 5' ***|||||||||**|||||||: target: 5' gaaGGAGGAAGA--GCAGGGAg 3'	628	649	-36	0.000827	<table class='targe_detail_paired'><tr><td>target:</td><td>5'</td><td>GGAAGA--GCAGGGAGG</td><td>3'</td></tr><tr><td></td><td></td><td>||||||**|||||||:*</td></tr><tr><td>miRNA:</td><td>3'</td><td >CCUUCUCCCGUCCCUU-</td><td>5'</td></tr></table>
Chr02_7160	Pig.09306.1	mRNA	Pig.09306	PTK7-201	inactive tyrosine-protein kinase 7 [Sus scrofa]	3098	3123	166	-32.96	miRNA: 3' ugCCCAGGUCGUGGU-CCUGUCGUUc 5' **||***||||*|::*|||||||||| target: 5' tgGGAGACAGCTCTGCGGACAGCAAg 3'	205	229	-34.9	0.004199	<table class='targe_detail_paired'><tr><td>target:</td><td>5'</td><td>CUACCGCUGCAUAGGCCAGGGCCAGCGGGG</td><td>3'</td></tr><tr><td></td><td></td><td>|:|**||*******:|||||:*||||::|*</td></tr><tr><td>miRNA:</td><td>3'</td><td >GGU--CG-------UGGUCCU-GUCGUUC-</td><td>5'</td></tr></table>
Chr14_32455	Pig.15632.1	mRNA	Pig.15632	EMILIN1-201	EMILIN-1 isoform X1 [Sus scrofa]	670	689	160	-34.03	miRNA: 3' acgGUCGGUCGGUCUGCGUCg 5' ***|||||||*||||:||||| target: 5' cagCAGCCAG-CAGATGCAGc 3'	1093	1113	-33.9	0.004911	<table class='targe_detail_paired'><tr><td>target:</td><td>5'</td><td>AGCCAG-CAGAUGCAGCU</td><td>3'</td></tr><tr><td></td><td></td><td>||||||*||||:|||||*</td></tr><tr><td>miRNA:</td><td>3'</td><td >UCGGUCGGUCUGCGUCG-</td><td>5'</td></tr></table>
Chr02_6906	Pig.10725.1	mRNA	Pig.10725	ITPKC-201	PREDICTED: inositol-trisphosphate 3-kinase A isoform X2 [Ovis aries musimon]	468	490	163	-29.74	miRNA: 3' acGC-CCCUCCCGUCUCCAGUCu 5' *|||*|*||||*|:*|||||||| target: 5' agCGAGCGAGGACGTAGGTCAGa 3'	468	489	-31.4	0.005466	<table class='targe_detail_paired'><tr><td>target:</td><td>5'</td><td>CGAGGACGUAGGUCAGAA</td><td>3'</td></tr><tr><td></td><td></td><td>*||||*|:*||||||||*</td></tr><tr><td>miRNA:</td><td>3'</td><td >-CUCCCGUCUCCAGUCU-</td><td>5'</td></tr></table>
Chr02_7024	Pig.13057.1	mRNA	Pig.13057	HTR3E	uncharacterized protein LOC106510389 [Sus scrofa]	16	38	161	-28.99	miRNA: 3' ucgcUGGCAC-UCCCUUCUCUCc 5' :|**:|*|*|*|||||||||||| target: 5' ggacGCAGAGCAGGGAAGAGAGg 3'	2	23	-33.6	0.000475	<table class='targe_detail_paired'><tr><td>target:</td><td>5'</td><td>CCCGGUCAGGACGCAGAGCAGGGAAGAGAGGG</td><td>3'</td></tr><tr><td></td><td></td><td>*|||*****||*********|||||||||||*</td></tr><tr><td>miRNA:</td><td>3'</td><td >-GGCA----CU---------CCCUUCUCUCC-</td><td>5'</td></tr></table>
Chr02_4523	Pig.06023.1	mRNA	Pig.06023	SHROOM2	protein Shroom2 isoform X3 [Sus scrofa]	2045	2064	165	-33.46	miRNA: 3' ccccaagCCGGGUCCGGGCc 5' *|*****||||||||||||* target: 5' tgaaggaGGCCCAGGCCCGc 3'	758	777	-33.8	0.006641	<table class='targe_detail_paired'><tr><td>target:</td><td>5'</td><td>-GGCCCAGGCCCGC</td><td>3'</td></tr><tr><td></td><td></td><td>*||||||||||||*</td></tr><tr><td>miRNA:</td><td>3'</td><td >GCCGGGUCCGGGCC</td><td>5'</td></tr></table>
Chr03_9260	Pig.18322.1	mRNA	Pig.18322	SELENBP1-201	selenium-binding protein 1 isoform X1 [Sus scrofa]	452	472	161	-27.78	miRNA: 3' uaGACCUCCU-CGGUUCCCGu 5' **||||:*||**||||||||| target: 5' ccCTGGGAGATCCCAAGGGCa 3'	453	472	-30	0.009705	<table class='targe_detail_paired'><tr><td>target:</td><td>5'</td><td>GAGAUCCCAAGGGCAA</td><td>3'</td></tr><tr><td></td><td></td><td>:*||**|||||||||*</td></tr><tr><td>miRNA:</td><td>3'</td><td >UCCUC-GGUUCCCGU-</td><td>5'</td></tr></table>
Chr03_9260	Pig.00055.1	mRNA	Pig.00055	MARS2-202	methionine--tRNA ligase, mitochondrial isoform X1 [Sus scrofa]	1703	1722	170	-27.58	miRNA: 3' uaGACCUCCUCGGUUCCCGu 5' :*|||||**||:|||||||* target: 5' gaCTGGACCAGTCAAGGGCc 3'	1703	1722	-31.3	0.007184	<table class='targe_detail_paired'><tr><td>target:</td><td>5'</td><td>ACCAGUCAAGGGCC</td><td>3'</td></tr><tr><td></td><td></td><td>|**||:|||||||*</td></tr><tr><td>miRNA:</td><td>3'</td><td >UCCUCGGUUCCCGU</td><td>5'</td></tr></table>
Chr03_8533	Pig.17268.1	mRNA	Pig.17268	ATP5F1B	ATP synthase subunit beta, mitochondrial [Sus scrofa]	357	378	164	-28.62	miRNA: 3' ggACCUCCUUCUCCCGUCCCUu 5' ||||||*|*:*|*||||||||: target: 5' ccTGGAAGTGCAAGGCAGGGAg 3'	356	377	-31.9	0.005735	<table class='targe_detail_paired'><tr><td>target:</td><td>5'</td><td>AAGUGCAAGGCAGGGAGA</td><td>3'</td></tr><tr><td></td><td></td><td>|*|*:*|*||||||||:*</td></tr><tr><td>miRNA:</td><td>3'</td><td >UCCUUCUCCCGUCCCUU-</td><td>5'</td></tr></table>
Chr02_7160	Pig.12256.1	mRNA	Pig.12256	UHRF1-201	E3 ubiquitin-protein ligase UHRF1 [Sus scrofa]	1710	1737	160	-25.52	miRNA: 3' ugccCAGGUC---GUGGUCCUGUCGUUc 5' :***|||*||***|:|*||*|||||||| target: 5' gaacGTCAAGGGCCGCAAGCACAGCAAg 3'	480	504	-32.5	0.008775	<table class='targe_detail_paired'><tr><td>target:</td><td>5'</td><td>UUCAGAGUCCAGGUCAGCGAGU</td><td>3'</td></tr><tr><td></td><td></td><td>|:|||*:*|||||*||||:||*</td></tr><tr><td>miRNA:</td><td>3'</td><td >AGGUCGU-GGUCCUGUCGUUC-</td><td>5'</td></tr></table>
Chr02_7160	Pig.15091.1	mRNA	Pig.15091	UMODL1-201	uromodulin-like 1 [Sus scrofa]	1262	1287	167	-26.98	miRNA: 3' ugcccAGGUCGUGGUC-CUGUCGUUc 5' *****|*||*|::|||*||||||||* target: 5' cgtccTGCAACGTCAGCGACAGCAAc 3'	76	100	-32.9	0.00607	<table class='targe_detail_paired'><tr><td>target:</td><td>5'</td><td>GUAGG-CCAGAGCCAGGCCAGCGGC</td><td>3'</td></tr><tr><td></td><td></td><td>***||*||||*:|||||*||||::*</td></tr><tr><td>miRNA:</td><td>3'</td><td >---CCAGGUCGUGGUCCUGUCGUUC</td><td>5'</td></tr></table>
Chr02_7159	Pig.02594.1	mRNA	Pig.02594	ADAMTS2-201	A disintegrin and metalloproteinase with thrombospondin motifs 2 isoform X2 [Sus scrofa]	1860	1886	161	-33.25	miRNA: 3' ugCCCAGGUCG-UGGUC-CUGUCGUUc 5' *||||***|||*:||*|*||||||||| target: 5' ccGGGAGGAGCGGCCTGAGACAGCAAg 3'	466	490	-32.8	0.007614	<table class='targe_detail_paired'><tr><td>target:</td><td>5'</td><td>CUGCCGGGAGGAGCGGCCUGAGACAGCAAGG</td><td>3'</td></tr><tr><td></td><td></td><td>|:*********|||*:||*|*|||||||||*</td></tr><tr><td>miRNA:</td><td>3'</td><td >GG---------UCG-UGGUC-CUGUCGUUC-</td><td>5'</td></tr></table>
Chr02_7159	Pig.14184.1	mRNA	Pig.14184	WNT6-201	PREDICTED: protein Wnt-6 [Octodon degus]	248	273	161	-26.15	miRNA: 3' ugcCCAGGUCGUGGUC-CUGUCGUUc 5' :|*||**|*||*||||**|||||||| target: 5' gctGGAACTGCTCCAGCCACAGCAAg 3'	911	935	-30.8	0.00624	<table class='targe_detail_paired'><tr><td>target:</td><td>5'</td><td>UCAUGGGCACCAACGACGGCAAA</td><td>3'</td></tr><tr><td></td><td></td><td>||***:||||||**|||:||||*</td></tr><tr><td>miRNA:</td><td>3'</td><td >AGG--UCGUGGUC-CUGUCGUUC</td><td>5'</td></tr></table>
Chr05_11955	Pig.13013.1	mRNA	Pig.13013	PHGDH-204	D-3-phosphoglycerate dehydrogenase [Sus scrofa]	794	817	164	-30.34	miRNA: 3' uaGGU-GGACGGUGUCCCGGAACu 5' |*|||*||*|**||*||||||||: target: 5' aaCCACCCCGGGACCGGGCCTTGg 3'	795	817	-32.1	0.005153	<table class='targe_detail_paired'><tr><td>target:</td><td>5'</td><td>C--CCGGGACCGGGCCUUGGU</td><td>3'</td></tr><tr><td></td><td></td><td>|**||:*:***||||||||:*</td></tr><tr><td>miRNA:</td><td>3'</td><td >GACGGUGU---CCCGGAACU-</td><td>5'</td></tr></table>
Chr02_7159	Pig.03320.1	mRNA	Pig.03320	APBA1-202	amyloid beta A4 precursor protein-binding family A member 1 isoform X1 [Sus scrofa]	213	237	160	-27.34	miRNA: 3' ugcccagguCGUGGUCCUGUCGUUc 5' ***||****|||*|:|*|||||||| target: 5' cgaggcggtGCAGCGGTACAGCAAg 3'	216	240	-30.8	0.001814	<table class='targe_detail_paired'><tr><td>target:</td><td>5'</td><td>GCAACAGCGGCUGGCGGGUACCGUGGGCAGCGAGG</td><td>3'</td></tr><tr><td></td><td></td><td>**************|*:|:|||:*||:||||:||*</td></tr><tr><td>miRNA:</td><td>3'</td><td >A-------------GGUCGUGGU-CCUGUCGUUC-</td><td>5'</td></tr></table>
Chr03_8533	Pig.20469.1	mRNA	Pig.20469	POLD1-201	DNA polymerase delta catalytic subunit isoform X2 [Sus scrofa]	2484	2505	168	-30.17	miRNA: 3' ggACCUCCUUCUCCCGUCCCUu 5' ||||||||**|*|*|||||||* target: 5' ccTGGAGGCCGTGCGCAGGGAc 3'	2481	2502	-36.4	0.001926	<table class='targe_detail_paired'><tr><td>target:</td><td>5'</td><td>AGGCCGUGCGCAGGGAC</td><td>3'</td></tr><tr><td></td><td></td><td>|||**|*|*|||||||*</td></tr><tr><td>miRNA:</td><td>3'</td><td >UCCUUCUCCCGUCCCUU</td><td>5'</td></tr></table>
Chr03_9846	Pig.05074.1	mRNA	Pig.05074	NUDT2-201	bis(5'-nucleosyl)-tetraphosphatase [asymmetrical]	168	189	161	-27.3	miRNA: 3' uguuuuacaAGUCUUCCUUCGu 5' :|:::|***||||:|||||||| target: 5' gcgggagacTCAGGAGGAAGCa 3'	167	188	-30.6	0.001288	<table class='targe_detail_paired'><tr><td>target:</td><td>5'</td><td>AGACUCAGGAGGAAGCAG</td><td>3'</td></tr><tr><td></td><td></td><td>|***||||:||||||||*</td></tr><tr><td>miRNA:</td><td>3'</td><td >UACAAGUCUUCCUUCGU-</td><td>5'</td></tr></table>
Chr03_8533	Pig.12672.1	mRNA	Pig.12672	PTPRF-201	receptor-type tyrosine-protein phosphatase F isoform X11 [Sus scrofa]	5093	5115	169	-35.56	miRNA: 3' ggacCUCCUUCU-CCCGUCCCUu 5' ****|*||:|||*|||||||||: target: 5' ggctGCGGGAGATGGGCAGGGAg 3'	3351	3372	-35.7	0.005336	<table class='targe_detail_paired'><tr><td>target:</td><td>5'</td><td>CUGCGGGAGAUGGGCAGGGAGA</td><td>3'</td></tr><tr><td></td><td></td><td>****||:|||*|||||||||:*</td></tr><tr><td>miRNA:</td><td>3'</td><td >U---CCUUCU-CCCGUCCCUU-</td><td>5'</td></tr></table>
Chr02_7160	Pig.17908.1	mRNA	Pig.17908	PARP12-201	poly [ADP-ribose]	134	156	161	-24.28	miRNA: 3' ugcccAGGUCGUGGUCCUGUCGUUc 5' *****|||**|||||**|||||||| target: 5' cgtatTCC--CACCACTACAGCAAg 3'	123	147	-31.2	0.00113	<table class='targe_detail_paired'><tr><td>target:</td><td>5'</td><td>UCAACGGUCUGCACGGGACUUCCUACGGCAAA</td><td>3'</td></tr><tr><td></td><td></td><td>||**|:|:**:|*|:|||*******|:||||*</td></tr><tr><td>miRNA:</td><td>3'</td><td >AG--GUCG--UG-GUCCU-------GUCGUUC</td><td>5'</td></tr></table>
Chr02_7160	Pig.03679.1	mRNA	Pig.03679	LAMA1-201	LOW QUALITY PROTEIN: laminin subunit alpha-1 [Sus scrofa]	7587	7611	161	-33.98	miRNA: 3' ugccCAGGUCGUGGUCCUGUCGUUc 5' :***|*||*|*:||||||||||:|| target: 5' ggctGCCCTGGGCCAGGACAGCGAg 3'	7566	7590	-40.1	0.001958	<table class='targe_detail_paired'><tr><td>target:</td><td>5'</td><td>AUCAUCCUGGCUGCCCUGGGCCAGGACAGCGAGA</td><td>3'</td></tr><tr><td></td><td></td><td>****|||*:||********:||||||||||:||*</td></tr><tr><td>miRNA:</td><td>3'</td><td >----AGG-UCG--------UGGUCCUGUCGUUC-</td><td>5'</td></tr></table>
Chr03_9260	Pig.11239.1	mRNA	Pig.11239	GAS2L2-201	GAS2-like protein 2 isoform X1 [Sus scrofa]	2289	2308	163	-28.39	miRNA: 3' uagacCUCCUCGGUUCCCGu 5' :||**|:|*||||||||||| target: 5' gtcatGGGCAGCCAAGGGCa 3'	1632	1651	-32	0.00906	<table class='targe_detail_paired'><tr><td>target:</td><td>5'</td><td>GG-GCAGCCAAGGGCAA</td><td>3'</td></tr><tr><td></td><td></td><td>||*|*|||||||||||*</td></tr><tr><td>miRNA:</td><td>3'</td><td >CCUCCUCGGUUCCCGU-</td><td>5'</td></tr></table>
Chr09_23231	Pig.16166.1	mRNA	Pig.16166	PRX-201	LOW QUALITY PROTEIN: periaxin [Sus scrofa]	3481	3501	161	-29.61	miRNA: 3' gcUCACCACU-GGCUCUCCGu 5' **:|*|*|||*|||||||||| target: 5' gtGGGGCTGAGCCGAGAGGCa 3'	3474	3493	-34	0.006696	<table class='targe_detail_paired'><tr><td>target:</td><td>5'</td><td>GGGGACCGAGGCGGAGGCC</td><td>3'</td></tr><tr><td></td><td></td><td>||*|||||****:|||||*</td></tr><tr><td>miRNA:</td><td>3'</td><td >CCACUGGC----UCUCCGU</td><td>5'</td></tr></table>
Chr14_31925	Pig.14390.1	mRNA	Pig.14390	PTP4A3-202	protein tyrosine phosphatase type IVA 3 [Sus scrofa]	183	207	162	-29.21	miRNA: 3' cccacAGUGGCGG-GUGUGACCGGu 5' *||**||||:|:|*::*|||||||: target: 5' cggcaTCACTGTCGTGGACTGGCCg 3'	328	351	-32.7	0.000657	<table class='targe_detail_paired'><tr><td>target:</td><td>5'</td><td>CCCCCGCCCGGGAAGGUGGUGGAGGACUGGCUG</td><td>3'</td></tr><tr><td></td><td></td><td>*|*||||||**************:*||||||::</td></tr><tr><td>miRNA:</td><td>3'</td><td >AGUGGCGGG--------------UGUGACCGGU</td><td>5'</td></tr></table>
Chr14_32455	Pig.10019.1	mRNA	Pig.10019	ZBP1-201	DNA-dependent activator of IFN-regulatory factor [Sus scrofa]	1181	1200	163	-31.06	miRNA: 3' acggUCGGUCGGUCUGCGUCg 5' ****|||:*|||:|||||||| target: 5' ctggAGCT-GCCGGACGCAGc 3'	1183	1203	-36.2	0.000455	<table class='targe_detail_paired'><tr><td>target:</td><td>5'</td><td>CU-GCCGGACGCAGCA</td><td>3'</td></tr><tr><td></td><td></td><td>|:*|||:||||||||*</td></tr><tr><td>miRNA:</td><td>3'</td><td >GGUCGGUCUGCGUCG-</td><td>5'</td></tr></table>
Chr04_10516	Pig.15850.1	mRNA	Pig.15850	CAMKV-203	caM kinase-like vesicle-associated protein isoform X1 [Sus scrofa]	470	490	161	-28.98	miRNA: 3' caUGGU-CUCUCCCCUCCACu 5' **:|||*|:|:*||||||||* target: 5' tgGCCACGGGGAGGGAGGTGt 3'	471	490	-31.9	0.004956	<table class='targe_detail_paired'><tr><td>target:</td><td>5'</td><td>CGGGGAGGGAGGUGU</td><td>3'</td></tr><tr><td></td><td></td><td>*:|:|*||||||||*</td></tr><tr><td>miRNA:</td><td>3'</td><td >CUCUC-CCCUCCACU</td><td>5'</td></tr></table>
Chr02_6599	Pig.12537.1	mRNA	Pig.12537	SPARC-203	SPARC precursor [Sus scrofa]	27	51	160	-28.84	miRNA: 3' acUGGAACGG--GUGUCGGAACCGu 5' |*:|||*|||***|*:||||||||| target: 5' ttGCCTGGCCGGGAAGGCCTTGGCa 3'	28	50	-35.7	0.000351	<table class='targe_detail_paired'><tr><td>target:</td><td>5'</td><td>GGCCGGGAAGGCCUUGGCAG</td><td>3'</td></tr><tr><td></td><td></td><td>*|||*:***:|||||||||*</td></tr><tr><td>miRNA:</td><td>3'</td><td >ACGGGUG--UCGGAACCGU-</td><td>5'</td></tr></table>
Chr02_7160	Pig.19960.1	mRNA	Pig.19960	SPTBN2-201	spectrin beta chain, non-erythrocytic 2 isoform X2 [Sus scrofa]	39	63	166	-30.03	miRNA: 3' ugcCCAGGUCGUGGUCCUGUCGUUc 5' :**|*|||||*:||||*|||||:|* target: 5' ggaGATCCAGGGCCAGTACAGCGAc 3'	7033	7057	-35.5	0.009209	<table class='targe_detail_paired'><tr><td>target:</td><td>5'</td><td>UGCAGCACAAGCAGCAGCAGC</td><td>3'</td></tr><tr><td></td><td></td><td>|*||||||*||**:|||||:*</td></tr><tr><td>miRNA:</td><td>3'</td><td >AGGUCGUGGUCC-UGUCGUUC</td><td>5'</td></tr></table>
Chr02_7160	Pig.19127.1	mRNA	Pig.19127	SPINDOC-201	uncharacterized protein C11orf84 homolog isoform X1 [Sus scrofa]	1088	1116	168	-41.27	miRNA: 3' ugcCCAGG-UCGU---GGUCCUGUCGUUc 5' ||*|||||*||||***|||||:||||||| target: 5' actGGTCCAAGCACCCCCAGGGCAGCAAg 3'	334	358	-31.1	0.006259	<table class='targe_detail_paired'><tr><td>target:</td><td>5'</td><td>UCCAAGCACCCCCAGGGCAGCAAGG</td><td>3'</td></tr><tr><td></td><td></td><td>|||*||||||***|||:|||||||*</td></tr><tr><td>miRNA:</td><td>3'</td><td >AGG-UCGUGG---UCCUGUCGUUC-</td><td>5'</td></tr></table>
Chr03_9260	Pig.04995.1	mRNA	Pig.04995	APOA2-202	apolipoprotein A-II precursor [Sus scrofa]	143	163	160	-22.34	miRNA: 3' uagACCUCCU-CGGUUCCCGu 5' ***|*|||*|*|||||||||* target: 5' tgaTAGAGAAGGCCAAGGGCt 3'	131	150	-29.3	0.001084	<table class='targe_detail_paired'><tr><td>target:</td><td>5'</td><td>CAAGGACCUGAUAGAGAAGGCCAAGGGCU</td><td>3'</td></tr><tr><td></td><td></td><td>**||||*************|||||||||*</td></tr><tr><td>miRNA:</td><td>3'</td><td >--UCCU-------------CGGUUCCCGU</td><td>5'</td></tr></table>
Chr02_7159	Pig.19275.1	mRNA	Pig.19275	RPS6KL1-201	ribosomal protein S6 kinase-like 1 [Sus scrofa]	145	170	161	-35.16	miRNA: 3' ugcCCA-GGUCGUGGUCCUGUCGUUc 5' :|*|||*|||||*||||||||||*|* target: 5' gcaGGTCCCAGCCCCAGGACAGCCAt 3'	79	103	-31.4	0.009565	<table class='targe_detail_paired'><tr><td>target:</td><td>5'</td><td>GCCAGC-CCGGUGACCGGCAGGG</td><td>3'</td></tr><tr><td></td><td></td><td>*|||||*||:|*||*|:|||:|*</td></tr><tr><td>miRNA:</td><td>3'</td><td >AGGUCGUGGUC-CU-GUCGUUC-</td><td>5'</td></tr></table>
Chr14_31925	Pig.11583.1	mRNA	Pig.11583	CDHR1-201	cadherin-related family member 1 [Sus scrofa]	8	31	166	-30.26	miRNA: 3' cccacaGUGGCGGGUGUGACCGGu 5' |*|***|:|*|*|||:|||||||* target: 5' gcggccCGCGGGCCATACTGGCCc 3'	2	25	-38.6	0.00055	<table class='targe_detail_paired'><tr><td>target:</td><td>5'</td><td>-CGCGGCCCGCGGGCCAUACUGGCCC</td><td>3'</td></tr><tr><td></td><td></td><td>*|:|*||||:|*******|||||||*</td></tr><tr><td>miRNA:</td><td>3'</td><td >AGUGGCGGGUG-------UGACCGGU</td><td>5'</td></tr></table>
Chr02_6600	Pig.06643.1	mRNA	Pig.06643	ADAMTS12-201	LOW QUALITY PROTEIN: A disintegrin and metalloproteinase with thrombospondin motifs 12 [Sus scrofa]	959	979	163	-30.97	miRNA: 3' ugGAACGGGUGUCGGAACCGu 5' |*||||**||||||:|||||| target: 5' agCTTGGACACAGCTTTGGCa 3'	960	980	-33.6	0.009442	<table class='targe_detail_paired'><tr><td>target:</td><td>5'</td><td>GACACAGCUUUGGCAU</td><td>3'</td></tr><tr><td></td><td></td><td>**||||||:||||||*</td></tr><tr><td>miRNA:</td><td>3'</td><td >GGGUGUCGGAACCGU-</td><td>5'</td></tr></table>
Chr14_31925	Pig.10385.1	mRNA	Pig.10385	FAM86B2	protein-lysine N-methyltransferase EEF2KMT [Sus scrofa]	495	518	166	-30.89	miRNA: 3' ccCACAGUGGCGGGUGUGACCGGu 5' **|*|**:|||*||*||||||||* target: 5' caGCGGAGCCGGCCTCACTGGCCt 3'	390	413	-30.2	0.007134	<table class='targe_detail_paired'><tr><td>target:</td><td>5'</td><td>GCGGAGCCGGCCUCACUGGCCU</td><td>3'</td></tr><tr><td></td><td></td><td>*|***:|||*||*||||||||*</td></tr><tr><td>miRNA:</td><td>3'</td><td >AG---UGGCGGGUGUGACCGGU</td><td>5'</td></tr></table>
Chr14_31925	Pig.02594.1	mRNA	Pig.02594	ADAMTS2-201	A disintegrin and metalloproteinase with thrombospondin motifs 2 isoform X2 [Sus scrofa]	2	26	165	-31.41	miRNA: 3' cccacaGUGGCGGGUG-UGACCGGu 5' *|****|*:||||||:*|||||||: target: 5' tgacccCTTCGCCCATGACTGGCCg 3'	439	462	-32.7	0.00754	<table class='targe_detail_paired'><tr><td>target:</td><td>5'</td><td>---CGCCCAGCACCACUGGCUU</td><td>3'</td></tr><tr><td></td><td></td><td>***||||||****|||||||:*</td></tr><tr><td>miRNA:</td><td>3'</td><td >GUGGCGGGU----GUGACCGGU</td><td>5'</td></tr></table>
Chr03_8533	Pig.14446.1	mRNA	Pig.14446	GPR179-201	probable G-protein coupled receptor 179 [Sus scrofa]	3303	3324	162	-24.87	miRNA: 3' ggacCUCCUUCUCCCGUCCCUu 5' |***|||*|:||**|||||||| target: 5' cagaGAGAAGGACAGCAGGGAa 3'	4977	4998	-36.2	0.00575	<table class='targe_detail_paired'><tr><td>target:</td><td>5'</td><td>GAGGUGGGGAUGGAGCAGGGGAG</td><td>3'</td></tr><tr><td></td><td></td><td>*|||***:||*||*||||||:|*</td></tr><tr><td>miRNA:</td><td>3'</td><td >-UCCU--UCU-CC-CGUCCCUU-</td><td>5'</td></tr></table>
Chr14_31925	Pig.04292.1	mRNA	Pig.04292	PLEKHG3-201	pleckstrin homology domain-containing family G member 3 isoform X2 [Sus scrofa]	2058	2080	163	-26.27	miRNA: 3' cccACAGUGGCGGGUGUGACCGGu 5' ***||*||*|*|||*:|||||||: target: 5' cttTGCCAGCTCCC-TACTGGCCg 3'	1591	1614	-35.6	0.00461	<table class='targe_detail_paired'><tr><td>target:</td><td>5'</td><td>UCGCC-CCCAAGCCGGCUGGCUG</td><td>3'</td></tr><tr><td></td><td></td><td>||:||*||||*****:|||||::</td></tr><tr><td>miRNA:</td><td>3'</td><td >AGUGGCGGGUG----UGACCGGU</td><td>5'</td></tr></table>
Chr14_31925	Pig.17850.1	mRNA	Pig.17850	FPGS-201	folylpolyglutamate synthase, mitochondrial isoform X4 [Sus scrofa]	672	695	185	-34.05	miRNA: 3' cccACAGUGGCGGGUGUGACCGGu 5' ***||*||:||*|||||||||||* target: 5' tctTGGCATCGACCACACTGGCCt 3'	926	949	-31.5	0.007892	<table class='targe_detail_paired'><tr><td>target:</td><td>5'</td><td>UCUCCUCUCUUGGCAUCGACCACACUGGCCU</td><td>3'</td></tr><tr><td></td><td></td><td>||************|:||*|||||||||||*</td></tr><tr><td>miRNA:</td><td>3'</td><td >AG------------UGGCGGGUGUGACCGGU</td><td>5'</td></tr></table>
Chr02_7159	Pig.19571.1	mRNA	Pig.19571	TMEM132C-201	transmembrane protein 132C [Sus scrofa]	2051	2076	174	-31.31	miRNA: 3' ugcccaGGUCGUGG-UCCUGUCGUUc 5' *|*|**|||||||:*||*|||||||| target: 5' tccgccCCAGCACTGAGAACAGCAAg 3'	2054	2078	-33.1	0.009879	<table class='targe_detail_paired'><tr><td>target:</td><td>5'</td><td>G-CCACGCUCCAGGACAGCAGGA</td><td>3'</td></tr><tr><td></td><td></td><td>|*|||*||*|||||||||||:|*</td></tr><tr><td>miRNA:</td><td>3'</td><td >CAGGU-CGUGGUCCUGUCGUUC-</td><td>5'</td></tr></table>
Chr14_31925	Pig.14431.1	mRNA	Pig.14431	PLXDC1-202	plexin domain-containing protein 1 isoform X2 [Sus scrofa]	1379	1401	163	-27.48	miRNA: 3' cccacagUGGCGGGUGUGACCGGu 5' *|**|**|||||*|*||||||||* target: 5' agcggagACCGCAC-CACTGGCCt 3'	1381	1404	-32.3	0.00453	<table class='targe_detail_paired'><tr><td>target:</td><td>5'</td><td>UUGACCGCUACCGCCAGGAGUGGCUGGCCU</td><td>3'</td></tr><tr><td></td><td></td><td>*|*|||||**||:|********:||||||*</td></tr><tr><td>miRNA:</td><td>3'</td><td >-AGUGGCG--GGUG--------UGACCGGU</td><td>5'</td></tr></table>
Chr03_9260	Pig.03066.1	mRNA	Pig.03066	COL16A1-202	collagen alpha-1(XVI) chain isoform X4 [Sus scrofa]	1422	1441	162	-24.44	miRNA: 3' uaGACCUCCUCGGUUCCCGu 5' **||**:||||*|||||||| target: 5' ccCTAAGGGAGACAAGGGCa 3'	2501	2520	-36.7	0.002573	<table class='targe_detail_paired'><tr><td>target:</td><td>5'</td><td>AGGGAAGGGUGCCAAGGGCU</td><td>3'</td></tr><tr><td></td><td></td><td>|||:******|||||||||*</td></tr><tr><td>miRNA:</td><td>3'</td><td >UCCU------CGGUUCCCGU</td><td>5'</td></tr></table>
Chr02_6599	Pig.21583.1	mRNA	Pig.21583	CPT1C-202	PREDICTED: carnitine O-palmitoyltransferase 1, brain isoform [Balaenoptera acutorostrata scammoni]	1710	1731	162	-26.88	miRNA: 3' acuggaaCGGGUGUCGGAACCGu 5' **:****|||||*:||||||||* target: 5' gaggggaGCCCA-GGCCTTGGCt 3'	1703	1725	-34.3	0.003385	<table class='targe_detail_paired'><tr><td>target:</td><td>5'</td><td>GAGGGGAGCCCA-GGCCUUGGCU</td><td>3'</td></tr><tr><td></td><td></td><td>*******|||||*:||||||||*</td></tr><tr><td>miRNA:</td><td>3'</td><td >A------CGGGUGUCGGAACCGU</td><td>5'</td></tr></table>
Chr18_40844	Pig.00698.1	mRNA	Pig.00698	PRSS12-201	neurotrypsin [Sus scrofa]	628	650	162	-23.33	miRNA: 3' ccugugGUCG--CUCCACUCUUg 5' **:|**||||**||||||||||* target: 5' cagctgCAGCTAGAGGTGAGAAa 3'	629	649	-32.8	0.00644	<table class='targe_detail_paired'><tr><td>target:</td><td>5'</td><td>CAGCUAGAGGUGAGAAA</td><td>3'</td></tr><tr><td></td><td></td><td>||||**||||||||||*</td></tr><tr><td>miRNA:</td><td>3'</td><td >GUCG--CUCCACUCUUG</td><td>5'</td></tr></table>
Chr02_7159	Pig.04292.1	mRNA	Pig.04292	PLEKHG3-201	pleckstrin homology domain-containing family G member 3 isoform X2 [Sus scrofa]	1374	1398	167	-21.8	miRNA: 3' ugcccaGGUCGUGGUCCUGUCGUUc 5' ******|||*:||*||*|||||||| target: 5' cgtcacCCACTACAAGCACAGCAAg 3'	262	286	-35.4	0.005213	<table class='targe_detail_paired'><tr><td>target:</td><td>5'</td><td>GCAGCCUGGCACUGGAGGACGGCAAGU</td><td>3'</td></tr><tr><td></td><td></td><td>|***||*:||||:**|||||:|||||*</td></tr><tr><td>miRNA:</td><td>3'</td><td >CA--GG-UCGUGG--UCCUGUCGUUC-</td><td>5'</td></tr></table>
Chr02_7159	Pig.14877.1	mRNA	Pig.14877	CHD5-201	chromodomain-helicase-DNA-binding protein 5 isoform X5 [Sus scrofa]	1661	1686	178	-39.18	miRNA: 3' ugCCCAGG-UCGUGGUCCUGUCGUUc 5' ||||*|||*:|*||*||||||||||| target: 5' acGGCTCCGGGGACGAGGACAGCAAg 3'	4254	4278	-35.6	0.006917	<table class='targe_detail_paired'><tr><td>target:</td><td>5'</td><td>UCCGGGGACGAGGACAGCAAGA</td><td>3'</td></tr><tr><td></td><td></td><td>|||:|*:*|*|||||||||||*</td></tr><tr><td>miRNA:</td><td>3'</td><td >AGGUCGU-GGUCCUGUCGUUC-</td><td>5'</td></tr></table>
Chr09_23263	Pig.03188.1	mRNA	Pig.03188	ASAP3-201	LOW QUALITY PROTEIN: arf-GAP with SH3 domain, ANK repeat and PH domain-containing protein 3 [Sus scrofa]	1695	1716	168	-25.68	miRNA: 3' cuUCUCCCUUGGUUGACCUCUu 5' *:||:||*|:*||*|||||||: target: 5' tgAGGGGCAGGCACCTGGAGAg 3'	512	533	-33.9	0.004343	<table class='targe_detail_paired'><tr><td>target:</td><td>5'</td><td>GGAGCU--CUGGGGAGG</td><td>3'</td></tr><tr><td></td><td></td><td>|||:|:**||||:||:*</td></tr><tr><td>miRNA:</td><td>3'</td><td >CCUUGGUUGACCUCUU-</td><td>5'</td></tr></table>
Chr03_8533	Pig.13201.1	mRNA	Pig.13201	NCAPH-201	condensin complex subunit 2 isoform X2 [Sus scrofa]	1651	1673	160	-26.37	miRNA: 3' ggaccUCC-UUCUCCCGUCCCUu 5' *|***|||**|*||||||||||* target: 5' gcccaAGGCCAAAGGGCAGGGAc 3'	1116	1137	-32.8	0.005663	<table class='targe_detail_paired'><tr><td>target:</td><td>5'</td><td>GG-AGAGUGACUGCGGGGAC</td><td>3'</td></tr><tr><td></td><td></td><td>||*||||*****||:||||*</td></tr><tr><td>miRNA:</td><td>3'</td><td >CCUUCUCC----CGUCCCUU</td><td>5'</td></tr></table>
Chr02_7159	Pig.05769.1	mRNA	Pig.05769	CENPF-201	LOW QUALITY PROTEIN: coiled-coil domain-containing protein 157 [Sus scrofa]	544	566	160	-40.59	miRNA: 3' ugCCCAGGUCGUGGUCCUGUCGUUc 5' **||||||||**|||||||:|||:* target: 5' caGGGTCCAG--CCAGGACGGCAGa 3'	1357	1381	-32.3	0.007745	<table class='targe_detail_paired'><tr><td>target:</td><td>5'</td><td>CCA--GCCAGGACGGCAGA</td><td>3'</td></tr><tr><td></td><td></td><td>|||**:|||||||:|||:*</td></tr><tr><td>miRNA:</td><td>3'</td><td >GGUCGUGGUCCUGUCGUUC</td><td>5'</td></tr></table>
Chr05_11955	Pig.10519.1	mRNA	Pig.10519	HCN3-201	potassium/sodium hyperpolarization-activated cyclic nucleotide-gated channel 3 isoform X1 [Sus scrofa]	2003	2025	165	-30.33	miRNA: 3' uaGGUGGACGGUGUCCCGGAACu 5' *||::|:*|||**:||||||||: target: 5' ctCTGCTGGCCCGGGGGCCTTGg 3'	2001	2023	-35.9	0.001549	<table class='targe_detail_paired'><tr><td>target:</td><td>5'</td><td>UGGCCCGGGGGCCUUGGG</td><td>3'</td></tr><tr><td></td><td></td><td>:*|||**:||||||||:*</td></tr><tr><td>miRNA:</td><td>3'</td><td >GACGGUGUCCCGGAACU-</td><td>5'</td></tr></table>
Chr02_7159	Pig.12886.1	mRNA	Pig.12886	ATG16L2-201	autophagy-related protein 16-2 isoform X1 [Sus scrofa]	1833	1857	162	-33.13	miRNA: 3' ugcCCAGGUCGUGGUCCUGUCGUUc 5' :**|*|||:|:*|::||||||||:| target: 5' gaaGATCCGGTTCTGGGACAGCAGg 3'	374	398	-34.5	0.003095	<table class='targe_detail_paired'><tr><td>target:</td><td>5'</td><td>CACAAUGACCAGAAGAUCCGGUUCUGGGACAGCAGGG</td><td>3'</td></tr><tr><td></td><td></td><td>**************|*|||:|:*|::||||||||:|*</td></tr><tr><td>miRNA:</td><td>3'</td><td >--------------C-AGGUCGUGGUCCUGUCGUUC-</td><td>5'</td></tr></table>
Chr14_31925	Pig.11475.1	mRNA	Pig.11475	FKBPL-201	FK506-binding protein-like [Sus scrofa]	549	571	171	-26.17	miRNA: 3' cccACAGUGGCGGGUGUGACCGGu 5' ***|||||**||:||*|||||||* target: 5' tccTGTCA-GGCTCAAACTGGCCt 3'	829	852	-30.5	0.006396	<table class='targe_detail_paired'><tr><td>target:</td><td>5'</td><td>CUCUGGACCUCCUGUCAG-GCUCAAACUGGCCU</td><td>3'</td></tr><tr><td></td><td></td><td>************|||||**||:||*|||||||*</td></tr><tr><td>miRNA:</td><td>3'</td><td >------------ACAGUGGCGGGUGUGACCGGU</td><td>5'</td></tr></table>
Chr10_25226	Pig.11978.1	mRNA	Pig.11978	AFAP1L1-203	actin filament-associated protein 1-like 1 [Sus scrofa]	598	619	166	-30.45	miRNA: 3' cccgCAGGCCGCGGGUGUGUGu 5' ****|*|||**||||||||||* target: 5' aaagGGCCGCGGCCCACACACc 3'	593	614	-36.2	0.001212	<table class='targe_detail_paired'><tr><td>target:</td><td>5'</td><td>AAGGGCCGCG-GCCCACACACC</td><td>3'</td></tr><tr><td></td><td></td><td>*****|||*|*||||||||||*</td></tr><tr><td>miRNA:</td><td>3'</td><td >A----GGC-CGCGGGUGUGUGU</td><td>5'</td></tr></table>
Chr02_7160	Pig.07991.1	mRNA	Pig.07991	HID1-201	protein HID1 isoform X2 [Sus scrofa]	1611	1638	163	-31.02	miRNA: 3' ugcccAGGUCGUGGUC---CUGUCGUUc 5' *****|||||:|||||***|||:||||* target: 5' catcaTCCAGTACCAGTTTGACGGCAAc 3'	1614	1638	-35.8	0.001847	<table class='targe_detail_paired'><tr><td>target:</td><td>5'</td><td>CCAGUACCAGUUUGACGGCAAC</td><td>3'</td></tr><tr><td></td><td></td><td>||||:|||||***|||:||||*</td></tr><tr><td>miRNA:</td><td>3'</td><td >GGUCGUGGUC---CUGUCGUUC</td><td>5'</td></tr></table>
Chr09_23263	Pig.09148.1	mRNA	Pig.09148	PCOLCE-201	PREDICTED: procollagen C-endopeptidase enhancer 1 isoform X1 [Vicugna pacos]	548	569	163	-28.77	miRNA: 3' cuuCUCCCUUGGUUGACCUCUu 5' ***|*|||::*|::|||||||| target: 5' tttGCGGGGGGCGGCTGGAGAa 3'	552	573	-31.6	0.005508	<table class='targe_detail_paired'><tr><td>target:</td><td>5'</td><td>GGGGGCGGCUGGAGAAG</td><td>3'</td></tr><tr><td></td><td></td><td>||::*|::||||||||*</td></tr><tr><td>miRNA:</td><td>3'</td><td >CCUUGGUUGACCUCUU-</td><td>5'</td></tr></table>
Chr02_6599	Pig.18024.1	mRNA	Pig.18024	KIF18B-201	kinesin-like protein KIF18B isoform X1 [Sus scrofa]	2481	2503	169	-27.93	miRNA: 3' acuggaACGGGUGUCGGAACCGu 5' ***|**|*|||||*||||||||* target: 5' ctccagTCCCCACTGCCTTGGCc 3'	2477	2499	-32.6	0.007944	<table class='targe_detail_paired'><tr><td>target:</td><td>5'</td><td>CCAGUCCCCACUGCCUUGGCC</td><td>3'</td></tr><tr><td></td><td></td><td>******|||||*||||||||*</td></tr><tr><td>miRNA:</td><td>3'</td><td >AC----GGGUGUCGGAACCGU</td><td>5'</td></tr></table>
Chr14_31925	Pig.05712.1	mRNA	Pig.05712	ADORA2A-201	adenosine receptor A2a [Sus scrofa]	690	715	161	-34.09	miRNA: 3' cccacaGUGGCGGGU--GUGACCGGu 5' ||****|:|:|||*|**||||||||| target: 5' ggtccaCGCTGCCAAGTCACTGGCCa 3'	1177	1200	-32.8	0.002693	<table class='targe_detail_paired'><tr><td>target:</td><td>5'</td><td>ACGCUGCCAAGUCACUGGCCAU</td><td>3'</td></tr><tr><td></td><td></td><td>*|:|:|||*|**|||||||||*</td></tr><tr><td>miRNA:</td><td>3'</td><td >-GUGGCGGGU--GUGACCGGU-</td><td>5'</td></tr></table>
Chr14_31925	Pig.08518.1	mRNA	Pig.08518	ZBTB48-201	LOW QUALITY PROTEIN: telomere zinc finger-associated protein [Sus scrofa]	1923	1948	163	-28.81	miRNA: 3' cccaCAGUGGCGGGU--GUGACCGGu 5' *|**||||:||:**|**||||||||* target: 5' cgagGTCATCGTGGAGTCACTGGCCc 3'	179	202	-33	0.005191	<table class='targe_detail_paired'><tr><td>target:</td><td>5'</td><td>CACUGGCCCAGGGCAGCCUGGCCU</td><td>3'</td></tr><tr><td></td><td></td><td>|||:*||||***:||**||||||*</td></tr><tr><td>miRNA:</td><td>3'</td><td >GUGG-CGGG---UGU--GACCGGU</td><td>5'</td></tr></table>
Chr02_4523	Pig.12504.1	mRNA	Pig.12504	Pig.12504	basic salivary proline-rich protein 2-like [Sus scrofa]	166	186	162	-35.04	miRNA: 3' ccccaAG-CCGGGUCCGGGCc 5' |||**||*||:|||||||||* target: 5' gggccTCAGGTCCAGGCCCGt 3'	425	444	-29.9	0.007304	<table class='targe_detail_paired'><tr><td>target:</td><td>5'</td><td>CCUCAGGUCCAGGCCCGU</td><td>3'</td></tr><tr><td></td><td></td><td>**||*||:|||||||||*</td></tr><tr><td>miRNA:</td><td>3'</td><td >--AG-CCGGGUCCGGGCC</td><td>5'</td></tr></table>
Chr02_4930	Pig.18011.1	mRNA	Pig.18011	ITGA2B-203	integrin alpha-IIb precursor [Sus scrofa]	962	984	162	-39.07	miRNA: 3' cgguCCACACGGUGGUGGUUGCAg 5' *::*||||*|||::||||:||||| target: 5' attcGGTG-GCCGTCACCGACGTc 3'	959	982	-38.5	0.000617	<table class='targe_detail_paired'><tr><td>target:</td><td>5'</td><td>CGGUG-GCCGUCACCGACGUCA</td><td>3'</td></tr><tr><td></td><td></td><td>*||||*|||::||||:|||||*</td></tr><tr><td>miRNA:</td><td>3'</td><td >-CCACACGGUGGUGGUUGCAG-</td><td>5'</td></tr></table>
Chr02_7160	Pig.19014.1	mRNA	Pig.19014	TTLL3	tubulin monoglycylase TTLL3 isoform X2 [Sus scrofa]	2476	2503	164	-27.2	miRNA: 3' ugcCCAG--GUC-GUGGUCCUGUCGUUc 5' :|*||||**|||*|**|||*|||||||| target: 5' gcaGGTCCTCAGACTGCAGCACAGCAAg 3'	54	78	-32.8	0.007852	<table class='targe_detail_paired'><tr><td>target:</td><td>5'</td><td>CCGGGGAAAGCGCGUGCGCACGGCAAGC</td><td>3'</td></tr><tr><td></td><td></td><td>||******|||:|**|*|*||:|||||*</td></tr><tr><td>miRNA:</td><td>3'</td><td >GG------UCGUGGUC-C-UGUCGUUC-</td><td>5'</td></tr></table>
Chr14_31925	Pig.21317.1	mRNA	Pig.21317	N4BP3-201	NEDD4-binding protein 3 [Sus scrofa]	586	611	166	-28.1	miRNA: 3' cccaCAGUGGC-GGGU-GUGACCGGu 5' ****|*|||*|*||||*||||||||* target: 5' tttgGCCACAGTCCCAGCACTGGCCc 3'	429	452	-33.2	0.003349	<table class='targe_detail_paired'><tr><td>target:</td><td>5'</td><td>AGCUUUGGCCACAGUCCCAGCACUGGCCC</td><td>3'</td></tr><tr><td></td><td></td><td>*******|*|||*|:||**:||||||||*</td></tr><tr><td>miRNA:</td><td>3'</td><td >-------CAGUGGCGGG--UGUGACCGGU</td><td>5'</td></tr></table>
Chr14_31925	Pig.12332.1	mRNA	Pig.12332	SPPL2B-201	signal peptide peptidase-like 2B isoform X1 [Sus scrofa]	735	758	163	-24.39	miRNA: 3' cccacAGUGGCGGGUGUGACCGGu 5' **|**|*:||*||:*||||||||* target: 5' ctgccTGGCCTCCTCCACTGGCCt 3'	1342	1365	-31.9	0.006721	<table class='targe_detail_paired'><tr><td>target:</td><td>5'</td><td>CCUGCACCAUCGCCUACGGCAUUGGCCU</td><td>3'</td></tr><tr><td></td><td></td><td>*******||:||||:***:||:|||||*</td></tr><tr><td>miRNA:</td><td>3'</td><td >-------GUGGCGGG---UGUGACCGGU</td><td>5'</td></tr></table>
Chr03_8533	Pig.19127.1	mRNA	Pig.19127	SPINDOC-201	uncharacterized protein C11orf84 homolog isoform X1 [Sus scrofa]	1178	1202	161	-30.27	miRNA: 3' ggaCCUCCUUC--UC-CCGUCCCUu 5' :|*||:||*||**||*||||||||: target: 5' tcaGGGGGCAGCCAGAGGCAGGGAg 3'	1179	1200	-33	0.002044	<table class='targe_detail_paired'><tr><td>target:</td><td>5'</td><td>GGCAGCCAGAGGCAGGGAGU</td><td>3'</td></tr><tr><td></td><td></td><td>||*||**||*||||||||:*</td></tr><tr><td>miRNA:</td><td>3'</td><td >CCUUC--UC-CCGUCCCUU-</td><td>5'</td></tr></table>
Chr03_8336	Pig.03572.1	mRNA	Pig.03572	ADAMTS7-201	A disintegrin and metalloproteinase with thrombospondin motifs 7 isoform X1 [Sus scrofa]	4182	4202	162	-32.34	miRNA: 3' ucGCCCUGAAACACCCGGUCAa 5' :|:|||:|**||*||||||||* target: 5' ggTGGGGCCCTG-GGGCCAGTg 3'	4177	4198	-37.2	0.002108	<table class='targe_detail_paired'><tr><td>target:</td><td>5'</td><td>GGCCCUG-GGGCCAGUG</td><td>3'</td></tr><tr><td></td><td></td><td>|:|**||*||||||||*</td></tr><tr><td>miRNA:</td><td>3'</td><td >CUGAAACACCCGGUCAA</td><td>5'</td></tr></table>
Chr02_7160	Pig.14877.1	mRNA	Pig.14877	CHD5-201	chromodomain-helicase-DNA-binding protein 5 isoform X5 [Sus scrofa]	1661	1686	178	-39.18	miRNA: 3' ugCCCAGG-UCGUGGUCCUGUCGUUc 5' ||||*|||*:|*||*||||||||||| target: 5' acGGCTCCGGGGACGAGGACAGCAAg 3'	4254	4278	-35.6	0.006917	<table class='targe_detail_paired'><tr><td>target:</td><td>5'</td><td>UCCGGGGACGAGGACAGCAAGA</td><td>3'</td></tr><tr><td></td><td></td><td>|||:|*:*|*|||||||||||*</td></tr><tr><td>miRNA:</td><td>3'</td><td >AGGUCGU-GGUCCUGUCGUUC-</td><td>5'</td></tr></table>
Chr02_6600	Pig.02310.1	mRNA	Pig.02310	HDC-201	histidine decarboxylase isoform X1 [Sus scrofa]	1444	1464	167	-26.68	miRNA: 3' uggaacGGGUGUCGGAACCGu 5' ******||||*|||||||||* target: 5' cagggcCCCAGAGCCTTGGCc 3'	1439	1459	-34.4	0.002035	<table class='targe_detail_paired'><tr><td>target:</td><td>5'</td><td>GGGCCCCAGAGCCUUGGCC</td><td>3'</td></tr><tr><td></td><td></td><td>**|*||||*|||||||||*</td></tr><tr><td>miRNA:</td><td>3'</td><td >--C-GGGUGUCGGAACCGU</td><td>5'</td></tr></table>
Chr02_7160	Pig.07425.1	mRNA	Pig.07425	MYBL2-201	myb-related protein B [Sus scrofa]	63	87	165	-23.92	miRNA: 3' ugcccaggUCGUGGUCCUGUCGUUc 5' ***|****||||*|:*||||||||* target: 5' cgtgccagAGCAGCGAGACAGCAAa 3'	127	151	-35.1	0.002125	<table class='targe_detail_paired'><tr><td>target:</td><td>5'</td><td>AGCCACAACCAUUGCAGCAGGAGCAGCAGGC</td><td>3'</td></tr><tr><td></td><td></td><td>**|||********|||*|||||*|||||:|*</td></tr><tr><td>miRNA:</td><td>3'</td><td >--GGU--------CGUGGUCCU-GUCGUUC-</td><td>5'</td></tr></table>
Chr02_7159	Pig.14675.1	mRNA	Pig.14675	DLL1-201	delta-like protein 1 isoform X1 [Sus scrofa]	473	498	161	-28.4	miRNA: 3' ugcCCA-GGUCGUGGUCCUGUCGUUc 5' |**|||*||||*|||*|*||||||:* target: 5' agtGGTCCCAGGACCTGCACAGCAGt 3'	473	497	-31.9	0.009803	<table class='targe_detail_paired'><tr><td>target:</td><td>5'</td><td>GCUGCUGCCACCAGGGACCCACACAGCAAGC</td><td>3'</td></tr><tr><td></td><td></td><td>*|****|*|||||||*******||||||||*</td></tr><tr><td>miRNA:</td><td>3'</td><td >GGU---C-GUGGUCC-------UGUCGUUC-</td><td>5'</td></tr></table>
Chr02_7160	Pig.01927.1	mRNA	Pig.01927	ARHGAP19	rho GTPase-activating protein 19 isoform X1 [Odocoileus virginianus texanus]	741	764	174	-26.12	miRNA: 3' ugcccAGGUCGUGGUCCUGUCGUUc 5' *****|||*|:||||*||||||||* target: 5' tgatcTCCTGTACCA-GACAGCAAa 3'	745	769	-32.1	0.005179	<table class='targe_detail_paired'><tr><td>target:</td><td>5'</td><td>UUGUUUAGAGUACCAGGGAAUAGUGUCCGACAGCAGA</td><td>3'</td></tr><tr><td></td><td></td><td>::******||:||||||************||||||:*</td></tr><tr><td>miRNA:</td><td>3'</td><td >GG------UCGUGGUCC------------UGUCGUUC</td><td>5'</td></tr></table>
Chr02_6599	Pig.06294.1	mRNA	Pig.06294	MGAT1-201	alpha-1,3-mannosyl-glycoprotein 2-beta-N-acetylglucosaminyltransferase [Sus scrofa]	789	811	173	-30.66	miRNA: 3' acUGGAACGGGUGUCGGAACCGu 5' *|||:||*:||*::||||||||* target: 5' agACTTTTTCCCTGGCCTTGGCt 3'	789	811	-33.6	0.001928	<table class='targe_detail_paired'><tr><td>target:</td><td>5'</td><td>UUUCCCUGGCCUUGGCU</td><td>3'</td></tr><tr><td></td><td></td><td>|*:||*::||||||||*</td></tr><tr><td>miRNA:</td><td>3'</td><td >ACGGGUGUCGGAACCGU</td><td>5'</td></tr></table>
Chr04_10515	Pig.15850.1	mRNA	Pig.15850	CAMKV-203	caM kinase-like vesicle-associated protein isoform X1 [Sus scrofa]	470	490	161	-28.98	miRNA: 3' caUGGU-CUCUCCCCUCCACu 5' **:|||*|:|:*||||||||* target: 5' tgGCCACGGGGAGGGAGGTGt 3'	471	490	-31.9	0.004956	<table class='targe_detail_paired'><tr><td>target:</td><td>5'</td><td>CGGGGAGGGAGGUGU</td><td>3'</td></tr><tr><td></td><td></td><td>*:|:|*||||||||*</td></tr><tr><td>miRNA:</td><td>3'</td><td >CUCUC-CCCUCCACU</td><td>5'</td></tr></table>
Chr14_32455	Pig.18198.1	mRNA	Pig.18198	KNDC1-201	LOW QUALITY PROTEIN: protein very KIND [Sus scrofa]	1681	1701	162	-27.4	miRNA: 3' acggucgGUCGGUCUGCGUCg 5' |***|**::|||||||||||| target: 5' ttggacaTGGCCAGACGCAGc 3'	439	459	-34.8	0.006758	<table class='targe_detail_paired'><tr><td>target:</td><td>5'</td><td>AGACCCUCCUCUUGGACAUGGCCAGACGCAGCA</td><td>3'</td></tr><tr><td></td><td></td><td>||*||**************:||||||||||||*</td></tr><tr><td>miRNA:</td><td>3'</td><td >UC-GG--------------UCGGUCUGCGUCG-</td><td>5'</td></tr></table>
Chr02_7024	Pig.11239.1	mRNA	Pig.11239	GAS2L2-201	GAS2-like protein 2 isoform X1 [Sus scrofa]	1229	1250	165	-27.8	miRNA: 3' ucgcuGGCACUCCCUUCUCUCc 5' *****:|*|*|||||||||||| target: 5' tcaccTCCTCAGGGAAGAGAGg 3'	1224	1245	-32.4	0.008581	<table class='targe_detail_paired'><tr><td>target:</td><td>5'</td><td>ACCUCCUCAGGGAAGAGAGGG</td><td>3'</td></tr><tr><td></td><td></td><td>|||*****||||||||||||*</td></tr><tr><td>miRNA:</td><td>3'</td><td >UGGCAC--UCCCUUCUCUCC-</td><td>5'</td></tr></table>
Chr09_22942	Pig.02404.1	mRNA	Pig.02404	NRK-202	nik-related protein kinase isoform X1 [Sus scrofa]	2793	2815	175	-30.48	miRNA: 3' acGACGA-CACUACUACUACUAc 5' |||||*|**|||||||||||||| target: 5' tgCTGATACTGATGATGATGATg 3'	2787	2808	-34.9	0.005855	<table class='targe_detail_paired'><tr><td>target:</td><td>5'</td><td>CUGAUACUGAUGAUGAUGAUGA</td><td>3'</td></tr><tr><td></td><td></td><td>|||****||||||||||||||*</td></tr><tr><td>miRNA:</td><td>3'</td><td >GAC----ACUACUACUACUAC-</td><td>5'</td></tr></table>
Chr02_6599	Pig.12976.1	mRNA	Pig.12976	PHF19-202	PREDICTED: PHD finger protein 19 isoform X1 [Balaenoptera acutorostrata scammoni]	99	126	164	-29.81	miRNA: 3' acUGGAACGGGUGU-----CGGAACCGu 5' **|||||*||*|||*****||||||||* target: 5' ccACCTTCCCAACAAAGGGGCCTTGGCc 3'	924	946	-31.5	0.007993	<table class='targe_detail_paired'><tr><td>target:</td><td>5'</td><td>U-CCCAACAAAGGGGCCUUGGCC</td><td>3'</td></tr><tr><td></td><td></td><td>|*||||*******:||||||||*</td></tr><tr><td>miRNA:</td><td>3'</td><td >ACGGGUG------UCGGAACCGU</td><td>5'</td></tr></table>
Chr02_4930	Pig.07778.1	mRNA	Pig.07778	ROR2-201	tyrosine-protein kinase transmembrane receptor ROR2 [Sus scrofa]	401	423	160	-35.92	miRNA: 3' cgGUCCACACGGUGGUGGUUGCag 5' *|||*|||||:*:|||||||||** target: 5' acCA-GTGTGTGGCCACCAACGgg 3'	1761	1784	-32.4	0.009189	<table class='targe_detail_paired'><tr><td>target:</td><td>5'</td><td>-GUGAAGACCAUCACCGCCACCGGCGUCC</td><td>3'</td></tr><tr><td></td><td></td><td>*|||**********||:|||||::||||*</td></tr><tr><td>miRNA:</td><td>3'</td><td >ACAC----------GGUGGUGGUUGCAG-</td><td>5'</td></tr></table>
Chr14_31925	Pig.03088.1	mRNA	Pig.03088	TMEM200A-201	transmembrane protein 200B [Sus scrofa]	703	728	168	-38.23	miRNA: 3' ccCACA-GUGGC-GGGUGUGACCGGu 5' *||*||*|||*|*||||*|||||||| target: 5' tgGGGTCCACGGACCCAGACTGGCCa 3'	191	214	-31	0.005087	<table class='targe_detail_paired'><tr><td>target:</td><td>5'</td><td>UCCACGGACCCAGACUGGCCAU</td><td>3'</td></tr><tr><td></td><td></td><td>|*|||*|*||||*||||||||*</td></tr><tr><td>miRNA:</td><td>3'</td><td >A-GUGGC-GGGUGUGACCGGU-</td><td>5'</td></tr></table>
Chr02_7159	Pig.10835.1	mRNA	Pig.10835	DISP1-201	protein dispatched homolog 1 isoform X3 [Sus scrofa]	2700	2724	173	-28.98	miRNA: 3' ugccCAGGUCGUGGUCCUGUCGUUc 5' ****|*|:|*||:|*|||||||||* target: 5' caccGGCTACCATCTGGACAGCAAa 3'	4084	4108	-34	0.009967	<table class='targe_detail_paired'><tr><td>target:</td><td>5'</td><td>CACCGGCUACCAUCUGGACAGCAAA</td><td>3'</td></tr><tr><td></td><td></td><td>**||:||*||||***|||||||||*</td></tr><tr><td>miRNA:</td><td>3'</td><td >--GGUCG-UGGU---CCUGUCGUUC</td><td>5'</td></tr></table>
Chr14_31925	Pig.07991.1	mRNA	Pig.07991	HID1-201	protein HID1 isoform X2 [Sus scrofa]	399	424	160	-32.99	miRNA: 3' cccacagUGGCGGGU--GUGACCGGu 5' *|**|**|*|||||:**||||||||: target: 5' tgacgagAACGCCCGGCCACTGGCCg 3'	1743	1766	-34.6	0.003005	<table class='targe_detail_paired'><tr><td>target:</td><td>5'</td><td>CACCCUCCAACCUGGCCAC</td><td>3'</td></tr><tr><td></td><td></td><td>||||*:|||**|||||||*</td></tr><tr><td>miRNA:</td><td>3'</td><td >GUGGCGGGUGUGACCGGU-</td><td>5'</td></tr></table>
Chr05_11955	Pig.13246.1	mRNA	Pig.13246	MANSC1	LOW QUALITY PROTEIN: MANSC domain-containing protein 1 [Sus scrofa]	1519	1541	163	-27.83	miRNA: 3' uagguGGA-CGGUGUCCCGGAACu 5' :|*:*|||*||||:|*|||||||* target: 5' gtgttCCTCGCCATA-GGCCTTGt 3'	1250	1272	-34.5	0.001697	<table class='targe_detail_paired'><tr><td>target:</td><td>5'</td><td>CUU---UAGGGCUUUGAC</td><td>3'</td></tr><tr><td></td><td></td><td>||****:|||||:||||*</td></tr><tr><td>miRNA:</td><td>3'</td><td >GACGGUGUCCCGGAACU-</td><td>5'</td></tr></table>
Chr02_7160	Pig.06825.1	mRNA	Pig.06825	EN1-201	homeobox protein engrailed-1 [Neomonachus schauinslandi]	652	681	160	-25.71	miRNA: 3' ugCCCAGG--UCGU-GGUC--CUGUCGUUc 5' **||||*|**||:|*||||***|||||||* target: 5' caGGGTGCTAAGTACCCAGACCACAGCAAc 3'	653	677	-30.8	0.006442	<table class='targe_detail_paired'><tr><td>target:</td><td>5'</td><td>AUCCGGCAGCGGCGGCGGCAGC</td><td>3'</td></tr><tr><td></td><td></td><td>*|||:|||*|:|*|:|:|||:*</td></tr><tr><td>miRNA:</td><td>3'</td><td >-AGGUCGUGGUC-CUGUCGUUC</td><td>5'</td></tr></table>
Chr02_4523	Pig.17552.1	mRNA	Pig.17552	ISLR2-201	immunoglobulin superfamily containing leucine-rich repeat protein 2 isoform X1 [Sus scrofa]	1428	1447	161	-33.18	miRNA: 3' ccccaagCCGGGUCCGGGCc 5' *******||||:|||||||| target: 5' aatcaaaGGCCTAGGCCCGg 3'	1710	1729	-35.1	0.001894	<table class='targe_detail_paired'><tr><td>target:</td><td>5'</td><td>AAAUCAAAGGCCUAGGCCCGGG</td><td>3'</td></tr><tr><td></td><td></td><td>********||||:||||||||*</td></tr><tr><td>miRNA:</td><td>3'</td><td >G-------CCGGGUCCGGGCC-</td><td>5'</td></tr></table>
Chr04_10515	Pig.17178.1	mRNA	Pig.17178	DACT3-201	dapper homolog 3 [Sus scrofa]	90	109	162	-29.17	miRNA: 3' caUGGUCUCUCCCCUCCACu 5' *|::::|:|*|||||||||: target: 5' ctGTTGGGGCGGGGAGGTGg 3'	90	109	-32.3	0.001126	<table class='targe_detail_paired'><tr><td>target:</td><td>5'</td><td>GAGAGGGGGGGUGGG</td><td>3'</td></tr><tr><td></td><td></td><td>||||||||:||||:*</td></tr><tr><td>miRNA:</td><td>3'</td><td >CUCUCCCCUCCACU-</td><td>5'</td></tr></table>
Chr01_992	Pig.15120.1	mRNA	Pig.15120	PFKL-201	ATP-dependent 6-phosphofructokinase, liver type [Sus scrofa]	1868	1885	163	-31.38	miRNA: 3' uaCGACGAGGUCCACUCCg 5' *||*||||||*|||||||| target: 5' ctGGTGCTCC-GGTGAGGc 3'	1867	1885	-35.7	0.001359	<table class='targe_detail_paired'><tr><td>target:</td><td>5'</td><td>CUCC-GGUGAGGCU</td><td>3'</td></tr><tr><td></td><td></td><td>||||*||||||||*</td></tr><tr><td>miRNA:</td><td>3'</td><td >GAGGUCCACUCCG-</td><td>5'</td></tr></table>
Chr02_6600	Pig.22955.1	mRNA	Pig.22955	UVSSA-201	UV-stimulated scaffold protein A isoform X1 [Sus scrofa]	607	628	162	-23.79	miRNA: 3' ugGAACGGGUGUC-GGAACCGu 5' *:|*|||||*::|*|||||||* target: 5' ctCGTGCCCTTGGACCTTGGCc 3'	605	625	-32.4	0.005574	<table class='targe_detail_paired'><tr><td>target:</td><td>5'</td><td>UGCCCUUGGACCUUGGCC</td><td>3'</td></tr><tr><td></td><td></td><td>|||||*::|*|||||||*</td></tr><tr><td>miRNA:</td><td>3'</td><td >ACGGGUGUC-GGAACCGU</td><td>5'</td></tr></table>
Chr05_11955	Pig.09088.1	mRNA	Pig.09088	PTCD1	LOW QUALITY PROTEIN: pentatricopeptide repeat-containing protein 1, mitochondrial [Sus scrofa]	640	662	160	-26.83	miRNA: 3' uaggUGGACGGUGUC-CCGGAACu 5' :*:*|:*||*|||||*|||||||: target: 5' gctgATGTG-CACAGAGGCCTTGg 3'	631	653	-31.9	0.00145	<table class='targe_detail_paired'><tr><td>target:</td><td>5'</td><td>UAUGGCUGAUGUGCACAGAGGCCUUGGG</td><td>3'</td></tr><tr><td></td><td></td><td>:********||:*|||||*|||||||:*</td></tr><tr><td>miRNA:</td><td>3'</td><td >G--------ACG-GUGUC-CCGGAACU-</td><td>5'</td></tr></table>
Chr02_4930	Pig.20205.1	mRNA	Pig.20205	PADI2-201	protein-arginine deiminase type-2 isoform X2 [Sus scrofa]	1928	1953	168	-33.57	miRNA: 3' cggUCCACACGGUG--GUGGUUGCAg 5' ||*|||||**|::|**|||||||||| target: 5' gcgAGGTGCACTGCGGCACCAACGTc 3'	1926	1949	-36.7	0.000887	<table class='targe_detail_paired'><tr><td>target:</td><td>5'</td><td>GUGCACUGCGG-CACCAACGUCC</td><td>3'</td></tr><tr><td></td><td></td><td>|||***|||*:*||||||||||*</td></tr><tr><td>miRNA:</td><td>3'</td><td >CAC---ACGGUGGUGGUUGCAG-</td><td>5'</td></tr></table>
Chr04_10515	Pig.05078.1	mRNA	Pig.05078	ENHO-201	Adropin [Tupaia chinensis]	183	202	169	-28.96	miRNA: 3' cauGGUCUCUCCCCUCCACu 5' |**||||:|:|*|||||||* target: 5' gccCCAGGGGGAGGAGGTGc 3'	185	204	-31.1	0.002372	<table class='targe_detail_paired'><tr><td>target:</td><td>5'</td><td>GGGGGAGGAGGUGC</td><td>3'</td></tr><tr><td></td><td></td><td>|:|:|*|||||||*</td></tr><tr><td>miRNA:</td><td>3'</td><td >CUCUCCCCUCCACU</td><td>5'</td></tr></table>
Chr02_4930	Pig.14875.1	mRNA	Pig.14875	UBE2L6-202	ubiquitin/ISG15-conjugating enzyme E2 L6 [Sus scrofa]	214	237	171	-32.6	miRNA: 3' cgGUCC-ACACGGUGGUGGUUGCAg 5' *|||||*|*|*|||||*|||||||* target: 5' acCAGGATCTACCACC-CCAACGTg 3'	214	237	-33.6	0.000323	<table class='targe_detail_paired'><tr><td>target:</td><td>5'</td><td>AUCUACCACC-CCAACGUG</td><td>3'</td></tr><tr><td></td><td></td><td>*****|||||*|||||||*</td></tr><tr><td>miRNA:</td><td>3'</td><td >ACAC-GGUGGUGGUUGCAG</td><td>5'</td></tr></table>
Chr01_992	Pig.12642.1	mRNA	Pig.12642	HPD-201	4-hydroxyphenylpyruvate dioxygenase-like protein [Sus scrofa]	964	983	160	-29.02	miRNA: 3' uaCGAC-GAGGUCCACUCCg 5' **||||***||||||||||* target: 5' ccGCTGAGCCCAGGTGAGGa 3'	965	983	-32.8	0.002534	<table class='targe_detail_paired'><tr><td>target:</td><td>5'</td><td>AGCCCAGGUGAGGA</td><td>3'</td></tr><tr><td></td><td></td><td>***||||||||||*</td></tr><tr><td>miRNA:</td><td>3'</td><td >GA-GGUCCACUCCG</td><td>5'</td></tr></table>
Chr02_7160	Pig.14385.1	mRNA	Pig.14385	LAMB3-201	LOW QUALITY PROTEIN: laminin subunit beta-3 [Sus scrofa]	312	339	167	-25.56	miRNA: 3' ugcccAGGUCG---UGGUCCUGUCGUUc 5' *:***|*||||***|||*|||||||||* target: 5' ctctcTGCAGCTGGACCTGGACAGCAAa 3'	2517	2541	-33.9	0.007441	<table class='targe_detail_paired'><tr><td>target:</td><td>5'</td><td>CAGGGGGCGCCUUCCGGACGGCAGGG</td><td>3'</td></tr><tr><td></td><td></td><td>|****:||:||****||||:|||:|*</td></tr><tr><td>miRNA:</td><td>3'</td><td >GG---UCGUGGU---CCUGUCGUUC-</td><td>5'</td></tr></table>
Chr02_6599	Pig.11355.1	mRNA	Pig.11355	ZSCAN23-201	zinc finger and SCAN domain-containing protein 23 isoform X1 [Sus scrofa]	1	18	177	-30.63	miRNA: 3' acuggaACGGGUGUCGGAACCGu 5' ******||*|||||||||||||* target: 5' -----aTGGCCACAGCCTTGGCc 3'	1	23	-36	0.000477	<table class='targe_detail_paired'><tr><td>target:</td><td>5'</td><td>UGGCCACAGCCUUGGCC</td><td>3'</td></tr><tr><td></td><td></td><td>||*|||||||||||||*</td></tr><tr><td>miRNA:</td><td>3'</td><td >ACGGGUGUCGGAACCGU</td><td>5'</td></tr></table>
Chr02_7160	Pig.04333.1	mRNA	Pig.04333	SMOC1-201	PREDICTED: SPARC-related modular calcium-binding protein 1 isoform X3 [Manis javanica]	1637	1662	171	-25.22	miRNA: 3' ugcccAGGUC-GUGGUCCUGUCGUUc 5' :****|:|||*||*|*|||||||||* target: 5' ggtacTTCAGCCAGCTGGACAGCAAc 3'	1632	1656	-32.6	0.005631	<table class='targe_detail_paired'><tr><td>target:</td><td>5'</td><td>UACUUCAGCCAGCUGGACAGCAAC</td><td>3'</td></tr><tr><td></td><td></td><td>|***:|||*||*|*|||||||||*</td></tr><tr><td>miRNA:</td><td>3'</td><td >A---GGUC-GUGGUCCUGUCGUUC</td><td>5'</td></tr></table>
Chr02_7159	Pig.02637.1	mRNA	Pig.02637	PPP1R3B-201	protein phosphatase 1 regulatory subunit 3B isoform X1 [Sus scrofa]	813	837	168	-27.66	miRNA: 3' ugcccagguCGUGGUCCUGUCGUUc 5' **|******|:||::|||||||||* target: 5' tggacagacGTACTGGGACAGCAAc 3'	811	835	-32.8	0.0021	<table class='targe_detail_paired'><tr><td>target:</td><td>5'</td><td>--CAGACGUACUGGGACAGCAAC</td><td>3'</td></tr><tr><td></td><td></td><td>**||***|:||::|||||||||*</td></tr><tr><td>miRNA:</td><td>3'</td><td >AGGU---CGUGGUCCUGUCGUUC</td><td>5'</td></tr></table>
Chr02_7160	Pig.19571.1	mRNA	Pig.19571	TMEM132C-201	transmembrane protein 132C [Sus scrofa]	2051	2076	174	-31.31	miRNA: 3' ugcccaGGUCGUGG-UCCUGUCGUUc 5' *|*|**|||||||:*||*|||||||| target: 5' tccgccCCAGCACTGAGAACAGCAAg 3'	2054	2078	-33.1	0.009879	<table class='targe_detail_paired'><tr><td>target:</td><td>5'</td><td>G-CCACGCUCCAGGACAGCAGGA</td><td>3'</td></tr><tr><td></td><td></td><td>|*|||*||*|||||||||||:|*</td></tr><tr><td>miRNA:</td><td>3'</td><td >CAGGU-CGUGGUCCUGUCGUUC-</td><td>5'</td></tr></table>
Chr02_7159	Pig.05972.1	mRNA	Pig.05972	RAI2-201	retinoic acid-induced protein 2 isoform X1 [Sus scrofa]	656	681	163	-26.89	miRNA: 3' ugcccAGGUCGUGGU-CCUGUCGUUc 5' :|***|||:||:||:***|||||||* target: 5' gctccTCCGGCGCCGTCCACAGCAAc 3'	660	684	-31.7	0.00834	<table class='targe_detail_paired'><tr><td>target:</td><td>5'</td><td>AGUACUUCCAGCUCAGCCGCCACACCGUCAUCAAGAUGGGCAGUGAGA</td><td>3'</td></tr><tr><td></td><td></td><td>******||||||******:|||***************||:|||::||*</td></tr><tr><td>miRNA:</td><td>3'</td><td >------AGGUCG------UGGU---------------CCUGUCGUUC-</td><td>5'</td></tr></table>
Chr02_7160	Pig.17055.1	mRNA	Pig.17055	Apol7b	apolipoprotein L3-like [Sus scrofa]	361	386	166	-35.89	miRNA: 3' ugCCCAGGUCGUGGUC-CUGUCGUUc 5' *:||*||::|||||*|*|||||||:| target: 5' ctGGCTCTGGCACCCGTGACAGCAGg 3'	410	434	-31.2	0.004841	<table class='targe_detail_paired'><tr><td>target:</td><td>5'</td><td>CUGGCACCCGUGACAGCAGGG</td><td>3'</td></tr><tr><td></td><td></td><td>|::|||||*|*|||||||:|*</td></tr><tr><td>miRNA:</td><td>3'</td><td >GGUCGUGGUC-CUGUCGUUC-</td><td>5'</td></tr></table>
Chr02_6599	Pig.22955.1	mRNA	Pig.22955	UVSSA-201	UV-stimulated scaffold protein A isoform X1 [Sus scrofa]	605	628	163	-24.85	miRNA: 3' acuGGAACGGGUGUC-GGAACCGu 5' ||*:|*|||||*::|*|||||||* target: 5' tgcTCGTGCCCTTGGACCTTGGCc 3'	601	623	-35.4	0.001575	<table class='targe_detail_paired'><tr><td>target:</td><td>5'</td><td>CUCGUGCCCUUGGACCUUGGCC</td><td>3'</td></tr><tr><td></td><td></td><td>****|||||*::|*|||||||*</td></tr><tr><td>miRNA:</td><td>3'</td><td >----ACGGGUGUC-GGAACCGU</td><td>5'</td></tr></table>
Chr02_7160	Pig.02404.1	mRNA	Pig.02404	NRK-202	nik-related protein kinase isoform X1 [Sus scrofa]	1611	1633	160	-24.77	miRNA: 3' ugCCCAGGUCGUGGUCCUGUCGUUc 5' *|||||||***|*||**|||||||* target: 5' ccGGGTCCCTGAACA--ACAGCAAa 3'	1610	1634	-36.3	0.003845	<table class='targe_detail_paired'><tr><td>target:</td><td>5'</td><td>CCCUGAACAACAGCAAAGGCAGAACCAGGUACCUGAACAGCAGC</td><td>3'</td></tr><tr><td></td><td></td><td>||***************:||***||||||*******||||||:*</td></tr><tr><td>miRNA:</td><td>3'</td><td >GG---------------UCG---UGGUCC-------UGUCGUUC</td><td>5'</td></tr></table>
Chr03_9260	Pig.05344.1	mRNA	Pig.05344	WDR1-201	WD repeat-containing protein 1 [Sus scrofa]	1418	1435	167	-29.36	miRNA: 3' uaGACCUCCUCGGUUCCCGu 5' **||||||**|||||||||* target: 5' tcCTGGAG--GCCAAGGGCc 3'	1418	1437	-33.2	0.002916	<table class='targe_detail_paired'><tr><td>target:</td><td>5'</td><td>A--GGCCAAGGGCC</td><td>3'</td></tr><tr><td></td><td></td><td>|**:|||||||||*</td></tr><tr><td>miRNA:</td><td>3'</td><td >UCCUCGGUUCCCGU</td><td>5'</td></tr></table>
Chr14_31925	Pig.19219.1	mRNA	Pig.19219	SIPA1-201	signal-induced proliferation-associated protein 1 isoform X1 [Sus scrofa]	2618	2646	161	-35	miRNA: 3' ccCACAGUGGCGGGUG-----UGACCGGu 5' |||*|*||||*|||||*****|||||||: target: 5' ggGAGACACCCCCCACCCAGGACTGGCCg 3'	2440	2463	-34.2	0.005371	<table class='targe_detail_paired'><tr><td>target:</td><td>5'</td><td>ACACCCCCCACCCAGGACUGGCCGG</td><td>3'</td></tr><tr><td></td><td></td><td>*||||*|||||*****|||||||:*</td></tr><tr><td>miRNA:</td><td>3'</td><td >AGUGGCGGGUG-----UGACCGGU-</td><td>5'</td></tr></table>
Chr02_6599	Pig.15350.1	mRNA	Pig.15350	SLC43A1-201	LOW QUALITY PROTEIN: large neutral amino acids transporter small subunit 3 [Sus scrofa]	224	246	163	-25.19	miRNA: 3' acuggaacGGGUGUCGGAACCGu 5' ****|***|:||::||||||||* target: 5' cctgcaccCTCATGGCCTTGGCc 3'	1134	1156	-31	0.008295	<table class='targe_detail_paired'><tr><td>target:</td><td>5'</td><td>UGCCGUGUCCUGCACCCUCAUGGCCUUGGCC</td><td>3'</td></tr><tr><td></td><td></td><td>||||**************||::||||||||*</td></tr><tr><td>miRNA:</td><td>3'</td><td >ACGG--------------GUGUCGGAACCGU</td><td>5'</td></tr></table>
Chr02_4523	Pig.21334.1	mRNA	Pig.21334	TRPM4-201	transient receptor potential cation channel subfamily M member 4 isoform X1 [Sus scrofa]	3187	3206	160	-23.99	miRNA: 3' ccccAAGCCGGGUCCGGGCc 5' |***|||**:|||||||||* target: 5' gaatTTCACTCCAGGCCCGc 3'	1191	1210	-33	0.008714	<table class='targe_detail_paired'><tr><td>target:</td><td>5'</td><td>UGGCUGUGGCUUGGA</td><td>3'</td></tr><tr><td></td><td></td><td>:|||:**|||::||*</td></tr><tr><td>miRNA:</td><td>3'</td><td >GCCGGGUCCGGGCC-</td><td>5'</td></tr></table>
Chr03_8335	Pig.17321.1	mRNA	Pig.17321	KIFC1-201	kinesin-like protein KIFC1 isoform X1 [Sus scrofa]	1346	1366	162	-22.47	miRNA: 3' ucgcccUGAAACACCCGGUCAa 5' **:***:||||||*|||||||| target: 5' cctacaGCTTTGT-GGCCAGTt 3'	1337	1358	-31.6	0.008372	<table class='targe_detail_paired'><tr><td>target:</td><td>5'</td><td>GGGACUUAAAGGGUCAGUUA</td><td>3'</td></tr><tr><td></td><td></td><td>|||||||***|||:|||||*</td></tr><tr><td>miRNA:</td><td>3'</td><td >CCCUGAAACACCCGGUCAA-</td><td>5'</td></tr></table>
Chr02_4523	Pig.19960.1	mRNA	Pig.19960	SPTBN2-201	spectrin beta chain, non-erythrocytic 2 isoform X2 [Sus scrofa]	4610	4633	161	-40.22	miRNA: 3' ccCCAAGCCGG----GUCCGGGCc 5' *||||*|||||****||||||||| target: 5' tgGGTGCGGCCGCAGCAGGCCCGg 3'	2316	2335	-34.9	0.008998	<table class='targe_detail_paired'><tr><td>target:</td><td>5'</td><td>CGGCCGCAGCAGGCCCGGA</td><td>3'</td></tr><tr><td></td><td></td><td>|||||****|||||||||*</td></tr><tr><td>miRNA:</td><td>3'</td><td >GCCGG----GUCCGGGCC-</td><td>5'</td></tr></table>
Chr02_6600	Pig.16374.1	mRNA	Pig.16374	KAZALD1-202	kazal-type serine protease inhibitor domain-containing protein 1 precursor [Sus scrofa]	40	63	161	-27.73	miRNA: 3' uggAACGGGUGU---CGGAACCGu 5' ***|*||||:||***||||||||* target: 5' cagTCGCCCGCAGCTGCCTTGGCt 3'	35	55	-35	0.000462	<table class='targe_detail_paired'><tr><td>target:</td><td>5'</td><td>AGUCGCCCGCAGCUGCCUUGGCU</td><td>3'</td></tr><tr><td></td><td></td><td>****||||:||***||||||||*</td></tr><tr><td>miRNA:</td><td>3'</td><td >----CGGGUGU---CGGAACCGU</td><td>5'</td></tr></table>
Chr02_7160	Pig.14558.1	mRNA	Pig.14558	KIF20A-201	kinesin-like protein KIF20A isoform X2 [Sus scrofa]	1365	1389	166	-24.37	miRNA: 3' ugcCCAGGUCGUGGUCCUGUCGUUc 5' *:*|||:|**:*||:*||||||||* target: 5' tttGGTTCCCTTCCGTGACAGCAAa 3'	750	774	-38.8	0.000574	<table class='targe_detail_paired'><tr><td>target:</td><td>5'</td><td>CACCAGCACCAGUUUUGACAGUGGC</td><td>3'</td></tr><tr><td></td><td></td><td>**||||||||||****|||||:::*</td></tr><tr><td>miRNA:</td><td>3'</td><td >A-GGUCGUGGUC----CUGUCGUUC</td><td>5'</td></tr></table>
Chr02_6600	Pig.04912.1	mRNA	Pig.04912	MCM4-201	DNA replication licensing factor MCM4 [Sus scrofa]	1301	1320	173	-30.25	miRNA: 3' ugGAACGGGUGUCGGAACCGu 5' :*|||||::*||||||||||* target: 5' gaCTTGCTT-CAGCCTTGGCt 3'	1301	1321	-34.5	0.00283	<table class='targe_detail_paired'><tr><td>target:</td><td>5'</td><td>CUU-CAGCCUUGGCU</td><td>3'</td></tr><tr><td></td><td></td><td>|::*||||||||||*</td></tr><tr><td>miRNA:</td><td>3'</td><td >GGGUGUCGGAACCGU</td><td>5'</td></tr></table>
Chr02_7159	Pig.03188.1	mRNA	Pig.03188	ASAP3-201	LOW QUALITY PROTEIN: arf-GAP with SH3 domain, ANK repeat and PH domain-containing protein 3 [Sus scrofa]	1152	1179	177	-35.27	miRNA: 3' ugCCCA-GGUCGUG--GUCCUGUCGUUc 5' ::||||*:|||:||**|||*|||||||| target: 5' gtGGGTGTCAGTACTGCAGAACAGCAAg 3'	1151	1175	-36.4	0.001686	<table class='targe_detail_paired'><tr><td>target:</td><td>5'</td><td>GUCAGUACUGCAGAACAGCAAGG</td><td>3'</td></tr><tr><td></td><td></td><td>*:|||:||**|||*||||||||*</td></tr><tr><td>miRNA:</td><td>3'</td><td >-GGUCGUG--GUCCUGUCGUUC-</td><td>5'</td></tr></table>
Chr14_31925	Pig.17713.1	mRNA	Pig.17713	FBN3-203	fibrillin-3 [Sus scrofa]	3269	3293	160	-28.39	miRNA: 3' cccACAGUGGCGGGU-GUGACCGGu 5' |**||*|:|:|**|:*||||||||: target: 5' gccTGACGCTGGACGCCACTGGCCg 3'	7118	7141	-36.8	0.006806	<table class='targe_detail_paired'><tr><td>target:</td><td>5'</td><td>CACUGUCCCCCUGGACAUGCGCUGGCCAU</td><td>3'</td></tr><tr><td></td><td></td><td>|||:|:||**********:|:|||||||*</td></tr><tr><td>miRNA:</td><td>3'</td><td >GUGGCGGG----------UGUGACCGGU-</td><td>5'</td></tr></table>
Chr02_7159	Pig.13133.1	mRNA	Pig.13133	OTUD7A-201	OTU domain-containing protein 7A [Sus scrofa]	1463	1488	162	-26.07	miRNA: 3' ugCCCAGGUCG-UGGUCCUGUCGUUc 5' **|*||*||||*||:***|||||||* target: 5' cgGTGTGCAGCAACTCCAACAGCAAc 3'	1370	1394	-32.7	0.009365	<table class='targe_detail_paired'><tr><td>target:</td><td>5'</td><td>GGCGCGCGGCGCGUGGGCGCCAGCGGA</td><td>3'</td></tr><tr><td></td><td></td><td>****|*|:||:|**||:***||||::*</td></tr><tr><td>miRNA:</td><td>3'</td><td >A---G-GUCGUGGUCCU---GUCGUUC</td><td>5'</td></tr></table>
Chr02_7160	Pig.16828.1	mRNA	Pig.16828	SSC5D-201	soluble scavenger receptor cysteine-rich domain-containing protein SSC5D isoform X2 [Sus scrofa]	1414	1437	161	-29.86	miRNA: 3' ugCCCAGGUCGUGGUCCUGUCGUUc 5' ||||**||*||:*:*|||||||||* target: 5' acGGCCCCTGCGGT-GGACAGCAAc 3'	1104	1128	-31.9	0.007392	<table class='targe_detail_paired'><tr><td>target:</td><td>5'</td><td>CCAAGGCGCCUU--CAGCAGGC</td><td>3'</td></tr><tr><td></td><td></td><td>||**:||:||****|||||:|*</td></tr><tr><td>miRNA:</td><td>3'</td><td >GG--UCGUGGUCCUGUCGUUC-</td><td>5'</td></tr></table>
Chr14_31925	Pig.12818.1	mRNA	Pig.12818	NQO1-201	NAD(P)H dehydrogenase [quinone]	11	34	170	-29.23	miRNA: 3' cccacaGUGGCGGGUGUGACCGGu 5' |*****|||:|*:||:|||||||* target: 5' gaaaagCACTGATCATACTGGCCc 3'	5	28	-32.6	0.001539	<table class='targe_detail_paired'><tr><td>target:</td><td>5'</td><td>GAAAAGCACUGAUCAUACUGGCCC</td><td>3'</td></tr><tr><td></td><td></td><td>******|||:|*:||:|||||||*</td></tr><tr><td>miRNA:</td><td>3'</td><td >------GUGGCGGGUGUGACCGGU</td><td>5'</td></tr></table>
Chr14_32455	Pig.21791.1	mRNA	Pig.21791	AHNAK2	protein AHNAK2 [Sus scrofa]	872	892	163	-34.25	miRNA: 3' acggucGGUCGGUCUGCGUCg 5' *|*|**||:*||||||||||| target: 5' cggcccCCGTCCAGACGCAGc 3'	1218	1238	-30.8	0.005852	<table class='targe_detail_paired'><tr><td>target:</td><td>5'</td><td>CCCCCGUCCAGACGCAGCC</td><td>3'</td></tr><tr><td></td><td></td><td>||***|*|||||||||||*</td></tr><tr><td>miRNA:</td><td>3'</td><td >GGU--C-GGUCUGCGUCG-</td><td>5'</td></tr></table>
Chr04_10516	Pig.10513.1	mRNA	Pig.10513	THBS3-201	thrombospondin-3 [Sus scrofa]	2145	2164	161	-27.77	miRNA: 3' cauGGUCUCUCCCCUCCACu 5' ***|*||||*|*|||||||| target: 5' cccCGAGAGCGCGGAGGTGa 3'	2139	2158	-33.1	0.006055	<table class='targe_detail_paired'><tr><td>target:</td><td>5'</td><td>CCGAGAGCGCGGAGGUGAC</td><td>3'</td></tr><tr><td></td><td></td><td>**|||||*|*||||||||*</td></tr><tr><td>miRNA:</td><td>3'</td><td >U-CUCUC-C-CCUCCACU-</td><td>5'</td></tr></table>
Chr04_10516	Pig.17858.1	mRNA	Pig.17858	PTGES2-201	prostaglandin E synthase 2 [Sus scrofa]	369	388	166	-29.81	miRNA: 3' caUGGUCUCUCCCCUCCACu 5' *||||||:*:|*|||||||| target: 5' ctACCAGGTGGTGGAGGTGa 3'	369	388	-33.2	0.001394	<table class='targe_detail_paired'><tr><td>target:</td><td>5'</td><td>G-GUGGUGGAGGUGAA</td><td>3'</td></tr><tr><td></td><td></td><td>|*|*||*||||||||*</td></tr><tr><td>miRNA:</td><td>3'</td><td >CUCUCC-CCUCCACU-</td><td>5'</td></tr></table>
Chr02_6600	Pig.15350.1	mRNA	Pig.15350	SLC43A1-201	LOW QUALITY PROTEIN: large neutral amino acids transporter small subunit 3 [Sus scrofa]	226	246	163	-24.61	miRNA: 3' uggaacGGGUGUCGGAACCGu 5' **|***|:||::||||||||* target: 5' tgcaccCTCATGGCCTTGGCc 3'	211	231	-34.4	0.001404	<table class='targe_detail_paired'><tr><td>target:</td><td>5'</td><td>GCCGUGUCCUGCACCCUCAUGGCCUUGGCC</td><td>3'</td></tr><tr><td></td><td></td><td>|||**************||::||||||||*</td></tr><tr><td>miRNA:</td><td>3'</td><td >CGG--------------GUGUCGGAACCGU</td><td>5'</td></tr></table>
Chr06_15649	Pig.07193.1	mRNA	Pig.07193	RPL15-201	60S ribosomal protein L15 [Gallus gallus]	476	496	165	-28.38	miRNA: 3' ggaacgcaGCUCCCGACUGAa 5' ****|***||||||||||||| target: 5' gggagatgCGAGGGCTGACTt 3'	479	499	-30.9	0.001796	<table class='targe_detail_paired'><tr><td>target:</td><td>5'</td><td>UGCGAGGGCUGACUUC</td><td>3'</td></tr><tr><td></td><td></td><td>**|||||||||||||*</td></tr><tr><td>miRNA:</td><td>3'</td><td >CAGCUCCCGACUGAA-</td><td>5'</td></tr></table>
Chr16_38753	Pig.15611.1	mRNA	Pig.15611	IFT172-202	LOW QUALITY PROTEIN: intraflagellar transport protein 172 homolog [Sus scrofa]	2241	2261	167	-31.14	miRNA: 3' gguGU-GUCGGAUGAUGGAGUa 5' ***||*||||||*||||||||* target: 5' ggcCATCAGCCT-CTACCTCAa 3'	3812	3832	-36.8	0.002832	<table class='targe_detail_paired'><tr><td>target:</td><td>5'</td><td>CGGUCUACUGCUACCUCAA</td><td>3'</td></tr><tr><td></td><td></td><td>|:|:||***:||||||||*</td></tr><tr><td>miRNA:</td><td>3'</td><td >GUCGGA---UGAUGGAGUA</td><td>5'</td></tr></table>
Chr02_7159	Pig.21628.1	mRNA	Pig.21628	ADGRL1-201	adhesion G protein-coupled receptor L1 isoform X1 [Sus scrofa]	3201	3225	162	-22.54	miRNA: 3' ugcCCAGGUCGUGGUCCUGUCGUUc 5' :**|||*||**|**||*|||||||| target: 5' gaaGGTGCATAAGGAGTACAGCAAg 3'	3818	3842	-34.7	0.006911	<table class='targe_detail_paired'><tr><td>target:</td><td>5'</td><td>UCCAGUGGCCAGCCACCCAGCAGGG</td><td>3'</td></tr><tr><td></td><td></td><td>|||||:*:||||*****|||||:|*</td></tr><tr><td>miRNA:</td><td>3'</td><td >AGGUCG-UGGUCCU---GUCGUUC-</td><td>5'</td></tr></table>
Chr02_6906	Pig.17909.1	mRNA	Pig.17909	PARP12-201	poly [ADP-ribose]	634	656	161	-27.86	miRNA: 3' acgccccuCCCGU-CUCCAGUCu 5' *****|**|||||*||||||||| target: 5' gagaagttGGGCATGAGGTCAGa 3'	631	652	-33.6	0.002049	<table class='targe_detail_paired'><tr><td>target:</td><td>5'</td><td>GAAGUUGGGCAUGAGGUCAGAC</td><td>3'</td></tr><tr><td></td><td></td><td>||****|||||*|||||||||*</td></tr><tr><td>miRNA:</td><td>3'</td><td >CU----CCCGU-CUCCAGUCU-</td><td>5'</td></tr></table>
Chr15_35001	Pig.01134.1	mRNA	Pig.01134	CFAP54	PREDICTED: WAS/WASL-interacting protein family member 1-like [Orcinus orca]	794	815	163	-37.04	miRNA: 3' uccCCUUCCCCUGAGCCAGGCc 5' ||*||:*||||*:*|||||||| target: 5' agcGGGCGGGGCTCCGGTCCGg 3'	793	814	-37.2	0.000187	<table class='targe_detail_paired'><tr><td>target:</td><td>5'</td><td>GC--GGGGCUCCGGUCCGGC</td><td>3'</td></tr><tr><td></td><td></td><td>|***|||:||*||||||||*</td></tr><tr><td>miRNA:</td><td>3'</td><td >CUUCCCCUGA-GCCAGGCC-</td><td>5'</td></tr></table>
Chr03_8533	Pig.16166.1	mRNA	Pig.16166	PRX-201	LOW QUALITY PROTEIN: periaxin [Sus scrofa]	2934	2955	164	-36.27	miRNA: 3' ggACCUCCUUCUCCCGUCCCUu 5' **||||||:**|||||||||:* target: 5' ggTGGAGGGCAAGGGCAGGGGt 3'	2426	2447	-34.5	0.006099	<table class='targe_detail_paired'><tr><td>target:</td><td>5'</td><td>AGGAGGAGGAAGAGGAGGGUGGCGGGGAAG</td><td>3'</td></tr><tr><td></td><td></td><td>||||:|||************|||:|||||*</td></tr><tr><td>miRNA:</td><td>3'</td><td >UCCUUCUC------------CCGUCCCUU-</td><td>5'</td></tr></table>
Chr02_4930	Pig.14946.1	mRNA	Pig.14946	UBE2C-201	PREDICTED: ubiquitin-conjugating enzyme E2 C isoform X1 [Otolemur garnettii]	320	345	163	-26.33	miRNA: 3' cgguccacACGGUGGU--GGUUGCAg 5' *|**|***|||:||||**|||||||* target: 5' tcacgcccTGCTACCACCCCAACGTg 3'	302	325	-31	0.001886	<table class='targe_detail_paired'><tr><td>target:</td><td>5'</td><td>CAGUGAAGUUCCUCACGCCCUGCUACCACCCCAACGUG</td><td>3'</td></tr><tr><td></td><td></td><td>**|||***************|||:||||**|||||||*</td></tr><tr><td>miRNA:</td><td>3'</td><td >--CAC---------------ACGGUGGU--GGUUGCAG</td><td>5'</td></tr></table>
Chr09_24226	Pig.06359.1	mRNA	Pig.06359	B3GNT3-201	N-acetyllactosaminide beta-1,3-N-acetylglucosaminyltransferase 3 [Sus scrofa]	20	39	164	-26.27	miRNA: 3' accaCAGUCUUCACCCUGAc 5' ||**|*|*|||||||||||| target: 5' tgcgGACTGAAGTGGGACTg 3'	4	23	-33	0.001554	<table class='targe_detail_paired'><tr><td>target:</td><td>5'</td><td>CUGCGGCCCCUGCGGACUGAAGUGGGACUGG</td><td>3'</td></tr><tr><td></td><td></td><td>|************:||****||||||||||*</td></tr><tr><td>miRNA:</td><td>3'</td><td >G------------UCU----UCACCCUGAC-</td><td>5'</td></tr></table>
Chr03_8533	Pig.14132.1	mRNA	Pig.14132	MYH3-201	LOW QUALITY PROTEIN: myosin-3 [Sus scrofa]	5241	5262	160	-20.17	miRNA: 3' ggACCUCCUUCUCCCGUCCCUu 5' **|*|||||*|***|||||||* target: 5' ggTCGAGGACGCCAGCAGGGAt 3'	3770	3791	-36.3	0.004582	<table class='targe_detail_paired'><tr><td>target:</td><td>5'</td><td>GGAGCUGAGCGAGCGGCUGGAGGAGGCGGGGGGU</td><td>3'</td></tr><tr><td></td><td></td><td>|||***************:|||**|||:|||::*</td></tr><tr><td>miRNA:</td><td>3'</td><td >CCU---------------UCUC--CCGUCCCUU-</td><td>5'</td></tr></table>
Chr09_23263	Pig.19960.1	mRNA	Pig.19960	SPTBN2-201	spectrin beta chain, non-erythrocytic 2 isoform X2 [Sus scrofa]	4037	4058	164	-23.7	miRNA: 3' cuucucCCUUGGUUGACCUCUu 5' |:*|**||:||*|:|||||||* target: 5' ggcgctGGGACGAGCTGGAGAc 3'	4683	4704	-36.9	0.004395	<table class='targe_detail_paired'><tr><td>target:</td><td>5'</td><td>GGAAGCGGCUGGAGGAG</td><td>3'</td></tr><tr><td></td><td></td><td>||||*|::||||||:|*</td></tr><tr><td>miRNA:</td><td>3'</td><td >CCUUGGUUGACCUCUU-</td><td>5'</td></tr></table>
Chr02_6599	Pig.10682.1	mRNA	Pig.10682	RET-201	LOW QUALITY PROTEIN: proto-oncogene tyrosine-protein kinase receptor Ret [Sus scrofa]	1517	1542	168	-29.36	miRNA: 3' acugGAACGGG-UG-UC-GGAACCGu 5' *|**|||||||*||*||*|||||||* target: 5' agcaCTTGCCCAACGAGACCTTGGCc 3'	1501	1523	-35.8	0.003615	<table class='targe_detail_paired'><tr><td>target:</td><td>5'</td><td>UCCGAGUAGAGCACUUGCCCAACGAGACCUUGGCC</td><td>3'</td></tr><tr><td></td><td></td><td>***************||||||***||*|||||||*</td></tr><tr><td>miRNA:</td><td>3'</td><td >---------------ACGGGUG--UC-GGAACCGU</td><td>5'</td></tr></table>
Chr09_23263	Pig.19073.1	mRNA	Pig.19073	TTC25-201	tetratricopeptide repeat protein 25 isoform X1 [Sus scrofa]	1983	2009	160	-30.14	miRNA: 3' cuucUCCCUUGG--UU---GACCUCUu 5' *|**||||||||**||***|||||||| target: 5' cacaAGGGAACCGGAAGTCCTGGAGAa 3'	1970	1991	-32.5	0.006097	<table class='targe_detail_paired'><tr><td>target:</td><td>5'</td><td>AUUAAGCACAAGGGAACCGGAGUCCUGGAGAAG</td><td>3'</td></tr><tr><td></td><td></td><td>***********|||||||::****||||||||*</td></tr><tr><td>miRNA:</td><td>3'</td><td >-----------CCCUUGGUU----GACCUCUU-</td><td>5'</td></tr></table>
Chr09_23231	Pig.19978.1	mRNA	Pig.19978	RIN2-201	LOW QUALITY PROTEIN: ras and Rab interactor 1 [Sus scrofa]	1197	1215	160	-28.68	miRNA: 3' gcUCACCACUGGCUCUCCGu 5' **||*|||**|||||||||: target: 5' gcAG-GGTATCCGAGAGGCg 3'	2161	2180	-31.5	0.009624	<table class='targe_detail_paired'><tr><td>target:</td><td>5'</td><td>GGGGGCC-AGAGGCAG</td><td>3'</td></tr><tr><td></td><td></td><td>|**|:||*|||||||*</td></tr><tr><td>miRNA:</td><td>3'</td><td >CA-CUGGCUCUCCGU-</td><td>5'</td></tr></table>
Chr14_31925	Pig.09749.1	mRNA	Pig.09749	CMTM5-203	CKLF-like MARVEL transmembrane domain-containing protein 5 [Sus scrofa]	250	273	165	-24.15	miRNA: 3' cccACAGUGGCGGGUGUGACCGGu 5' *|*|*|*||||*|::*|||||||* target: 5' cgcTTTGACCGGCTGAACTGGCCc 3'	254	277	-28	0.006711	<table class='targe_detail_paired'><tr><td>target:</td><td>5'</td><td>GACCGGCUGAACUGGCCC</td><td>3'</td></tr><tr><td></td><td></td><td>*||||*|::*|||||||*</td></tr><tr><td>miRNA:</td><td>3'</td><td >GUGGCGGGUGUGACCGGU</td><td>5'</td></tr></table>
Chr02_7160	Pig.08798.1	mRNA	Pig.08798	FANCI-202	Fanconi anemia group I protein [Sus scrofa]	862	886	160	-25.43	miRNA: 3' ugcccaggucgugGUCCUGUCGUUc 5' |*****::|**:*|||||||||||| target: 5' aaacacttaaaggCAGGACAGCAAg 3'	2510	2534	-34.3	0.007394	<table class='targe_detail_paired'><tr><td>target:</td><td>5'</td><td>GUAGCCCUGCACAAGGUACAGCAGC</td><td>3'</td></tr><tr><td></td><td></td><td>*****||*||||*|||*||||||:*</td></tr><tr><td>miRNA:</td><td>3'</td><td >-----GGUCGUGGUCC-UGUCGUUC</td><td>5'</td></tr></table>
Chr02_7160	Pig.09751.1	mRNA	Pig.09751	EFS-201	embryonal Fyn-associated substrate isoform X1 [Sus scrofa]	484	510	174	-28.43	miRNA: 3' ugcccAGGUCGUGGUC-C-UGUCGUUc 5' *|***||||||*||||*|*|||||||* target: 5' ccacaTCCAGCTCCAGAGAACAGCAAc 3'	488	512	-32.7	0.005623	<table class='targe_detail_paired'><tr><td>target:</td><td>5'</td><td>--GGCAGCCAGAGCAGCAGGA</td><td>3'</td></tr><tr><td></td><td></td><td>**:|||*||||*:|||||:|*</td></tr><tr><td>miRNA:</td><td>3'</td><td >GGUCGU-GGUCCUGUCGUUC-</td><td>5'</td></tr></table>
Chr14_31925	Pig.01501.1	mRNA	Pig.01501	MMP16-201	matrix metalloproteinase-16 [Sus scrofa]	970	995	162	-27.63	miRNA: 3' cccacAGUGGC--GGGUGUGACCGGu 5' *****||*|||**|:|*||||||||: target: 5' aaaccTCCCCGACCTCCCACTGGCCg 3'	1233	1256	-32.1	0.006588	<table class='targe_detail_paired'><tr><td>target:</td><td>5'</td><td>UUCAAGGACACGACCCUGCAACCUGGUUAC</td><td>3'</td></tr><tr><td></td><td></td><td>|:*****||*||*|||*:||**||||::|*</td></tr><tr><td>miRNA:</td><td>3'</td><td >AG-----UG-GC-GGG-UGU--GACCGGU-</td><td>5'</td></tr></table>
Chr03_8335	Pig.03572.1	mRNA	Pig.03572	ADAMTS7-201	A disintegrin and metalloproteinase with thrombospondin motifs 7 isoform X1 [Sus scrofa]	4182	4202	162	-32.34	miRNA: 3' ucGCCCUGAAACACCCGGUCAa 5' :|:|||:|**||*||||||||* target: 5' ggTGGGGCCCTG-GGGCCAGTg 3'	4177	4198	-37.2	0.002108	<table class='targe_detail_paired'><tr><td>target:</td><td>5'</td><td>GGCCCUG-GGGCCAGUG</td><td>3'</td></tr><tr><td></td><td></td><td>|:|**||*||||||||*</td></tr><tr><td>miRNA:</td><td>3'</td><td >CUGAAACACCCGGUCAA</td><td>5'</td></tr></table>
Chr14_31925	Pig.11589.1	mRNA	Pig.11589	GRID1-201	glutamate receptor ionotropic, delta-1 isoform X1 [Sus scrofa]	1404	1426	163	-28.83	miRNA: 3' cccACAGUGGCGGGUGUGACCGGu 5' *|*||||*|:|**::||||||||| target: 5' cgaTGTC-CTGGATGCACTGGCCa 3'	1391	1414	-35.2	0.003263	<table class='targe_detail_paired'><tr><td>target:</td><td>5'</td><td>AGGCCUA-CACGCUGGCCU</td><td>3'</td></tr><tr><td></td><td></td><td>**:||***|||:||||||*</td></tr><tr><td>miRNA:</td><td>3'</td><td >AGUGGCGGGUGUGACCGGU</td><td>5'</td></tr></table>
Chr02_7159	Pig.01332.1	mRNA	Pig.01332	IMPDH1-202	inosine-5'-monophosphate dehydrogenase 1 isoform X1 [Sus scrofa]	605	630	162	-35.97	miRNA: 3' ugCCCAGGUCGUGGU-CCUGUCGUUc 5' *||*|*|*:||||||*||:||||||| target: 5' ccGAGACGGGCACCATGGGCAGCAAg 3'	200	224	-31.2	0.009702	<table class='targe_detail_paired'><tr><td>target:</td><td>5'</td><td>UCCCCAUCACCGAGACGGGCACCAUGGGCAGCAAGU</td><td>3'</td></tr><tr><td></td><td></td><td>|||**************:||||||*||:|||||||*</td></tr><tr><td>miRNA:</td><td>3'</td><td >AGG--------------UCGUGGU-CCUGUCGUUC-</td><td>5'</td></tr></table>
Chr09_23263	Pig.17055.1	mRNA	Pig.17055	Apol7b	apolipoprotein L3-like [Sus scrofa]	170	191	162	-24.29	miRNA: 3' cuucucccUUGGUUGACCUCUu 5' ****|***:||||:|||||||: target: 5' tcctacaaGACCAGCTGGAGAg 3'	152	173	-29.8	0.007864	<table class='targe_detail_paired'><tr><td>target:</td><td>5'</td><td>GACAAAGACUCCCUCCUACAAGACCAGCUGGAGAGA</td><td>3'</td></tr><tr><td></td><td></td><td>|*****||**************||||:|||||||:*</td></tr><tr><td>miRNA:</td><td>3'</td><td >C-----CU--------------UGGUUGACCUCUU-</td><td>5'</td></tr></table>
Chr02_4523	Pig.15469.1	mRNA	Pig.15469	ADAMTS14-201	LOW QUALITY PROTEIN: A disintegrin and metalloproteinase with thrombospondin motifs 14 [Sus scrofa]	3361	3381	165	-39.31	miRNA: 3' ccCCAAGCCGGG-UCCGGGCc 5' ||||**||||||*|||||||* target: 5' ggGGACCGGCCCGAGGCCCGt 3'	74	93	-36.2	0.002506	<table class='targe_detail_paired'><tr><td>target:</td><td>5'</td><td>CCGGCCCGAGGCCCGU</td><td>3'</td></tr><tr><td></td><td></td><td>*||||||*|||||||*</td></tr><tr><td>miRNA:</td><td>3'</td><td >AGCCGGG-UCCGGGCC</td><td>5'</td></tr></table>
Chr02_4523	Pig.17850.1	mRNA	Pig.17850	FPGS-201	folylpolyglutamate synthase, mitochondrial isoform X4 [Sus scrofa]	1401	1420	167	-28.02	miRNA: 3' ccccaAGCCGGGUCCGGGCc 5' *****||*|||||||||||* target: 5' tcttcTCTGCCCAGGCCCGa 3'	868	887	-32.2	0.004361	<table class='targe_detail_paired'><tr><td>target:</td><td>5'</td><td>CUUCUCUGCCCAGGCCCGA</td><td>3'</td></tr><tr><td></td><td></td><td>****||*|||||||||||*</td></tr><tr><td>miRNA:</td><td>3'</td><td >----AGCCGGGUCCGGGCC</td><td>5'</td></tr></table>
Chr02_6599	Pig.18087.1	mRNA	Pig.18087	GAB3-201	GRB2-associated-binding protein 3 isoform X1 [Sus scrofa]	336	358	165	-24.85	miRNA: 3' acUGGAACGGGUGUCGGAACCGu 5' **:||**|:|::||*|||||||* target: 5' caGCCAGGTCTGCAACCTTGGCc 3'	337	359	-31	0.009663	<table class='targe_detail_paired'><tr><td>target:</td><td>5'</td><td>GGUCUGCAACCUUGGCC</td><td>3'</td></tr><tr><td></td><td></td><td>*|:|::||*|||||||*</td></tr><tr><td>miRNA:</td><td>3'</td><td >ACGGGUGUCGGAACCGU</td><td>5'</td></tr></table>
Chr02_7159	Pig.07991.1	mRNA	Pig.07991	HID1-201	protein HID1 isoform X2 [Sus scrofa]	1611	1638	163	-31.02	miRNA: 3' ugcccAGGUCGUGGUC---CUGUCGUUc 5' *****|||||:|||||***|||:||||* target: 5' catcaTCCAGTACCAGTTTGACGGCAAc 3'	1614	1638	-35.8	0.001847	<table class='targe_detail_paired'><tr><td>target:</td><td>5'</td><td>CCAGUACCAGUUUGACGGCAAC</td><td>3'</td></tr><tr><td></td><td></td><td>||||:|||||***|||:||||*</td></tr><tr><td>miRNA:</td><td>3'</td><td >GGUCGUGGUC---CUGUCGUUC</td><td>5'</td></tr></table>
Chr02_6600	Pig.09309.1	mRNA	Pig.09309	CUL7-201	cullin-7 isoform X2 [Sus scrofa]	4762	4783	174	-33.05	miRNA: 3' ugGAACGGGU-GUCGGAACCGu 5' :*||||*:||*||||||||||| target: 5' ggCTTGGTCAGCAGCCTTGGCa 3'	4758	4778	-35.5	0.004777	<table class='targe_detail_paired'><tr><td>target:</td><td>5'</td><td>GUCAGCAGCCUUGGCAG</td><td>3'</td></tr><tr><td></td><td></td><td>|:|*:|||||||||||*</td></tr><tr><td>miRNA:</td><td>3'</td><td >CGGGUGUCGGAACCGU-</td><td>5'</td></tr></table>
Chr02_4523	Pig.09731.1	mRNA	Pig.09731	IRF9-203	interferon regulatory factor 9 [Sus scrofa]	916	935	162	-30.01	miRNA: 3' ccccaaGCCGGGUCCGGGCc 5' ******:||:|||||||||* target: 5' tcccccTGGTCCAGGCCCGc 3'	921	940	-33.5	0.001685	<table class='targe_detail_paired'><tr><td>target:</td><td>5'</td><td>UGGUCCAGGCCCGC</td><td>3'</td></tr><tr><td></td><td></td><td>:||:|||||||||*</td></tr><tr><td>miRNA:</td><td>3'</td><td >GCCGGGUCCGGGCC</td><td>5'</td></tr></table>
Chr02_7024	Pig.14534.1	mRNA	Pig.14534	DIAPH3-203	protein diaphanous homolog 3 isoform X1 [Sus scrofa]	762	783	166	-24.33	miRNA: 3' ucgcUGGCACUCCCUUCUCUCc 5' |***|::*||||*||||||||| target: 5' aagaATTATGAGTGAAGAGAGg 3'	129	150	-34.9	0.004063	<table class='targe_detail_paired'><tr><td>target:</td><td>5'</td><td>CCGCGAGGAGCCGGGAGAGA</td><td>3'</td></tr><tr><td></td><td></td><td>|||*||||*|**::|||||*</td></tr><tr><td>miRNA:</td><td>3'</td><td >GGCACUCC-C--UUCUCUCC</td><td>5'</td></tr></table>
Chr02_4930	Pig.12256.1	mRNA	Pig.12256	UHRF1-201	E3 ubiquitin-protein ligase UHRF1 [Sus scrofa]	852	876	161	-32.23	miRNA: 3' cgGUCCACACGGUG-GUGGUUGCAg 5' |*|:*|*|*||::|*|:|||||||| target: 5' ggCGCGGGAGCTGCACGCCAACGTc 3'	852	875	-35.7	0.001944	<table class='targe_detail_paired'><tr><td>target:</td><td>5'</td><td>GGA--GCUGCACGCCAACGUCA</td><td>3'</td></tr><tr><td></td><td></td><td>||***||::|*|:||||||||*</td></tr><tr><td>miRNA:</td><td>3'</td><td >CCACACGGUG-GUGGUUGCAG-</td><td>5'</td></tr></table>
Chr05_11955	Pig.21251.1	mRNA	Pig.21251	FADS1-202	fatty acid desaturase 1 [Sus scrofa]	208	230	166	-29.94	miRNA: 3' uaGGUGGACGGU-GUCCCGGAACu 5' *|||||*|*|*|*||||||||||* target: 5' ttCCACAT-CAACCAGGGCCTTGt 3'	208	230	-33.1	0.002395	<table class='targe_detail_paired'><tr><td>target:</td><td>5'</td><td>AUCAAC-CAGGGCCUUGU</td><td>3'</td></tr><tr><td></td><td></td><td>*|***|*||||||||||*</td></tr><tr><td>miRNA:</td><td>3'</td><td >GACG-GUGUCCCGGAACU</td><td>5'</td></tr></table>
Chr14_31925	Pig.15463.1	mRNA	Pig.15463	SLC29A3-201	equilibrative nucleoside transporter 3 [Sus scrofa]	60	87	160	-36.69	miRNA: 3' cccACAGUGGCGGGU----GUGACCGGu 5' ***||||||:|||||****:||||||:| target: 5' cttTGTCACTGCCCAGGAGTACTGGCTa 3'	1156	1179	-32.3	0.003268	<table class='targe_detail_paired'><tr><td>target:</td><td>5'</td><td>CACUGCCCAGGAGUACUGGCUAU</td><td>3'</td></tr><tr><td></td><td></td><td>|||:|||||****:||||||:|*</td></tr><tr><td>miRNA:</td><td>3'</td><td >GUGGCGGGU----GUGACCGGU-</td><td>5'</td></tr></table>
Chr03_8533	Pig.09640.1	mRNA	Pig.09640	RSPH3-201	radial spoke head protein 3 homolog [Sus scrofa]	153	174	168	-31.93	miRNA: 3' ggACCUCCUUCUCCCGUCCCUu 5' *||||:*|:|||**|||||||| target: 5' gcTGGGAGGAGACAGCAGGGAa 3'	153	174	-33.4	0.003144	<table class='targe_detail_paired'><tr><td>target:</td><td>5'</td><td>AGGAGACAGCAGGGAAG</td><td>3'</td></tr><tr><td></td><td></td><td>*|:|||**||||||||*</td></tr><tr><td>miRNA:</td><td>3'</td><td >CCUUCUCCCGUCCCUU-</td><td>5'</td></tr></table>
Chr04_10515	Pig.09751.1	mRNA	Pig.09751	EFS-201	embryonal Fyn-associated substrate isoform X1 [Sus scrofa]	1288	1309	168	-34.59	miRNA: 3' cauGGUCUCU--CCCCUCCACu 5' |**||||||:**|||||||||: target: 5' gatCCAGAGGGTGGGGAGGTGg 3'	1289	1308	-35.7	0.000986	<table class='targe_detail_paired'><tr><td>target:</td><td>5'</td><td>GAGGGUGGGGAGGUGGA</td><td>3'</td></tr><tr><td></td><td></td><td>|||:**|||||||||:*</td></tr><tr><td>miRNA:</td><td>3'</td><td >CUCU--CCCCUCCACU-</td><td>5'</td></tr></table>
Chr09_23263	Pig.16650.1	mRNA	Pig.16650	ZNF549	zinc finger protein OZF-like isoform X3 [Sus scrofa]	1062	1083	169	-27.38	miRNA: 3' cuUCUCCCUUGGU-UGACCUCUu 5' **|||*|||*|||*||||||||| target: 5' tcAGA-GGATCCATACTGGAGAa 3'	789	810	-30.8	0.009725	<table class='targe_detail_paired'><tr><td>target:</td><td>5'</td><td>GGGUCUUUCUCAUCACCAGAGAGUUCACACUGGAGAAA</td><td>3'</td></tr><tr><td></td><td></td><td>||:***********||||**********|||||||||*</td></tr><tr><td>miRNA:</td><td>3'</td><td >CCU-----------UGGU----------UGACCUCUU-</td><td>5'</td></tr></table>
Chr14_31925	Pig.12888.1	mRNA	Pig.12888	PDE2A-201	cGMP-dependent 3',5'-cyclic phosphodiesterase isoform X1 [Sus scrofa]	2032	2056	174	-32	miRNA: 3' cccacAGUGGCGGG-UGUGACCGGu 5' *****|*||:||||*|||||||||* target: 5' aaaatTGACTGCCCAACACTGGCCc 3'	2034	2057	-36.6	0.00169	<table class='targe_detail_paired'><tr><td>target:</td><td>5'</td><td>GACUGCCCAACACUGGCCC</td><td>3'</td></tr><tr><td></td><td></td><td>*||:||||*|||||||||*</td></tr><tr><td>miRNA:</td><td>3'</td><td >GUGGCGGG-UGUGACCGGU</td><td>5'</td></tr></table>
Chr02_7159	Pig.14826.1	mRNA	Pig.14826	DTX4-201	E3 ubiquitin-protein ligase DTX4 isoform X1 [Sus scrofa]	705	729	163	-31.87	miRNA: 3' ugCCCAGGUCGUGGUCCUGUCGUuc 5' **|||*|*|||*||*||||||||** target: 5' tgGGGCCAAGCCCCTGGACAGCAca 3'	965	989	-34.5	0.002319	<table class='targe_detail_paired'><tr><td>target:</td><td>5'</td><td>CCAGUCCUGUCAACCCUGCCUUGGCAGGAUCACUGGGAUCCUCAUGAGUGCAGCGGGG</td><td>3'</td></tr><tr><td></td><td></td><td>||||:************:||**************:||************:||||::|*</td></tr><tr><td>miRNA:</td><td>3'</td><td >GGUCG------------UGG--------------UCC------------UGUCGUUC-</td><td>5'</td></tr></table>
Chr14_31925	Pig.10682.1	mRNA	Pig.10682	RET-201	LOW QUALITY PROTEIN: proto-oncogene tyrosine-protein kinase receptor Ret [Sus scrofa]	3914	3936	163	-27.77	miRNA: 3' cccACAGUGGCGGGUGUGACCGGu 5' |**|||||***|||:*|||||||* target: 5' gcaTGTCA-GACCCGAACTGGCCt 3'	1627	1650	-34.4	0.006911	<table class='targe_detail_paired'><tr><td>target:</td><td>5'</td><td>AGCUGGCCGUGCUGGUCAA</td><td>3'</td></tr><tr><td></td><td></td><td>*:|:|*||:::||||:||*</td></tr><tr><td>miRNA:</td><td>3'</td><td >GUGGCGGGUGUGACCGGU-</td><td>5'</td></tr></table>
Chr02_6600	Pig.03462.1	mRNA	Pig.03462	FREM2-201	FRAS1-related extracellular matrix protein 2 [Sus scrofa]	9388	9408	163	-25.82	miRNA: 3' uggaacGGGUGUCGGAACCGu 5' ::|***|:||::||||||||* target: 5' gtcggcCTCATGGCCTTGGCc 3'	9375	9395	-36.5	0.00704	<table class='targe_detail_paired'><tr><td>target:</td><td>5'</td><td>CGGCCUCAUGGCCUUGGCC</td><td>3'</td></tr><tr><td></td><td></td><td>**|||*||::||||||||*</td></tr><tr><td>miRNA:</td><td>3'</td><td >--CGG-GUGUCGGAACCGU</td><td>5'</td></tr></table>
Chr02_7159	Pig.19069.1	mRNA	Pig.19069	C17orf113-201	LOW QUALITY PROTEIN: zinc finger protein 385C [Sus scrofa]	2297	2319	169	-27.35	miRNA: 3' ugcccAGGUCGUGGUCCUGUCGUUc 5' |****|||||**||||*|||||||| target: 5' agcccTCCAG--CCAGCACAGCAAg 3'	2281	2305	-32.4	0.00995	<table class='targe_detail_paired'><tr><td>target:</td><td>5'</td><td>AGCCAAGCACCGGUGGAUGGUGGAAGGUCAGCGAGG</td><td>3'</td></tr><tr><td></td><td></td><td>**||*||||||*************|||*||||:||*</td></tr><tr><td>miRNA:</td><td>3'</td><td >A-GG-UCGUGG-------------UCCUGUCGUUC-</td><td>5'</td></tr></table>
Chr04_10515	Pig.01927.1	mRNA	Pig.01927	ARHGAP19	rho GTPase-activating protein 19 isoform X1 [Odocoileus virginianus texanus]	12	34	163	-29.88	miRNA: 3' caugGUCUC---UCCCCUCCACu 5' |***|||||***||||||||||* target: 5' ggcgCAGAGTGAAGGGGAGGTGc 3'	12	31	-33.2	0.002184	<table class='targe_detail_paired'><tr><td>target:</td><td>5'</td><td>AGAGUGAAGGGGAGGUGC</td><td>3'</td></tr><tr><td></td><td></td><td>||||***||||||||||*</td></tr><tr><td>miRNA:</td><td>3'</td><td >UCUC---UCCCCUCCACU</td><td>5'</td></tr></table>
Chr05_11955	Pig.09765.1	mRNA	Pig.09765	AJUBA-202	PREDICTED: LIM domain-containing protein ajuba isoform X1 [Canis lupus familiaris]	305	328	180	-36.08	miRNA: 3' uaGGUGGACGGU-GUCCCGGAACu 5' **||||||*|||*|*||||||||* target: 5' tgCCACCTCCCACCCGGGCCTTGc 3'	1078	1100	-36.2	0.001579	<table class='targe_detail_paired'><tr><td>target:</td><td>5'</td><td>CUCCCACCCGGGCCUUGC</td><td>3'</td></tr><tr><td></td><td></td><td>||*||||**||||||||*</td></tr><tr><td>miRNA:</td><td>3'</td><td >GACGGUGU-CCCGGAACU</td><td>5'</td></tr></table>
Chr10_25226	Pig.07473.1	mRNA	Pig.07473	MEGF6	multiple epidermal growth factor-like domains protein 6 [Sus scrofa]	1050	1072	163	-28.9	miRNA: 3' ccCGCAGG-CCGCGGGUGUGUGu 5' |*|:||||**||*::|||||||| target: 5' gtGTGTCCAAGCATTCACACACa 3'	2612	2633	-33.8	0.007819	<table class='targe_detail_paired'><tr><td>target:</td><td>5'</td><td>GAGCCGGAGUGGCGCGCGGCGCGCAG</td><td>3'</td></tr><tr><td></td><td></td><td>***||*****|||||*|*:|:|:||*</td></tr><tr><td>miRNA:</td><td>3'</td><td >A--GG-----CCGCG-GGUGUGUGU-</td><td>5'</td></tr></table>
Chr03_9260	Pig.14169.1	mRNA	Pig.14169	GLB1L-201	PREDICTED: beta-galactosidase-1-like protein isoform X1 [Physeter catodon]	1917	1936	170	-29.23	miRNA: 3' uaGACCUCCUCGGUUCCCGu 5' |*|||||*|:*||||||||* target: 5' acCTGGATGGACCAAGGGCc 3'	1917	1936	-32.9	0.004572	<table class='targe_detail_paired'><tr><td>target:</td><td>5'</td><td>AUGGA-CCAAGGGCC</td><td>3'</td></tr><tr><td></td><td></td><td>|*|||*||||||||*</td></tr><tr><td>miRNA:</td><td>3'</td><td >U-CCUCGGUUCCCGU</td><td>5'</td></tr></table>
Chr04_10516	Pig.01927.1	mRNA	Pig.01927	ARHGAP19	rho GTPase-activating protein 19 isoform X1 [Odocoileus virginianus texanus]	12	34	163	-29.88	miRNA: 3' caugGUCUC---UCCCCUCCACu 5' |***|||||***||||||||||* target: 5' ggcgCAGAGTGAAGGGGAGGTGc 3'	12	31	-33.2	0.002184	<table class='targe_detail_paired'><tr><td>target:</td><td>5'</td><td>AGAGUGAAGGGGAGGUGC</td><td>3'</td></tr><tr><td></td><td></td><td>||||***||||||||||*</td></tr><tr><td>miRNA:</td><td>3'</td><td >UCUC---UCCCCUCCACU</td><td>5'</td></tr></table>
Chr13_30396	Pig.20411.1	mRNA	Pig.20411	SPON2-201	spondin-2 [Sus scrofa]	1107	1127	161	-25.19	miRNA: 3' uguCCUGUACUCCGGUUACUCUu 5' :**||:|**|:||*||||||||* target: 5' ggcGGGC--GGGGGCAATGAGAt 3'	629	651	-32.4	0.003384	<table class='targe_detail_paired'><tr><td>target:</td><td>5'</td><td>GC--GAGGCCUGGGCCCUGAUGAGGGA</td><td>3'</td></tr><tr><td></td><td></td><td>:|**||||||********:|||||::*</td></tr><tr><td>miRNA:</td><td>3'</td><td >UGUACUCCGG--------UUACUCUU-</td><td>5'</td></tr></table>
Chr02_7159	Pig.18024.1	mRNA	Pig.18024	KIF18B-201	kinesin-like protein KIF18B isoform X1 [Sus scrofa]	903	927	173	-35.71	miRNA: 3' ugccCAGGUCGUGGUCCUGUCGUUc 5' *|**||*|**:|||:|||||||||| target: 5' tcacGTGCCCTACCGGGACAGCAAg 3'	890	914	-37.9	0.000814	<table class='targe_detail_paired'><tr><td>target:</td><td>5'</td><td>CCGAAAGUCUCACGUGCCCUACCGGGACAGCAAGC</td><td>3'</td></tr><tr><td></td><td></td><td>||:************||***|||:||||||||||*</td></tr><tr><td>miRNA:</td><td>3'</td><td >GGU------------CG---UGGUCCUGUCGUUC-</td><td>5'</td></tr></table>
Chr02_6599	Pig.03462.1	mRNA	Pig.03462	FREM2-201	FRAS1-related extracellular matrix protein 2 [Sus scrofa]	9386	9408	163	-26.91	miRNA: 3' acuggaacGGGUGUCGGAACCGu 5' **::|***|:||::||||||||* target: 5' ccgtcggcCTCATGGCCTTGGCc 3'	9366	9388	-36.6	0.007549	<table class='targe_detail_paired'><tr><td>target:</td><td>5'</td><td>CCUCGCCGUCGGCCUCAUGGCCUUGGCC</td><td>3'</td></tr><tr><td></td><td></td><td>***********|||*||::||||||||*</td></tr><tr><td>miRNA:</td><td>3'</td><td >A----------CGG-GUGUCGGAACCGU</td><td>5'</td></tr></table>
Chr02_7160	Pig.17052.1	mRNA	Pig.17052	FOXRED2-201	FAD-dependent oxidoreductase domain-containing protein 2 precursor [Sus scrofa]	2025	2049	177	-30.33	miRNA: 3' ugccCAGGUCGUGGUCCUGUCGUUc 5' *|**||||||**|:*|||||||||* target: 5' tccaGTCCAGGCCTTGGACAGCAAc 3'	750	774	-34	0.003514	<table class='targe_detail_paired'><tr><td>target:</td><td>5'</td><td>CUCCAGUCCAGGCCUUGGACAGCAAC</td><td>3'</td></tr><tr><td></td><td></td><td>*|||||:****:||**|||||||||*</td></tr><tr><td>miRNA:</td><td>3'</td><td >-AGGUCG----UGGU-CCUGUCGUUC</td><td>5'</td></tr></table>
Chr09_23231	Pig.16567.1	mRNA	Pig.16567	NRIP2-201	nuclear receptor-interacting protein 2 [Sus scrofa]	352	371	160	-24.75	miRNA: 3' gcucaccaCUGGCUCUCCGu 5' |*******|||||||||||* target: 5' cccagcaaGACCGAGAGGCt 3'	590	609	-30.2	0.003928	<table class='targe_detail_paired'><tr><td>target:</td><td>5'</td><td>GGCCCAGCAAGACCGAGAGGCU</td><td>3'</td></tr><tr><td></td><td></td><td>||********|||||||||||*</td></tr><tr><td>miRNA:</td><td>3'</td><td >CCA-------CUGGCUCUCCGU</td><td>5'</td></tr></table>
Chr02_6599	Pig.18745.1	mRNA	Pig.18745	CXorf40A	protein CXorf40A isoform X7 [Sus scrofa]	961	983	162	-23.9	miRNA: 3' acuggaacgGGUGUCGGAACCGu 5' **:||****|||||*|||||||* target: 5' gtgccccagCCACATCCTTGGCc 3'	953	975	-35	0.000785	<table class='targe_detail_paired'><tr><td>target:</td><td>5'</td><td>CAGUGCCC-CAGCCACAUCCUUGGCC</td><td>3'</td></tr><tr><td></td><td></td><td>***|||||*||||******||||||*</td></tr><tr><td>miRNA:</td><td>3'</td><td >A--ACGGGUGUCG------GAACCGU</td><td>5'</td></tr></table>
Chr02_7159	Pig.19219.1	mRNA	Pig.19219	SIPA1-201	signal-induced proliferation-associated protein 1 isoform X1 [Sus scrofa]	1305	1329	162	-34.73	miRNA: 3' ugcCCAGGUCGUGGUCCUGUCGUUc 5' ***|*|||||*|*|*||:||||||| target: 5' cgtGTTCCAGGAACCGGGCAGCAAg 3'	712	736	-33.3	0.008447	<table class='targe_detail_paired'><tr><td>target:</td><td>5'</td><td>GCCGAGCUGCAGG-CGGCGGGC</td><td>3'</td></tr><tr><td></td><td></td><td>*||*|||**||||*|:||::|*</td></tr><tr><td>miRNA:</td><td>3'</td><td >-GG-UCGUGGUCCUGUCGUUC-</td><td>5'</td></tr></table>
Chr05_11955	Pig.09770.1	mRNA	Pig.09770	MMP14-201	matrix metalloproteinase-14 precursor [Sus scrofa]	521	542	160	-30.09	miRNA: 3' uagguGGACGGUGUCCCGGAACu 5' *****|*||||*|*||||||||| target: 5' tgggcCATGCC-CTGGGCCTTGa 3'	523	545	-35.4	0.001017	<table class='targe_detail_paired'><tr><td>target:</td><td>5'</td><td>CAUGCC-CUGGGCCUUGAG</td><td>3'</td></tr><tr><td></td><td></td><td>|*||||*|*|||||||||*</td></tr><tr><td>miRNA:</td><td>3'</td><td >G-ACGGUGUCCCGGAACU-</td><td>5'</td></tr></table>
Chr04_10515	Pig.17858.1	mRNA	Pig.17858	PTGES2-201	prostaglandin E synthase 2 [Sus scrofa]	369	388	166	-29.81	miRNA: 3' caUGGUCUCUCCCCUCCACu 5' *||||||:*:|*|||||||| target: 5' ctACCAGGTGGTGGAGGTGa 3'	369	388	-33.2	0.001394	<table class='targe_detail_paired'><tr><td>target:</td><td>5'</td><td>G-GUGGUGGAGGUGAA</td><td>3'</td></tr><tr><td></td><td></td><td>|*|*||*||||||||*</td></tr><tr><td>miRNA:</td><td>3'</td><td >CUCUCC-CCUCCACU-</td><td>5'</td></tr></table>
Chr02_7159	Pig.17055.1	mRNA	Pig.17055	Apol7b	apolipoprotein L3-like [Sus scrofa]	361	386	166	-35.89	miRNA: 3' ugCCCAGGUCGUGGUC-CUGUCGUUc 5' *:||*||::|||||*|*|||||||:| target: 5' ctGGCTCTGGCACCCGTGACAGCAGg 3'	410	434	-31.2	0.004841	<table class='targe_detail_paired'><tr><td>target:</td><td>5'</td><td>CUGGCACCCGUGACAGCAGGG</td><td>3'</td></tr><tr><td></td><td></td><td>|::|||||*|*|||||||:|*</td></tr><tr><td>miRNA:</td><td>3'</td><td >GGUCGUGGUC-CUGUCGUUC-</td><td>5'</td></tr></table>
Chr05_11955	Pig.11423.1	mRNA	Pig.11423	MICB	MHC class I polypeptide-related sequence B isoform X1 [Sus scrofa]	696	718	163	-28.29	miRNA: 3' uaggUGGACGGUGUCCCGGAACu 5' :*:*||||||*::**|||||||: target: 5' ggtgACCTGCAGTCAGGCCTTGg 3'	697	719	-32	0.003464	<table class='targe_detail_paired'><tr><td>target:</td><td>5'</td><td>CUGCAGUCA-GGCCUUGGA</td><td>3'</td></tr><tr><td></td><td></td><td>||||*:*||*|||||||:*</td></tr><tr><td>miRNA:</td><td>3'</td><td >GACGGU-GUCCCGGAACU-</td><td>5'</td></tr></table>
Chr02_6600	Pig.11355.1	mRNA	Pig.11355	ZSCAN23-201	zinc finger and SCAN domain-containing protein 23 isoform X1 [Sus scrofa]	1	18	177	-30.63	miRNA: 3' uggaACGGGUGUCGGAACCGu 5' ****||*|||||||||||||* target: 5' ---aTGGCCACAGCCTTGGCc 3'	1	21	-36	0.000407	<table class='targe_detail_paired'><tr><td>target:</td><td>5'</td><td>GCCACAGCCUUGGCC</td><td>3'</td></tr><tr><td></td><td></td><td>*|||||||||||||*</td></tr><tr><td>miRNA:</td><td>3'</td><td >GGGUGUCGGAACCGU</td><td>5'</td></tr></table>
Chr02_6599	Pig.15353.1	mRNA	Pig.15353	MIS18A-201	protein Mis18-alpha [Sus scrofa]	433	457	164	-26.2	miRNA: 3' acuggaACGGGU--GUCGGAACCGu 5' **|***||::||**||||||||||* target: 5' gcaggaTGTTCACTCAGCCTTGGCt 3'	429	451	-33.1	0.00086	<table class='targe_detail_paired'><tr><td>target:</td><td>5'</td><td>AGGAUGUUCACUCAGCCUUGGCU</td><td>3'</td></tr><tr><td></td><td></td><td>****||::|||**|||||||||*</td></tr><tr><td>miRNA:</td><td>3'</td><td >A---ACGGGUG--UCGGAACCGU</td><td>5'</td></tr></table>
Chr11_26413	Pig.14132.1	mRNA	Pig.14132	MYH3-201	LOW QUALITY PROTEIN: myosin-3 [Sus scrofa]	5161	5178	172	-34.78	miRNA: 3' guCUACGAGGUGUGGGUc 5' |||*|||||||||||||| target: 5' caGCTGCTCCACACCCAg 3'	5155	5172	-37.1	0.00249	<table class='targe_detail_paired'><tr><td>target:</td><td>5'</td><td>GCUCCACACCCAGA</td><td>3'</td></tr><tr><td></td><td></td><td>|||||||||||||*</td></tr><tr><td>miRNA:</td><td>3'</td><td >CGAGGUGUGGGUC-</td><td>5'</td></tr></table>
Chr02_6600	Pig.16593.1	mRNA	Pig.16593	PGPEP1L-201	pyroglutamyl-peptidase 1-like protein isoform X1 [Sus scrofa]	608	628	160	-25.3	miRNA: 3' uggaacgggUGUCGGAACCGu 5' :|***|***|||||||||||: target: 5' gcacaggaaACAGCCTTGGCg 3'	601	621	-35.1	0.00023	<table class='targe_detail_paired'><tr><td>target:</td><td>5'</td><td>UGCACAGGAAACAGCCUUGGCGA</td><td>3'</td></tr><tr><td></td><td></td><td>|||*|*****|||||||||||:*</td></tr><tr><td>miRNA:</td><td>3'</td><td >ACG-GG----UGUCGGAACCGU-</td><td>5'</td></tr></table>
Chr16_38753	Pig.15628.1	mRNA	Pig.15628	PREB-201	prolactin regulatory element-binding protein [Sus scrofa]	831	851	170	-26.52	miRNA: 3' gguGUGUCGGAUGAUGGAGUa 5' *|*|*||*|||:||||||||* target: 5' gccCCCACCCTGCTACCTCAc 3'	812	832	-31.1	0.005081	<table class='targe_detail_paired'><tr><td>target:</td><td>5'</td><td>AGCGUCUGCGCCAGCCCCCACCCUGCUACCUCAC</td><td>3'</td></tr><tr><td></td><td></td><td>***********|||||*******|:||||||||*</td></tr><tr><td>miRNA:</td><td>3'</td><td >-----------GUCGG-------AUGAUGGAGUA</td><td>5'</td></tr></table>
Chr02_6600	Pig.14556.1	mRNA	Pig.14556	BRD8-201	bromodomain-containing protein 8-like [Sus scrofa]	1043	1063	169	-27.04	miRNA: 3' uggaACGGGUGUCGGAACCGu 5' *:**||*|||||*|||||||| target: 5' ttaaTGGCCACACCCTTGGCa 3'	1039	1059	-31.6	0.003881	<table class='targe_detail_paired'><tr><td>target:</td><td>5'</td><td>AUGGCCACACCCUUGGCAA</td><td>3'</td></tr><tr><td></td><td></td><td>*||*|||||*||||||||*</td></tr><tr><td>miRNA:</td><td>3'</td><td >-ACGGGUGUCGGAACCGU-</td><td>5'</td></tr></table>
Chr14_31925	Pig.19069.1	mRNA	Pig.19069	C17orf113-201	LOW QUALITY PROTEIN: zinc finger protein 385C [Sus scrofa]	2346	2371	161	-21.19	miRNA: 3' ccCACAGUGG--CGGGUGUGACCGGu 5' |*||*||*:|**|:|:|*|||||||* target: 5' gaGTATCCTCAAGTCTAAACTGGCCt 3'	1645	1668	-32.5	0.008813	<table class='targe_detail_paired'><tr><td>target:</td><td>5'</td><td>CCCACCGCCAGGCUCUGGCCGU</td><td>3'</td></tr><tr><td></td><td></td><td>**|||||||**:|*||||||:*</td></tr><tr><td>miRNA:</td><td>3'</td><td >A-GUGGCGGG-UGUGACCGGU-</td><td>5'</td></tr></table>
Chr14_32455	Pig.13057.1	mRNA	Pig.13057	HTR3E	uncharacterized protein LOC106510389 [Sus scrofa]	3	24	160	-28.52	miRNA: 3' acggUCGGUCGGU-CUGCGUCg 5' ****|*||:|:||*|||||||* target: 5' gcggACCCGGTCAGGACGCAGa 3'	1	21	-30.9	0.001811	<table class='targe_detail_paired'><tr><td>target:</td><td>5'</td><td>ACCCGGUCAGGACGCAGA</td><td>3'</td></tr><tr><td></td><td></td><td>**||:|:|||*||||||*</td></tr><tr><td>miRNA:</td><td>3'</td><td >C-GGUCGGUC-UGCGUCG</td><td>5'</td></tr></table>
Chr02_7160	Pig.01374.1	mRNA	Pig.01374	WNT2-201	protein Wnt-2 [Sus scrofa]	424	447	177	-30.73	miRNA: 3' ugCCCAGGUCGUGGUCCUGUCGUUc 5' |*|||**||||*|*||||||||||* target: 5' aaGGGAACAGC-CAAGGACAGCAAa 3'	838	862	-31.6	0.004153	<table class='targe_detail_paired'><tr><td>target:</td><td>5'</td><td>ACAGC-CAAGGACAGCAAA</td><td>3'</td></tr><tr><td></td><td></td><td>*||||*|*||||||||||*</td></tr><tr><td>miRNA:</td><td>3'</td><td >GGUCGUGGUCCUGUCGUUC</td><td>5'</td></tr></table>
Chr14_32455	Pig.07972.1	mRNA	Pig.07972	CASKIN2-201	caskin-2 [Sus scrofa]	2487	2508	162	-33.16	miRNA: 3' acGGUCGGUCGG-UCUGCGUCg 5' **||*|*|:|||*:|||||||| target: 5' gaCCCGGCGGCCGGGACGCAGc 3'	2476	2496	-37.3	0.001343	<table class='targe_detail_paired'><tr><td>target:</td><td>5'</td><td>CCUGACCCGGCGGCCGGGACGCAGCG</td><td>3'</td></tr><tr><td></td><td></td><td>********|*|:|||*:||||||||*</td></tr><tr><td>miRNA:</td><td>3'</td><td >--------CGGUCGG-UCUGCGUCG-</td><td>5'</td></tr></table>
Chr14_31925	Pig.07973.1	mRNA	Pig.07973	TMEM94-201	transmembrane protein 94 isoform X6 [Sus scrofa]	181	204	161	-25.29	miRNA: 3' cccACAGUGGCGGGUGUGACCGGu 5' *|*||*:*|:|:::*||||||||* target: 5' cgcTGCTCCTGTTTCCACTGGCCc 3'	3889	3912	-33.9	0.008616	<table class='targe_detail_paired'><tr><td>target:</td><td>5'</td><td>CUGGCCACCGCCUGUGGAGAAGCCCGCGUCCUGGCCC</td><td>3'</td></tr><tr><td></td><td></td><td>***|*||||************||||:|:**||||||*</td></tr><tr><td>miRNA:</td><td>3'</td><td >---CAGUGG------------CGGGUGU--GACCGGU</td><td>5'</td></tr></table>
Chr02_7159	Pig.15527.1	mRNA	Pig.15527	MLYCD-201	malonyl-CoA decarboxylase, mitochondrial isoform X1 [Sus scrofa]	1470	1497	164	-24.21	miRNA: 3' ugcCCAGGUCGUGGUC--C-UGUCGUUc 5' :**||*||||:*:|||**|*|||||||* target: 5' ggtGGCCCAGTTTCAGAAGAACAGCAAa 3'	751	775	-30.8	0.009665	<table class='targe_detail_paired'><tr><td>target:</td><td>5'</td><td>UCACCUGGCAUUCGCCGUGCGAAGUGCUCCAGAAAAUCAGCAAGU</td><td>3'</td></tr><tr><td></td><td></td><td>||****:||****:||:*|*||***************|||||||*</td></tr><tr><td>miRNA:</td><td>3'</td><td >AGG---UCG----UGGU-C-CU---------------GUCGUUC-</td><td>5'</td></tr></table>
Chr04_10515	Pig.10513.1	mRNA	Pig.10513	THBS3-201	thrombospondin-3 [Sus scrofa]	2145	2164	161	-27.77	miRNA: 3' cauGGUCUCUCCCCUCCACu 5' ***|*||||*|*|||||||| target: 5' cccCGAGAGCGCGGAGGTGa 3'	2139	2158	-33.1	0.006055	<table class='targe_detail_paired'><tr><td>target:</td><td>5'</td><td>CCGAGAGCGCGGAGGUGAC</td><td>3'</td></tr><tr><td></td><td></td><td>**|||||*|*||||||||*</td></tr><tr><td>miRNA:</td><td>3'</td><td >U-CUCUC-C-CCUCCACU-</td><td>5'</td></tr></table>
Chr14_32455	Pig.12254.1	mRNA	Pig.12254	PTPRS-201	LOW QUALITY PROTEIN: receptor-type tyrosine-protein phosphatase S [Sus scrofa]	1530	1552	166	-30.07	miRNA: 3' acGGUCGGUC--GGUCUGCGUCg 5' **|||*||||**|*||||||||| target: 5' ccCCATCCAGGTCAAGACGCAGc 3'	5	25	-37.5	0.002429	<table class='targe_detail_paired'><tr><td>target:</td><td>5'</td><td>CCUGGGGCCAUGGCGUGGCG</td><td>3'</td></tr><tr><td></td><td></td><td>||***:||||*|:||::||*</td></tr><tr><td>miRNA:</td><td>3'</td><td >GG---UCGGU-CUGCGUCG-</td><td>5'</td></tr></table>
Chr02_7159	Pig.20932.1	mRNA	Pig.20932	ATOH8-201	protein atonal homolog 8 [Sus scrofa]	848	873	163	-26.05	miRNA: 3' ugcccAGGUCGUGG-UCCUGUCGUUc 5' *||**|*||||:||*|**|||||||* target: 5' tcgacTACAGCGCCGACCACAGCAAc 3'	172	196	-31	0.004586	<table class='targe_detail_paired'><tr><td>target:</td><td>5'</td><td>CUGCGGGA-CAGGACCCAGCGGC</td><td>3'</td></tr><tr><td></td><td></td><td>*|*|:|*|*|||||**||||::*</td></tr><tr><td>miRNA:</td><td>3'</td><td >-AGGUCGUGGUCCU--GUCGUUC</td><td>5'</td></tr></table>
Chr02_7159	Pig.14385.1	mRNA	Pig.14385	LAMB3-201	LOW QUALITY PROTEIN: laminin subunit beta-3 [Sus scrofa]	312	339	167	-25.56	miRNA: 3' ugcccAGGUCG---UGGUCCUGUCGUUc 5' *:***|*||||***|||*|||||||||* target: 5' ctctcTGCAGCTGGACCTGGACAGCAAa 3'	2517	2541	-33.9	0.007441	<table class='targe_detail_paired'><tr><td>target:</td><td>5'</td><td>CAGGGGGCGCCUUCCGGACGGCAGGG</td><td>3'</td></tr><tr><td></td><td></td><td>|****:||:||****||||:|||:|*</td></tr><tr><td>miRNA:</td><td>3'</td><td >GG---UCGUGGU---CCUGUCGUUC-</td><td>5'</td></tr></table>
Chr02_6906	Pig.07607.1	mRNA	Pig.07607	NCKAP5L-203	nck-associated protein 5-like isoform X1 [Sus scrofa]	2225	2246	164	-32.09	miRNA: 3' acGCCCCUCCCGUCUCCAGUCu 5' **|||||||***:*|||||||: target: 5' ccCGGGGAGCAGGAAGGTCAGg 3'	2224	2245	-33.9	0.007857	<table class='targe_detail_paired'><tr><td>target:</td><td>5'</td><td>GA--GCAGGAAGGUCAGGG</td><td>3'</td></tr><tr><td></td><td></td><td>||**||||**|||||||:*</td></tr><tr><td>miRNA:</td><td>3'</td><td >CUCCCGUC--UCCAGUCU-</td><td>5'</td></tr></table>
Chr02_7159	Pig.21317.1	mRNA	Pig.21317	N4BP3-201	NEDD4-binding protein 3 [Sus scrofa]	177	201	160	-26.07	miRNA: 3' ugcccAGGUCGUGGUCCUGUCGUUc 5' :|***|||***|**||||||||||| target: 5' gcaccTCCCCAAGAAGGACAGCAAg 3'	404	428	-31.6	0.007542	<table class='targe_detail_paired'><tr><td>target:</td><td>5'</td><td>AGCUCCUCAGCUACCUGCACCUCCCCAAGAAGGACAGCAAGA</td><td>3'</td></tr><tr><td></td><td></td><td>***|||**********|||||*********|||||||||||*</td></tr><tr><td>miRNA:</td><td>3'</td><td >---AGGU---------CGUGG---------UCCUGUCGUUC-</td><td>5'</td></tr></table>
Chr02_7159	Pig.14888.1	mRNA	Pig.14888	MEGF6-201	multiple epidermal growth factor-like domains protein 6 isoform X2 [Sus scrofa]	699	726	161	-34.5	miRNA: 3' ugcCCAGGUCGUGG---UCCUGUCGUUc 5' ***|*||||||*||***|||||:||||| target: 5' tgaGTTCCAGCTCCAGGAGGACGGCAAg 3'	693	717	-37.2	0.002687	<table class='targe_detail_paired'><tr><td>target:</td><td>5'</td><td>UGAGUUCCAGCUCCAGGAGGACGGCAAGC</td><td>3'</td></tr><tr><td></td><td></td><td>*****||||||*||***|||||:|||||*</td></tr><tr><td>miRNA:</td><td>3'</td><td >-----AGGUCGUGG---UCCUGUCGUUC-</td><td>5'</td></tr></table>
Chr02_7159	Pig.09661.1	mRNA	Pig.09661	AGPAT3-201	1-acyl-sn-glycerol-3-phosphate acyltransferase delta isoform X1 [Sus scrofa]	1094	1119	171	-31.01	miRNA: 3' ugcccAGGUCGUGGU-CCUGUCGUUc 5' *||**|*|:|||*||*|||||||||| target: 5' ccgccTACGGCAACATGGACAGCAAg 3'	1087	1111	-36.1	0.000499	<table class='targe_detail_paired'><tr><td>target:</td><td>5'</td><td>UCCGCCUACGGCAACAUGGACAGCAAGC</td><td>3'</td></tr><tr><td></td><td></td><td>|||******:|||*||*||||||||||*</td></tr><tr><td>miRNA:</td><td>3'</td><td >AGG------UCGUGGU-CCUGUCGUUC-</td><td>5'</td></tr></table>
Chr02_7160	Pig.19069.1	mRNA	Pig.19069	C17orf113-201	LOW QUALITY PROTEIN: zinc finger protein 385C [Sus scrofa]	2297	2319	169	-27.35	miRNA: 3' ugcccAGGUCGUGGUCCUGUCGUUc 5' |****|||||**||||*|||||||| target: 5' agcccTCCAG--CCAGCACAGCAAg 3'	2281	2305	-32.4	0.00995	<table class='targe_detail_paired'><tr><td>target:</td><td>5'</td><td>AGCCAAGCACCGGUGGAUGGUGGAAGGUCAGCGAGG</td><td>3'</td></tr><tr><td></td><td></td><td>**||*||||||*************|||*||||:||*</td></tr><tr><td>miRNA:</td><td>3'</td><td >A-GG-UCGUGG-------------UCCUGUCGUUC-</td><td>5'</td></tr></table>
Chr14_31925	Pig.22893.1	mRNA	Pig.22893	MTG2-201	mitochondrial ribosome-associated GTPase 2 isoform X1 [Sus scrofa]	1488	1511	161	-32.14	miRNA: 3' cccacagUGGCGGGUGUGACCGGu 5' |||****:||||*:*||||||||* target: 5' gggctggGCCGCGTTCACTGGCCc 3'	642	665	-33.2	0.003006	<table class='targe_detail_paired'><tr><td>target:</td><td>5'</td><td>GG-GCCGCGUUCACUGGCCC</td><td>3'</td></tr><tr><td></td><td></td><td>|**:||||*:*||||||||*</td></tr><tr><td>miRNA:</td><td>3'</td><td >CAGUGGCGGGUGUGACCGGU</td><td>5'</td></tr></table>
Chr03_9260	Pig.03444.1	mRNA	Pig.03444	ATP7A-203	LOW QUALITY PROTEIN: copper-transporting ATPase 2 [Sus scrofa]	1763	1783	169	-30.84	miRNA: 3' uaGACCUCCUCG-GUUCCCGu 5' **||||||||*:*|||||||* target: 5' tgCTGGAGGACTACAAGGGCt 3'	1763	1782	-33.6	0.008796	<table class='targe_detail_paired'><tr><td>target:</td><td>5'</td><td>AGGACUACAAGGGCU</td><td>3'</td></tr><tr><td></td><td></td><td>||||*:*|||||||*</td></tr><tr><td>miRNA:</td><td>3'</td><td >UCCUCG-GUUCCCGU</td><td>5'</td></tr></table>
Chr14_31925	Pig.18171.1	mRNA	Pig.18171	NPR1-201	atrial natriuretic peptide receptor 1 [Sus scrofa]	1292	1320	161	-26.88	miRNA: 3' ccCACAGUGGCGGGUG-----UGACCGGu 5' **||||||**||*|||*****|||||||* target: 5' ccGTGTCAGGGCACACACTGAACTGGCCc 3'	161	184	-32.9	0.009655	<table class='targe_detail_paired'><tr><td>target:</td><td>5'</td><td>GGCCGUGGUGCUGCCGCUGGCCAA</td><td>3'</td></tr><tr><td></td><td></td><td>*:|||:****|::*|:|||||||*</td></tr><tr><td>miRNA:</td><td>3'</td><td >GUGGCG----GGU-GUGACCGGU-</td><td>5'</td></tr></table>
Chr02_6600	Pig.18024.1	mRNA	Pig.18024	KIF18B-201	kinesin-like protein KIF18B isoform X1 [Sus scrofa]	2483	2503	169	-26.63	miRNA: 3' uggaACGGGUGUCGGAACCGu 5' *|**|*|||||*||||||||* target: 5' ccagTCCCCACTGCCTTGGCc 3'	2477	2497	-32.6	0.007023	<table class='targe_detail_paired'><tr><td>target:</td><td>5'</td><td>AGUCCCCACUGCCUUGGCC</td><td>3'</td></tr><tr><td></td><td></td><td>****|||||*||||||||*</td></tr><tr><td>miRNA:</td><td>3'</td><td >----GGGUGUCGGAACCGU</td><td>5'</td></tr></table>
Chr02_4523	Pig.19275.1	mRNA	Pig.19275	RPS6KL1-201	ribosomal protein S6 kinase-like 1 [Sus scrofa]	229	249	161	-36.51	miRNA: 3' ccccaaGCC-GGGUCCGGGCc 5' *|*|**|||*||||||||||| target: 5' cgagcaCGGTCCCAGGCCCGg 3'	90	109	-31.6	0.00635	<table class='targe_detail_paired'><tr><td>target:</td><td>5'</td><td>CGGCCCUGGCCCGGA</td><td>3'</td></tr><tr><td></td><td></td><td>||||||*|||||||*</td></tr><tr><td>miRNA:</td><td>3'</td><td >GCCGGGUCCGGGCC-</td><td>5'</td></tr></table>
Chr03_9260	Pig.15413.1	mRNA	Pig.15413	H4c12	Histone H4 [Heterocephalus glaber]	3	22	166	-27.15	miRNA: 3' uaGACCUCCUCGGUUCCCGu 5' :||||||*|*|*|||||||: target: 5' gtCTGGACGCGGCAAGGGCg 3'	253	272	-27.1	0.004079	<table class='targe_detail_paired'><tr><td>target:</td><td>5'</td><td>GACGCGGCAAGGGCGG</td><td>3'</td></tr><tr><td></td><td></td><td>||*|*|*|||||||:*</td></tr><tr><td>miRNA:</td><td>3'</td><td >CUCCUCGGUUCCCGU-</td><td>5'</td></tr></table>
Chr01_992	Pig.16166.1	mRNA	Pig.16166	PRX-201	LOW QUALITY PROTEIN: periaxin [Sus scrofa]	3497	3515	161	-24.89	miRNA: 3' uaCGACGAGGUCCACUCCg 5' |*||*||**|||||||||* target: 5' agGCAGCCACAGGTGAGGg 3'	1463	1481	-33.3	0.008522	<table class='targe_detail_paired'><tr><td>target:</td><td>5'</td><td>UGCCAGAGGUGAGGCU</td><td>3'</td></tr><tr><td></td><td></td><td>:*||**|||||||||*</td></tr><tr><td>miRNA:</td><td>3'</td><td >GAGG--UCCACUCCG-</td><td>5'</td></tr></table>
Chr02_7159	Pig.01927.1	mRNA	Pig.01927	ARHGAP19	rho GTPase-activating protein 19 isoform X1 [Odocoileus virginianus texanus]	741	764	174	-26.12	miRNA: 3' ugcccAGGUCGUGGUCCUGUCGUUc 5' *****|||*|:||||*||||||||* target: 5' tgatcTCCTGTACCA-GACAGCAAa 3'	745	769	-32.1	0.005179	<table class='targe_detail_paired'><tr><td>target:</td><td>5'</td><td>UUGUUUAGAGUACCAGGGAAUAGUGUCCGACAGCAGA</td><td>3'</td></tr><tr><td></td><td></td><td>::******||:||||||************||||||:*</td></tr><tr><td>miRNA:</td><td>3'</td><td >GG------UCGUGGUCC------------UGUCGUUC</td><td>5'</td></tr></table>
Chr14_31925	Pig.00422.1	mRNA	Pig.00422	COL1A2-201	alpha2 chain of type I collagen [Sus scrofa domesticus]	1260	1283	167	-32.34	miRNA: 3' ccCA-CAGUGGCGGGUGUGACCGGu 5' *|||*|||::*|:|||*|||||||* target: 5' tgGTAGTCGTGGTCCA-ACTGGCCc 3'	1259	1282	-34	0.008196	<table class='targe_detail_paired'><tr><td>target:</td><td>5'</td><td>AAGCUGGCCC-UGCUGGCCC</td><td>3'</td></tr><tr><td></td><td></td><td>**:|:*||||*::||||||*</td></tr><tr><td>miRNA:</td><td>3'</td><td >AGUGG-CGGGUGUGACCGGU</td><td>5'</td></tr></table>
Chr03_9260	Pig.19256.1	mRNA	Pig.19256	CDC42BPG-201	LOW QUALITY PROTEIN: serine/threonine-protein kinase MRCK gamma [Sus scrofa]	992	1012	168	-28.71	miRNA: 3' uagACCUCCU-CGGUUCCCGu 5' ***|||||||*|*|||||||* target: 5' ccaTGGAGGAGGGCAAGGGCc 3'	149	168	-34	0.008141	<table class='targe_detail_paired'><tr><td>target:</td><td>5'</td><td>GAUUGGAGCCAGAGCUGAGGCCAGAGGGCC</td><td>3'</td></tr><tr><td></td><td></td><td>||**||||||*************:|||||*</td></tr><tr><td>miRNA:</td><td>3'</td><td >CU--CCUCGG-------------UUCCCGU</td><td>5'</td></tr></table>
Chr10_25226	Pig.14607.1	mRNA	Pig.14607	CEL-201	LOW QUALITY PROTEIN: bile salt-activated lipase [Sus scrofa]	1526	1549	162	-32.05	miRNA: 3' ccCGCAG-GC-CGCGGGUGUGUGu 5' |*|*|||**|*|:||||||||||* target: 5' gtGGGTCGAGTGTGCCCACACACt 3'	1522	1543	-38	0.000385	<table class='targe_detail_paired'><tr><td>target:</td><td>5'</td><td>GGUCGAGUGUGCCCACACACU</td><td>3'</td></tr><tr><td></td><td></td><td>**:||***|:||||||||||*</td></tr><tr><td>miRNA:</td><td>3'</td><td >A-GGC---CGCGGGUGUGUGU</td><td>5'</td></tr></table>
Chr02_4523	Pig.13513.1	mRNA	Pig.13513	MDGA1-201	MAM domain-containing glycosylphosphatidylinositol anchor protein 1 [Sus scrofa]	885	907	160	-28.33	miRNA: 3' ccCCA-AG--CCGGGUCCGGGCc 5' |*|||*||**||*|||||||||* target: 5' gtGGTCTCATGGACCAGGCCCGc 3'	2740	2759	-33.6	0.004964	<table class='targe_detail_paired'><tr><td>target:</td><td>5'</td><td>UCG----AGGCUCGGG</td><td>3'</td></tr><tr><td></td><td></td><td>|||****||||:|||*</td></tr><tr><td>miRNA:</td><td>3'</td><td >AGCCGGGUCCGGGCC-</td><td>5'</td></tr></table>
Chr03_9260	Pig.20380.1	mRNA	Pig.20380	MOV10-203	RNA helicase Mov10l1 [Sus scrofa]	3266	3287	168	-32.2	miRNA: 3' uagACCUCCUC--GGUUCCCGu 5' ***||||||||**:|||||||| target: 5' ccgTGGAGGAGTTTCAAGGGCa 3'	3260	3279	-36.8	0.001542	<table class='targe_detail_paired'><tr><td>target:</td><td>5'</td><td>UGGAGGAGUUUCAAGGGCAA</td><td>3'</td></tr><tr><td></td><td></td><td>||||||||:**||||||||*</td></tr><tr><td>miRNA:</td><td>3'</td><td >ACCUCCUCG--GUUCCCGU-</td><td>5'</td></tr></table>
Chr09_23263	Pig.19127.1	mRNA	Pig.19127	SPINDOC-201	uncharacterized protein C11orf84 homolog isoform X1 [Sus scrofa]	708	729	168	-26.14	miRNA: 3' cuUCUCCCUUGGUUGACCUCUu 5' **:||*|||:||**|||||||: target: 5' atGGAAGGAGCCCCCTGGAGAg 3'	709	730	-30.2	0.00805	<table class='targe_detail_paired'><tr><td>target:</td><td>5'</td><td>GGAGCCCCCUGGAGAGG</td><td>3'</td></tr><tr><td></td><td></td><td>|||:||**|||||||:*</td></tr><tr><td>miRNA:</td><td>3'</td><td >CCUUGGUUGACCUCUU-</td><td>5'</td></tr></table>
Chr03_9260	Pig.14556.1	mRNA	Pig.14556	BRD8-201	bromodomain-containing protein 8-like [Sus scrofa]	177	195	160	-33.38	miRNA: 3' uaGACCUCCUCGGUUCCCGu 5' |*||*|||||||||:||||* target: 5' aaCT-GAGGAGCCAGGGGCt 3'	178	197	-37	0.00025	<table class='targe_detail_paired'><tr><td>target:</td><td>5'</td><td>AGGAGCCAGGGGCU</td><td>3'</td></tr><tr><td></td><td></td><td>||||||||:||||*</td></tr><tr><td>miRNA:</td><td>3'</td><td >UCCUCGGUUCCCGU</td><td>5'</td></tr></table>
Chr02_7160	Pig.11909.1	mRNA	Pig.11909	DNMT3B-201	DNA (cytosine-5)-methyltransferase 3B isoform X6 [Sus scrofa]	2543	2567	163	-27.68	miRNA: 3' ugcccaggucGUGGUCCUGUCGUUc 5' :|**|*****||*:||||||||||* target: 5' gcttggagttCAATAGGACAGCAAa 3'	751	775	-32.7	0.009584	<table class='targe_detail_paired'><tr><td>target:</td><td>5'</td><td>CCAGUGGUUUGGCGAUGGCAAGU</td><td>3'</td></tr><tr><td></td><td></td><td>||||::*:**:|*||::|||||*</td></tr><tr><td>miRNA:</td><td>3'</td><td >GGUCGUGG--UC-CUGUCGUUC-</td><td>5'</td></tr></table>
Chr04_10515	Pig.23058.1	mRNA	Pig.23058	EBF4-201	transcription factor COE4 isoform X5 [Sus scrofa]	791	811	160	-30.37	miRNA: 3' cauGGUCUCUCC-CCUCCACu 5' ***||:|:|*||*|||||||| target: 5' tccCCGGGGTGGTGGAGGTGa 3'	793	812	-33.1	0.002752	<table class='targe_detail_paired'><tr><td>target:</td><td>5'</td><td>GGGUGGUGGAGGUGAC</td><td>3'</td></tr><tr><td></td><td></td><td>|:|*||*||||||||*</td></tr><tr><td>miRNA:</td><td>3'</td><td >CUCUCC-CCUCCACU-</td><td>5'</td></tr></table>
Chr09_23263	Pig.04324.1	mRNA	Pig.04324	EXD2-203	exonuclease 3'-5' domain-containing protein 2 isoform X3 [Sus scrofa]	1315	1337	163	-27.06	miRNA: 3' cuUCUCCCUUGGUU-GACCUCUu 5' *|:||||**:|||:*|||||||* target: 5' caGGAGGCTGCCAGCCTGGAGAc 3'	1314	1335	-31.6	0.006014	<table class='targe_detail_paired'><tr><td>target:</td><td>5'</td><td>GGGCUUGCGUCUGCUGGAGGAU</td><td>3'</td></tr><tr><td></td><td></td><td>|||***:|****:||||||:|*</td></tr><tr><td>miRNA:</td><td>3'</td><td >CCCU--UGGU--UGACCUCUU-</td><td>5'</td></tr></table>
Chr14_32455	Pig.14977.1	mRNA	Pig.14977	SULF2-201	extracellular sulfatase Sulf-2 isoform X2 [Sus scrofa]	574	596	166	-33.75	miRNA: 3' acGGUCGGU--CGGUCUGCGUCg 5' **||||:|:**||*||||||||| target: 5' ctCCAGTCGCTGCGAGACGCAGc 3'	575	595	-36.3	0.000855	<table class='targe_detail_paired'><tr><td>target:</td><td>5'</td><td>UCGCUGCGAGACGCAGCU</td><td>3'</td></tr><tr><td></td><td></td><td>:|:**||*|||||||||*</td></tr><tr><td>miRNA:</td><td>3'</td><td >GGU--CGGUCUGCGUCG-</td><td>5'</td></tr></table>
Chr05_13105	Pig.01927.1	mRNA	Pig.01927	ARHGAP19	rho GTPase-activating protein 19 isoform X1 [Odocoileus virginianus texanus]	10	31	160	-31.68	miRNA: 3' acCCCCGUGUCUCUUUCCCUCu 5' **||*|||*||*|||:|||||: target: 5' gaGGCGCAGAGTGAAGGGGAGg 3'	1	22	-35.2	0.000968	<table class='targe_detail_paired'><tr><td>target:</td><td>5'</td><td>ACCGAGGCGCAGAGUGAAGGGGAGGU</td><td>3'</td></tr><tr><td></td><td></td><td>*****|||:||||**|||:|||||:*</td></tr><tr><td>miRNA:</td><td>3'</td><td >-----CCGUGUCU--CUUUCCCUCU-</td><td>5'</td></tr></table>
Chr02_7160	Pig.03320.1	mRNA	Pig.03320	APBA1-202	amyloid beta A4 precursor protein-binding family A member 1 isoform X1 [Sus scrofa]	213	237	160	-27.34	miRNA: 3' ugcccagguCGUGGUCCUGUCGUUc 5' ***||****|||*|:|*|||||||| target: 5' cgaggcggtGCAGCGGTACAGCAAg 3'	216	240	-30.8	0.001814	<table class='targe_detail_paired'><tr><td>target:</td><td>5'</td><td>GCAACAGCGGCUGGCGGGUACCGUGGGCAGCGAGG</td><td>3'</td></tr><tr><td></td><td></td><td>**************|*:|:|||:*||:||||:||*</td></tr><tr><td>miRNA:</td><td>3'</td><td >A-------------GGUCGUGGU-CCUGUCGUUC-</td><td>5'</td></tr></table>
Chr02_7160	Pig.03587.1	mRNA	Pig.03587	ARNT2-203	aryl hydrocarbon receptor nuclear translocator 2 isoform X1 [Sus scrofa]	1947	1972	170	-36.59	miRNA: 3' ugcccaGGUCGUGGU-CCUGUCGUUc 5' :|****|||||||||*||||||||:* target: 5' gcaaagCCAGCACCACGGACAGCAGa 3'	1688	1712	-37.9	0.000688	<table class='targe_detail_paired'><tr><td>target:</td><td>5'</td><td>AAGCCAGCACCACGGACAGCAGA</td><td>3'</td></tr><tr><td></td><td></td><td>***|||||||||*||||||||:*</td></tr><tr><td>miRNA:</td><td>3'</td><td >---GGUCGUGGU-CCUGUCGUUC</td><td>5'</td></tr></table>
Chr02_7159	Pig.12330.1	mRNA	Pig.12330	TMPRSS9-201	transmembrane protease serine 9 [Sus scrofa]	1729	1754	160	-25.69	miRNA: 3' ugccCAGGUC-GUGGUCCUGUCGUUc 5' |***|||:*|*||||||*||||||:* target: 5' agcaGTCTTGCCACCAGAACAGCAGc 3'	1138	1162	-33.4	0.006098	<table class='targe_detail_paired'><tr><td>target:</td><td>5'</td><td>CCCACCUGGGCACCGCAUCCCUCUCAGGCAUCAGUGGGA</td><td>3'</td></tr><tr><td></td><td></td><td>*||*****:|||||***********|||***|||:::|*</td></tr><tr><td>miRNA:</td><td>3'</td><td >AGG-----UCGUGG-----------UCCU--GUCGUUC-</td><td>5'</td></tr></table>
Chr02_6599	Pig.15611.1	mRNA	Pig.15611	IFT172-202	LOW QUALITY PROTEIN: intraflagellar transport protein 172 homolog [Sus scrofa]	523	549	166	-31.56	miRNA: 3' acuGGAACGGGUG---U-CGGAACCGu 5' ***||*|||||||***|*||||||||* target: 5' cacCCGTGCCCACCCTATGCCTTGGCc 3'	523	545	-37.7	0.002181	<table class='targe_detail_paired'><tr><td>target:</td><td>5'</td><td>GUGCCCACCCUAUGCCUUGGCC</td><td>3'</td></tr><tr><td></td><td></td><td>*|||||||*****||||||||*</td></tr><tr><td>miRNA:</td><td>3'</td><td >-ACGGGUGU----CGGAACCGU</td><td>5'</td></tr></table>
Chr14_31925	Pig.14704.1	mRNA	Pig.14704	PLXND1-201	plexin-D1 isoform X1 [Sus scrofa]	5276	5299	162	-29.52	miRNA: 3' cccacaguggCGGGUGUGACCGGu 5' |*|*******||||*||||||||: target: 5' gtgaagacaaGCCCCCACTGGCCg 3'	3573	3596	-38.8	0.001719	<table class='targe_detail_paired'><tr><td>target:</td><td>5'</td><td>--GCCGCUCACCCUGGUCAU</td><td>3'</td></tr><tr><td></td><td></td><td>**:||||:|||*||||:||*</td></tr><tr><td>miRNA:</td><td>3'</td><td >AGUGGCGGGUGUGACCGGU-</td><td>5'</td></tr></table>
Chr02_7159	Pig.21096.1	mRNA	Pig.21096	SMPD1-201	sphingomyelin phosphodiesterase [Sus scrofa]	710	735	162	-27.77	miRNA: 3' ugCCCA-GGUCGUGGUCCUGUCGUUc 5' *|||*|*|::|*:|*||*|||||||| target: 5' ccGGATACTGGGGCGAGTACAGCAAg 3'	1472	1496	-32.5	0.006033	<table class='targe_detail_paired'><tr><td>target:</td><td>5'</td><td>-CCGGAUACUGGGGCGAGUACAGCAAGU</td><td>3'</td></tr><tr><td></td><td></td><td>*||:|*:||::||******||||||||*</td></tr><tr><td>miRNA:</td><td>3'</td><td >AGGUC-GUGGUCC------UGUCGUUC-</td><td>5'</td></tr></table>
Chr02_7160	Pig.21628.1	mRNA	Pig.21628	ADGRL1-201	adhesion G protein-coupled receptor L1 isoform X1 [Sus scrofa]	3201	3225	162	-22.54	miRNA: 3' ugcCCAGGUCGUGGUCCUGUCGUUc 5' :**|||*||**|**||*|||||||| target: 5' gaaGGTGCATAAGGAGTACAGCAAg 3'	3818	3842	-34.7	0.006911	<table class='targe_detail_paired'><tr><td>target:</td><td>5'</td><td>UCCAGUGGCCAGCCACCCAGCAGGG</td><td>3'</td></tr><tr><td></td><td></td><td>|||||:*:||||*****|||||:|*</td></tr><tr><td>miRNA:</td><td>3'</td><td >AGGUCG-UGGUCCU---GUCGUUC-</td><td>5'</td></tr></table>
Chr14_32455	Pig.07778.1	mRNA	Pig.07778	ROR2-201	tyrosine-protein kinase transmembrane receptor ROR2 [Sus scrofa]	1490	1510	167	-29.16	miRNA: 3' acGGUCGGUCGGUCUGCGUCg 5' **||||*|:**|||||||||* target: 5' ccCCAGGCGAGCAGACGCAGg 3'	1337	1357	-31.9	0.009609	<table class='targe_detail_paired'><tr><td>target:</td><td>5'</td><td>GCCCCAGGCGAGCAGACGCAGG</td><td>3'</td></tr><tr><td></td><td></td><td>|||***:||***|||||||||*</td></tr><tr><td>miRNA:</td><td>3'</td><td >CGG---UCG---GUCUGCGUCG</td><td>5'</td></tr></table>
Chr02_6599	Pig.09576.1	mRNA	Pig.09576	MGP-201	matrix Gla protein precursor [Sus scrofa]	20	42	160	-21.92	miRNA: 3' acuGGAACGGGUGUCGGAACCGu 5' |**||*|*|:*:|*||||||||* target: 5' tctCCGTCCTGGCTGCCTTGGCc 3'	7	29	-30.4	0.000827	<table class='targe_detail_paired'><tr><td>target:</td><td>5'</td><td>UGCUCCUUCUCUCCGUCCUGGCUGCCUUGGCC</td><td>3'</td></tr><tr><td></td><td></td><td>|||:|***************:|*||||||||*</td></tr><tr><td>miRNA:</td><td>3'</td><td >ACGGG---------------UGUCGGAACCGU</td><td>5'</td></tr></table>
Chr02_6600	Pig.15353.1	mRNA	Pig.15353	MIS18A-201	protein Mis18-alpha [Sus scrofa]	435	457	164	-25.34	miRNA: 3' uggaACGGGU--GUCGGAACCGu 5' |***||::||**||||||||||* target: 5' aggaTGTTCACTCAGCCTTGGCt 3'	438	458	-31	0.002181	<table class='targe_detail_paired'><tr><td>target:</td><td>5'</td><td>UUCACUCAGCCUUGGCU</td><td>3'</td></tr><tr><td></td><td></td><td>::|||**|||||||||*</td></tr><tr><td>miRNA:</td><td>3'</td><td >GGGUG--UCGGAACCGU</td><td>5'</td></tr></table>
Chr14_31925	Pig.18235.1	mRNA	Pig.18235	CKM-201	PREDICTED: creatine kinase B-type [Odobenus rosmarus divergens]	612	636	167	-33.15	miRNA: 3' cccaCAGUGGCGGGUG-UGACCGGu 5' ****|*||:*||||:|*|||||||* target: 5' ctcgGGCATGGCCCGCGACTGGCCc 3'	614	637	-38.2	0.000169	<table class='targe_detail_paired'><tr><td>target:</td><td>5'</td><td>CGCC-CCUGCUGCUGGCCU</td><td>3'</td></tr><tr><td></td><td></td><td>|:||*||::|*:||||||*</td></tr><tr><td>miRNA:</td><td>3'</td><td >GUGGCGGGUG-UGACCGGU</td><td>5'</td></tr></table>
Chr13_29335	Pig.16666.1	mRNA	Pig.16666	ZNF550-201	zinc finger protein 805-like [Sus scrofa]	247	268	167	-20.81	miRNA: 3' cuaAUGGUACCGUUGUUGUGUa 5' ***|:||**||::||||||||* target: 5' tccTGCCCCGGTGACAACACAa 3'	249	270	-29.4	0.002216	<table class='targe_detail_paired'><tr><td>target:</td><td>5'</td><td>CCCGGUGACAACACAA</td><td>3'</td></tr><tr><td></td><td></td><td>|**||::||||||||*</td></tr><tr><td>miRNA:</td><td>3'</td><td >GUACCGUUGUUGUGUA</td><td>5'</td></tr></table>
Chr02_7160	Pig.02594.1	mRNA	Pig.02594	ADAMTS2-201	A disintegrin and metalloproteinase with thrombospondin motifs 2 isoform X2 [Sus scrofa]	1860	1886	161	-33.25	miRNA: 3' ugCCCAGGUCG-UGGUC-CUGUCGUUc 5' *||||***|||*:||*|*||||||||| target: 5' ccGGGAGGAGCGGCCTGAGACAGCAAg 3'	466	490	-32.8	0.007614	<table class='targe_detail_paired'><tr><td>target:</td><td>5'</td><td>CUGCCGGGAGGAGCGGCCUGAGACAGCAAGG</td><td>3'</td></tr><tr><td></td><td></td><td>|:*********|||*:||*|*|||||||||*</td></tr><tr><td>miRNA:</td><td>3'</td><td >GG---------UCG-UGGUC-CUGUCGUUC-</td><td>5'</td></tr></table>
Chr02_7159	Pig.15945.1	mRNA	Pig.15945	MYCN-201	PREDICTED: N-myc proto-oncogene protein isoform X2 [Orcinus orca]	1148	1170	163	-23.58	miRNA: 3' ugcCCAGGUCGUGGUCCUGUCGUUc 5' :**|||||**|*|||**|||||||* target: 5' ggcGGTCCTCCTCCA--ACAGCAAa 3'	313	337	-34.5	0.002034	<table class='targe_detail_paired'><tr><td>target:</td><td>5'</td><td>-CCGGCUGGACCUUGGCCUGGCGCUCAGCAGC</td><td>3'</td></tr><tr><td></td><td></td><td>*||:||*********:||*||****|||||:*</td></tr><tr><td>miRNA:</td><td>3'</td><td >AGGUCG---------UGGUCCU---GUCGUUC</td><td>5'</td></tr></table>
Chr02_7160	Pig.14184.1	mRNA	Pig.14184	WNT6-201	PREDICTED: protein Wnt-6 [Octodon degus]	248	273	161	-26.15	miRNA: 3' ugcCCAGGUCGUGGUC-CUGUCGUUc 5' :|*||**|*||*||||**|||||||| target: 5' gctGGAACTGCTCCAGCCACAGCAAg 3'	911	935	-30.8	0.00624	<table class='targe_detail_paired'><tr><td>target:</td><td>5'</td><td>UCAUGGGCACCAACGACGGCAAA</td><td>3'</td></tr><tr><td></td><td></td><td>||***:||||||**|||:||||*</td></tr><tr><td>miRNA:</td><td>3'</td><td >AGG--UCGUGGUC-CUGUCGUUC</td><td>5'</td></tr></table>
Chr04_11054	Pig.04994.1	mRNA	Pig.04994	TOMM40L-201	mitochondrial import receptor subunit TOM40B isoform X1 [Sus scrofa]	292	317	166	-29.36	miRNA: 3' acaCCUCUUU--UUGUC-UCACCGUu 5' ***|||||*|**:||||*|||||||: target: 5' gtaGGAGATATGGACAGCAGTGGCAg 3'	291	313	-33.2	0.001288	<table class='targe_detail_paired'><tr><td>target:</td><td>5'</td><td>AGAUAUGGACAGCAGUGGCAGC</td><td>3'</td></tr><tr><td></td><td></td><td>|||***::||||*|||||||:*</td></tr><tr><td>miRNA:</td><td>3'</td><td >UCUU--UUUGUC-UCACCGUU-</td><td>5'</td></tr></table>
Chr03_8533	Pig.04292.1	mRNA	Pig.04292	PLEKHG3-201	pleckstrin homology domain-containing family G member 3 isoform X2 [Sus scrofa]	2132	2154	173	-36.37	miRNA: 3' ggacCUCCUUCUCC-CGUCCCUu 5' |:**|:|||||:||*|||||||: target: 5' ctatGGGGAAGGGGCGCAGGGAg 3'	2472	2493	-36	0.003389	<table class='targe_detail_paired'><tr><td>target:</td><td>5'</td><td>GGCAGCGGGCGGGCAGGGAC</td><td>3'</td></tr><tr><td></td><td></td><td>||****::|*|||||||||*</td></tr><tr><td>miRNA:</td><td>3'</td><td >CC----UUCUCCCGUCCCUU</td><td>5'</td></tr></table>
Chr04_11054	Pig.14446.1	mRNA	Pig.14446	GPR179-201	probable G-protein coupled receptor 179 [Sus scrofa]	366	390	160	-31.84	miRNA: 3' acACCUCUUUUUG--UCUCACCGUu 5' *||||||:|::||**:||||||:|* target: 5' cgTGGAGGAGGACGTGGAGTGGTAc 3'	366	388	-37.1	0.004182	<table class='targe_detail_paired'><tr><td>target:</td><td>5'</td><td>GGAGGACGUGGAGUGGUAC</td><td>3'</td></tr><tr><td></td><td></td><td>|:|::||**:||||||:|*</td></tr><tr><td>miRNA:</td><td>3'</td><td >CUUUUUG--UCUCACCGUU</td><td>5'</td></tr></table>
Chr02_4523	Pig.09306.1	mRNA	Pig.09306	PTK7-201	inactive tyrosine-protein kinase 7 [Sus scrofa]	1466	1485	165	-31.2	miRNA: 3' ccccaagCCGGGUCCGGGCc 5' |******||||||||||||* target: 5' gcatcgaGGCCCAGGCCCGa 3'	849	868	-32.6	0.008528	<table class='targe_detail_paired'><tr><td>target:</td><td>5'</td><td>AGGCCCAGGCCCGA</td><td>3'</td></tr><tr><td></td><td></td><td>*||||||||||||*</td></tr><tr><td>miRNA:</td><td>3'</td><td >GCCGGGUCCGGGCC</td><td>5'</td></tr></table>
Chr02_7159	Pig.17492.1	mRNA	Pig.17492	TUB-201	tubby protein homolog isoform X2 [Sus scrofa]	1952	1974	170	-29.5	miRNA: 3' ugccCAGGUCGUGGUCCUGUCGUUc 5' *|**|||||||*:|**||||||||| target: 5' ccctGTCCAGCTTC--GACAGCAAg 3'	1954	1978	-31.8	0.009023	<table class='targe_detail_paired'><tr><td>target:</td><td>5'</td><td>CCCUUGCGCCAGGAGCUGGCGGC</td><td>3'</td></tr><tr><td></td><td></td><td>*||**||:||||||**::||::*</td></tr><tr><td>miRNA:</td><td>3'</td><td >AGGU-CGUGGUCCU--GUCGUUC</td><td>5'</td></tr></table>
Chr14_32455	Pig.07991.1	mRNA	Pig.07991	HID1-201	protein HID1 isoform X2 [Sus scrofa]	48	67	161	-27.35	miRNA: 3' acGGUCGGUCGGUCUGCGUCg 5' **:||*|||*|*||||||||| target: 5' gcTCA-CCACCAAGACGCAGc 3'	1652	1672	-32.5	0.006518	<table class='targe_detail_paired'><tr><td>target:</td><td>5'</td><td>GGAGGAGCCCAGCCAAGCGUGGCG</td><td>3'</td></tr><tr><td></td><td></td><td>*****||*|||||||*:||::||*</td></tr><tr><td>miRNA:</td><td>3'</td><td >-----UC-GGUCGGUCUGCGUCG-</td><td>5'</td></tr></table>
Chr05_11955	Pig.09306.1	mRNA	Pig.09306	PTK7-201	inactive tyrosine-protein kinase 7 [Sus scrofa]	1809	1831	167	-29.85	miRNA: 3' uagguggaCGGUGUCCCGGAACu 5' :|*|****||||||*|||||||* target: 5' gtaccaggGCCACACGGCCTTGc 3'	1805	1827	-35	0.003516	<table class='targe_detail_paired'><tr><td>target:</td><td>5'</td><td>CCAGGGCCACACGGCCUUGC</td><td>3'</td></tr><tr><td></td><td></td><td>||***||||||*|||||||*</td></tr><tr><td>miRNA:</td><td>3'</td><td >GGA--CGGUGUCCCGGAACU</td><td>5'</td></tr></table>
Chr14_31925	Pig.12737.1	mRNA	Pig.12737	FXYD6	FXYD domain-containing ion transport regulator 6 precursor [Camelus ferus]	378	402	172	-32.65	miRNA: 3' cccACAGUGGCGGGU-GUGACCGGu 5' ***||*|*::|||||*||||||||| target: 5' cctTGGCTTTGCCCATCACTGGCCa 3'	491	514	-32.4	0.00251	<table class='targe_detail_paired'><tr><td>target:</td><td>5'</td><td>CUUUGCCCAUCACUGGCCAG</td><td>3'</td></tr><tr><td></td><td></td><td>|*::|||||*|||||||||*</td></tr><tr><td>miRNA:</td><td>3'</td><td >GUGGCGGGU-GUGACCGGU-</td><td>5'</td></tr></table>
Chr03_8533	Pig.19820.1	mRNA	Pig.19820	CBX2-201	chromobox protein homolog 2 isoform X1 [Sus scrofa]	948	968	162	-25.77	miRNA: 3' ggACCUCCUUCUCCCGUCCCUu 5' :*||||*|*|||**|||||||: target: 5' tgTGGA-GCAGAAAGCAGGGAg 3'	1307	1328	-32	0.005039	<table class='targe_detail_paired'><tr><td>target:</td><td>5'</td><td>GGAAGAGUGCAGGGGGU</td><td>3'</td></tr><tr><td></td><td></td><td>|||||||*||||||::*</td></tr><tr><td>miRNA:</td><td>3'</td><td >CCUUCUCCCGUCCCUU-</td><td>5'</td></tr></table>
Chr04_10515	Pig.14704.1	mRNA	Pig.14704	PLXND1-201	plexin-D1 isoform X1 [Sus scrofa]	3624	3644	173	-39.75	miRNA: 3' caUGGUCUCU-CCCCUCCACu 5' ||:||||||:*|||||||||: target: 5' gtGCCAGAGGTGGGGAGGTGg 3'	3620	3639	-41.5	0.000419	<table class='targe_detail_paired'><tr><td>target:</td><td>5'</td><td>AGAGGUGGGGAGGUGGC</td><td>3'</td></tr><tr><td></td><td></td><td>||||:*|||||||||:*</td></tr><tr><td>miRNA:</td><td>3'</td><td >UCUCU-CCCCUCCACU-</td><td>5'</td></tr></table>
Chr03_8533	Pig.19960.1	mRNA	Pig.19960	SPTBN2-201	spectrin beta chain, non-erythrocytic 2 isoform X2 [Sus scrofa]	7055	7077	162	-22.25	miRNA: 3' ggaCCUCCUU-CUCCCGUCCCUu 5' ::*|*||*||*||*||||||||| target: 5' ttcGCAGCAAGGACGGCAGGGAa 3'	4289	4310	-35.7	0.007247	<table class='targe_detail_paired'><tr><td>target:</td><td>5'</td><td>ACAGGAGGACCAGGGUGCAGGGGAG</td><td>3'</td></tr><tr><td></td><td></td><td>**||||:||****||*||||||:|*</td></tr><tr><td>miRNA:</td><td>3'</td><td >--UCCUUCU----CC-CGUCCCUU-</td><td>5'</td></tr></table>
Chr02_7160	Pig.14888.1	mRNA	Pig.14888	MEGF6-201	multiple epidermal growth factor-like domains protein 6 isoform X2 [Sus scrofa]	699	726	161	-34.5	miRNA: 3' ugcCCAGGUCGUGG---UCCUGUCGUUc 5' ***|*||||||*||***|||||:||||| target: 5' tgaGTTCCAGCTCCAGGAGGACGGCAAg 3'	693	717	-37.2	0.002687	<table class='targe_detail_paired'><tr><td>target:</td><td>5'</td><td>UGAGUUCCAGCUCCAGGAGGACGGCAAGC</td><td>3'</td></tr><tr><td></td><td></td><td>*****||||||*||***|||||:|||||*</td></tr><tr><td>miRNA:</td><td>3'</td><td >-----AGGUCGUGG---UCCUGUCGUUC-</td><td>5'</td></tr></table>
Chr03_9260	Pig.02998.1	mRNA	Pig.02998	COL8A2-201	hypothetical protein CB1_000884024 [Camelus ferus]	893	912	160	-34.52	miRNA: 3' uagaCCUCCUCGGUUCCCGu 5' ****||:|||||||:||||* target: 5' ccagGGGGGAGCCAGGGGCt 3'	49	68	-31.3	0.009746	<table class='targe_detail_paired'><tr><td>target:</td><td>5'</td><td>GGGAGCCAGGGGCU</td><td>3'</td></tr><tr><td></td><td></td><td>:|||||||:||||*</td></tr><tr><td>miRNA:</td><td>3'</td><td >UCCUCGGUUCCCGU</td><td>5'</td></tr></table>
Chr02_6600	Pig.05972.1	mRNA	Pig.05972	RAI2-201	retinoic acid-induced protein 2 isoform X1 [Sus scrofa]	262	282	163	-26.79	miRNA: 3' ugGAACGGGUGUCGGAACCGu 5' :*||*|*||*|*||||||||* target: 5' gaCTCGGCCCCCGCCTTGGCc 3'	258	278	-32.9	0.003707	<table class='targe_detail_paired'><tr><td>target:</td><td>5'</td><td>CUCGGCCC-CCGCCUUGGCC</td><td>3'</td></tr><tr><td></td><td></td><td>****||||*|*||||||||*</td></tr><tr><td>miRNA:</td><td>3'</td><td >----CGGGUGUCGGAACCGU</td><td>5'</td></tr></table>
Chr02_6599	Pig.09569.1	mRNA	Pig.09569	PLBD2-201	phospholipase B-like 1 precursor [Sus scrofa]	1077	1099	165	-27.78	miRNA: 3' acUGGAACGGGUGUCGGAACCGu 5' **|:||***|:|::||||||||| target: 5' aaATCTGAACTATGGCCTTGGCa 3'	1061	1083	-34.5	0.001678	<table class='targe_detail_paired'><tr><td>target:</td><td>5'</td><td>GAAGAAGGUAAAUCUGAACUAUGGCCUUGGCAA</td><td>3'</td></tr><tr><td></td><td></td><td>**************||**|:|::|||||||||*</td></tr><tr><td>miRNA:</td><td>3'</td><td >--------------ACG-GGUGUCGGAACCGU-</td><td>5'</td></tr></table>
Chr05_11955	Pig.17908.1	mRNA	Pig.17908	PARP12-201	poly [ADP-ribose]	348	370	161	-24.77	miRNA: 3' uaGGUGGACGGUGUCCCGGAACu 5' **:||:|***:|||*|||||||| target: 5' cgTCATCCAGTACACGGCCTTGa 3'	351	373	-27.2	0.008485	<table class='targe_detail_paired'><tr><td>target:</td><td>5'</td><td>GUA--CAC--GGCCUUGAC</td><td>3'</td></tr><tr><td></td><td></td><td>*:***|||**||||||||*</td></tr><tr><td>miRNA:</td><td>3'</td><td >GGACGGUGUCCCGGAACU-</td><td>5'</td></tr></table>
Chr04_10515	Pig.05789.1	mRNA	Pig.05789	EMID1-208	EMI domain-containing protein 1 isoform X1 [Sus scrofa]	266	285	162	-21.65	miRNA: 3' caUGGUCUCUCCCCUCCACu 5' **:||*|*|||*|||||||* target: 5' caGCCCGCGAGTGGAGGTGc 3'	1502	1521	-30.4	0.009578	<table class='targe_detail_paired'><tr><td>target:</td><td>5'</td><td>GAGACACUGAGGGGGGGGUGGU</td><td>3'</td></tr><tr><td></td><td></td><td>||||*******||||:||||:*</td></tr><tr><td>miRNA:</td><td>3'</td><td >CUCU-------CCCCUCCACU-</td><td>5'</td></tr></table>
Chr02_7159	Pig.17052.1	mRNA	Pig.17052	FOXRED2-201	FAD-dependent oxidoreductase domain-containing protein 2 precursor [Sus scrofa]	2025	2049	177	-30.33	miRNA: 3' ugccCAGGUCGUGGUCCUGUCGUUc 5' *|**||||||**|:*|||||||||* target: 5' tccaGTCCAGGCCTTGGACAGCAAc 3'	750	774	-34	0.003514	<table class='targe_detail_paired'><tr><td>target:</td><td>5'</td><td>CUCCAGUCCAGGCCUUGGACAGCAAC</td><td>3'</td></tr><tr><td></td><td></td><td>*|||||:****:||**|||||||||*</td></tr><tr><td>miRNA:</td><td>3'</td><td >-AGGUCG----UGGU-CCUGUCGUUC</td><td>5'</td></tr></table>
Chr02_7159	Pig.12256.1	mRNA	Pig.12256	UHRF1-201	E3 ubiquitin-protein ligase UHRF1 [Sus scrofa]	1710	1737	160	-25.52	miRNA: 3' ugccCAGGUC---GUGGUCCUGUCGUUc 5' :***|||*||***|:|*||*|||||||| target: 5' gaacGTCAAGGGCCGCAAGCACAGCAAg 3'	480	504	-32.5	0.008775	<table class='targe_detail_paired'><tr><td>target:</td><td>5'</td><td>UUCAGAGUCCAGGUCAGCGAGU</td><td>3'</td></tr><tr><td></td><td></td><td>|:|||*:*|||||*||||:||*</td></tr><tr><td>miRNA:</td><td>3'</td><td >AGGUCGU-GGUCCUGUCGUUC-</td><td>5'</td></tr></table>
Chr02_6599	Pig.14541.1	mRNA	Pig.14541	TGFBI-202	LOW QUALITY PROTEIN: transforming growth factor-beta-induced protein ig-h3 [Sus scrofa]	17	39	165	-29.7	miRNA: 3' acuggaACGGGUGUCGGAACCGu 5' *|*:**|||||*:*||||||||: target: 5' ggctgcTGCCCCTCGCCTTGGCg 3'	16	38	-35.5	0.00151	<table class='targe_detail_paired'><tr><td>target:</td><td>5'</td><td>CUGCCCCUCGCCUUGGCGC</td><td>3'</td></tr><tr><td></td><td></td><td>*|||||*:*||||||||:*</td></tr><tr><td>miRNA:</td><td>3'</td><td >-ACGGGUGUCGGAACCGU-</td><td>5'</td></tr></table>
Chr02_7159	Pig.13689.1	mRNA	Pig.13689	ZNF629-201	PREDICTED: zinc finger protein 629 [Miniopterus natalensis]	488	514	164	-32.79	miRNA: 3' ugcCCAGGUCGUGGUC-C-UGUCGUuc 5' *|*|||*|||||||||*|*||||||** target: 5' cctGGTGCAGCACCAGCGCACAGCAca 3'	1100	1124	-32.3	0.009764	<table class='targe_detail_paired'><tr><td>target:</td><td>5'</td><td>-CGAGCGGCCCUACAAGUGCCCCGAGUGCGGCAAGA</td><td>3'</td></tr><tr><td></td><td></td><td>*|*|||:*||**************||*:|:|||||*</td></tr><tr><td>miRNA:</td><td>3'</td><td >AGGUCGU-GG--------------UCCUGUCGUUC-</td><td>5'</td></tr></table>
Chr03_8336	Pig.17321.1	mRNA	Pig.17321	KIFC1-201	kinesin-like protein KIFC1 isoform X1 [Sus scrofa]	1346	1366	162	-22.47	miRNA: 3' ucgcccUGAAACACCCGGUCAa 5' **:***:||||||*|||||||| target: 5' cctacaGCTTTGT-GGCCAGTt 3'	1337	1358	-31.6	0.008372	<table class='targe_detail_paired'><tr><td>target:</td><td>5'</td><td>GGGACUUAAAGGGUCAGUUA</td><td>3'</td></tr><tr><td></td><td></td><td>|||||||***|||:|||||*</td></tr><tr><td>miRNA:</td><td>3'</td><td >CCCUGAAACACCCGGUCAA-</td><td>5'</td></tr></table>
Chr14_31925	Pig.06507.1	mRNA	Pig.06507	CLCN2-201	chloride channel protein 2 isoform X2 [Sus scrofa]	1340	1363	161	-28.24	miRNA: 3' cccACAGUGGCGGGUGUGACCGGu 5' *|*|*|*:*:|:|::||||||||| target: 5' agtTCTGGATGTCTGCACTGGCCa 3'	1339	1362	-32.8	0.008238	<table class='targe_detail_paired'><tr><td>target:</td><td>5'</td><td>UCGCCGUCAUU-CUGGCCAA</td><td>3'</td></tr><tr><td></td><td></td><td>||:|||:|**:*|||||||*</td></tr><tr><td>miRNA:</td><td>3'</td><td >AGUGGCGGGUGUGACCGGU-</td><td>5'</td></tr></table>
Chr02_7160	Pig.03529.1	mRNA	Pig.03529	ATP8A2-201	phospholipid-transporting ATPase IB isoform X5 [Sus scrofa]	3297	3321	164	-23.42	miRNA: 3' ugcccagguCGUGGUCCUGUCGUUc 5' |*|*|****||*:|:|||||||||* target: 5' aagagcgatGCTTCGGGACAGCAAt 3'	3288	3312	-34.2	0.006627	<table class='targe_detail_paired'><tr><td>target:</td><td>5'</td><td>AAGAGCGAUGCUUCGGGACAGCAAU</td><td>3'</td></tr><tr><td></td><td></td><td>***|||:*****:|:|||||||||*</td></tr><tr><td>miRNA:</td><td>3'</td><td >AGGUCGU-----GGUCCUGUCGUUC</td><td>5'</td></tr></table>
Chr02_7159	Pig.16828.1	mRNA	Pig.16828	SSC5D-201	soluble scavenger receptor cysteine-rich domain-containing protein SSC5D isoform X2 [Sus scrofa]	1414	1437	161	-29.86	miRNA: 3' ugCCCAGGUCGUGGUCCUGUCGUUc 5' ||||**||*||:*:*|||||||||* target: 5' acGGCCCCTGCGGT-GGACAGCAAc 3'	1104	1128	-31.9	0.007392	<table class='targe_detail_paired'><tr><td>target:</td><td>5'</td><td>CCAAGGCGCCUU--CAGCAGGC</td><td>3'</td></tr><tr><td></td><td></td><td>||**:||:||****|||||:|*</td></tr><tr><td>miRNA:</td><td>3'</td><td >GG--UCGUGGUCCUGUCGUUC-</td><td>5'</td></tr></table>
Chr02_4930	Pig.17055.1	mRNA	Pig.17055	Apol7b	apolipoprotein L3-like [Sus scrofa]	286	312	165	-27.6	miRNA: 3' cgGUCC---ACACGGUGGUGGUUGCAg 5' **||||***||**|||:|*|||||||* target: 5' caCAGGGACTGCACCATCTCCAACGTg 3'	267	290	-31.5	0.003908	<table class='targe_detail_paired'><tr><td>target:</td><td>5'</td><td>GGUUGACAAGGUGCACAGGGACUGCACCAUCUCCAACGUG</td><td>3'</td></tr><tr><td></td><td></td><td>|||*******||||**********|||||***|||||||*</td></tr><tr><td>miRNA:</td><td>3'</td><td >CCA-------CACG----------GUGGU---GGUUGCAG</td><td>5'</td></tr></table>
Chr02_6599	Pig.19341.1	mRNA	Pig.19341	KCNQ4-201	potassium voltage-gated channel subfamily KQT member 4 isoform X1 [Sus scrofa]	932	958	164	-29.11	miRNA: 3' acUGGAACGGG----UGUCGGAACCGu 5' |*:|||||||:****:||*|||||||* target: 5' ttGCCTTGCCTGCTGGCATCCTTGGCt 3'	933	955	-36.2	0.001159	<table class='targe_detail_paired'><tr><td>target:</td><td>5'</td><td>UGCCUGCUGGCAUCCUUGGCU</td><td>3'</td></tr><tr><td></td><td></td><td>||||:****:||*|||||||*</td></tr><tr><td>miRNA:</td><td>3'</td><td >ACGGG----UGUCGGAACCGU</td><td>5'</td></tr></table>
Chr02_7160	Pig.12679.1	mRNA	Pig.12679	TIE1-201	tyrosine-protein kinase receptor Tie-1 isoform X6 [Sus scrofa]	1449	1473	163	-32.37	miRNA: 3' ugcccaGGUCGUGGUCCUGUCGUuc 5' :|****||:||*|||||||||||** target: 5' gcactaCCGGCCCCAGGACAGCAcc 3'	1758	1782	-37	0.00185	<table class='targe_detail_paired'><tr><td>target:</td><td>5'</td><td>-CCAGCGUCCAGGGCCCCGGUGAC</td><td>3'</td></tr><tr><td></td><td></td><td>*|||||:*|||||:***|:|::|*</td></tr><tr><td>miRNA:</td><td>3'</td><td >AGGUCGU-GGUCCU---GUCGUUC</td><td>5'</td></tr></table>
Chr02_7160	Pig.09661.1	mRNA	Pig.09661	AGPAT3-201	1-acyl-sn-glycerol-3-phosphate acyltransferase delta isoform X1 [Sus scrofa]	1094	1119	171	-31.01	miRNA: 3' ugcccAGGUCGUGGU-CCUGUCGUUc 5' *||**|*|:|||*||*|||||||||| target: 5' ccgccTACGGCAACATGGACAGCAAg 3'	1087	1111	-36.1	0.000499	<table class='targe_detail_paired'><tr><td>target:</td><td>5'</td><td>UCCGCCUACGGCAACAUGGACAGCAAGC</td><td>3'</td></tr><tr><td></td><td></td><td>|||******:|||*||*||||||||||*</td></tr><tr><td>miRNA:</td><td>3'</td><td >AGG------UCGUGGU-CCUGUCGUUC-</td><td>5'</td></tr></table>
Chr09_23263	Pig.09028.1	mRNA	Pig.09028	CMPK2-201	UMP-CMP kinase 2, mitochondrial [Sus scrofa]	1108	1130	163	-25.77	miRNA: 3' cuUCUCC-CUUGGUUGACCUCUu 5' *:|||||*|:*:*|:|||||||* target: 5' agAGAGGAGGTTGAGCTGGAGAc 3'	1072	1093	-31.5	0.004567	<table class='targe_detail_paired'><tr><td>target:</td><td>5'</td><td>GGAUCGAGGGCCGGGGCCUGGAGAGG</td><td>3'</td></tr><tr><td></td><td></td><td>||*****|::||::***|||||||:*</td></tr><tr><td>miRNA:</td><td>3'</td><td >CC-----CUUGGUU---GACCUCUU-</td><td>5'</td></tr></table>
Chr05_13105	Pig.20380.1	mRNA	Pig.20380	MOV10-203	RNA helicase Mov10l1 [Sus scrofa]	879	902	160	-24.71	miRNA: 3' accccCGUGUCUCU--UUCCCUCu 5' *****|*|:|||||**|||||||| target: 5' catctGGATAGAGAACAAGGGAGa 3'	2167	2188	-33.6	0.007316	<table class='targe_detail_paired'><tr><td>target:</td><td>5'</td><td>GGCACCGAAGCUCGUGAAGGGAGAA</td><td>3'</td></tr><tr><td></td><td></td><td>|||||*||*******:||||||||*</td></tr><tr><td>miRNA:</td><td>3'</td><td >CCGUGUCUC------UUUCCCUCU-</td><td>5'</td></tr></table>
Chr02_7024	Pig.11556.1	mRNA	Pig.11556	MKI67	proliferation marker protein Ki-67 isoform X9 [Sus scrofa]	4409	4430	160	-26.03	miRNA: 3' ucGCUGGCACUCCCUUCUCUCc 5' **|*|*|**|*||||||||||| target: 5' caCCAGCAAGTGGGAAGAGAGg 3'	7120	7141	-35.9	0.007479	<table class='targe_detail_paired'><tr><td>target:</td><td>5'</td><td>CCCCCAGGG-AGAGAGGG</td><td>3'</td></tr><tr><td></td><td></td><td>||***||||*|||||||*</td></tr><tr><td>miRNA:</td><td>3'</td><td >GGCACUCCCUUCUCUCC-</td><td>5'</td></tr></table>
Chr02_6600	Pig.21583.1	mRNA	Pig.21583	CPT1C-202	PREDICTED: carnitine O-palmitoyltransferase 1, brain isoform [Balaenoptera acutorostrata scammoni]	1712	1731	162	-26.88	miRNA: 3' uggaaCGGGUGUCGGAACCGu 5' :****|||||*:||||||||* target: 5' ggggaGCCCA-GGCCTTGGCt 3'	1705	1725	-33.3	0.004703	<table class='targe_detail_paired'><tr><td>target:</td><td>5'</td><td>GGGGAGCCCA-GGCCUUGGCU</td><td>3'</td></tr><tr><td></td><td></td><td>*****|||||*:||||||||*</td></tr><tr><td>miRNA:</td><td>3'</td><td >-----CGGGUGUCGGAACCGU</td><td>5'</td></tr></table>
Chr09_24226	Pig.16127.1	mRNA	Pig.16127	SARS2	LOW QUALITY PROTEIN: serine--tRNA ligase, mitochondrial [Sus scrofa]	893	912	168	-26.33	miRNA: 3' accaCAGUCUUCACCCUGAc 5' *|**|*||||:||||||||* target: 5' ggacGGCAGAGGTGGGACTt 3'	891	910	-31.9	0.00443	<table class='targe_detail_paired'><tr><td>target:</td><td>5'</td><td>GGCAGAGGUGGGACUU</td><td>3'</td></tr><tr><td></td><td></td><td>**||||:||||||||*</td></tr><tr><td>miRNA:</td><td>3'</td><td >--GUCUUCACCCUGAC</td><td>5'</td></tr></table>
Chr02_4523	Pig.14385.1	mRNA	Pig.14385	LAMB3-201	LOW QUALITY PROTEIN: laminin subunit beta-3 [Sus scrofa]	3167	3186	170	-40.37	miRNA: 3' ccccaaGCCGGGUCCGGGCc 5' *|****|||||||||||||| target: 5' cgcaggCGGCCCAGGCCCGg 3'	3161	3180	-41.6	0.000178	<table class='targe_detail_paired'><tr><td>target:</td><td>5'</td><td>AGGCGGCCCAGGCCCGGC</td><td>3'</td></tr><tr><td></td><td></td><td>***||||||||||||||*</td></tr><tr><td>miRNA:</td><td>3'</td><td >A--GCCGGGUCCGGGCC-</td><td>5'</td></tr></table>
Chr04_10516	Pig.07747.1	mRNA	Pig.07747	HR-201	PREDICTED: LOW QUALITY PROTEIN: lysine-specific demethylase hairless [Vicugna pacos]	708	730	168	-33.69	miRNA: 3' cauGGUCUCU---CCCCUCCACu 5' ***|||||||***|||||||||: target: 5' tccCCAGAGAACTGGGGAGGTGg 3'	710	729	-36.4	0.001847	<table class='targe_detail_paired'><tr><td>target:</td><td>5'</td><td>GAGAACUGGGGAGGUGGG</td><td>3'</td></tr><tr><td></td><td></td><td>||||***|||||||||:*</td></tr><tr><td>miRNA:</td><td>3'</td><td >CUCU---CCCCUCCACU-</td><td>5'</td></tr></table>
Chr03_7854	Pig.15799.1	mRNA	Pig.15799	POC1A-201	POC1 centriolar protein homolog A isoform X1 [Sus scrofa]	581	606	180	-30.37	miRNA: 3' ucAAGGU-GAGUCG-UGUGUACACAa 5' |*|||||*|*||||*:|||||||||* target: 5' acTTCCACCCCAGCGGCACATGTGTc 3'	582	605	-34	0.001464	<table class='targe_detail_paired'><tr><td>target:</td><td>5'</td><td>ACCCCAGCGGCACAUGUGUC</td><td>3'</td></tr><tr><td></td><td></td><td>||**||||*:|||||||||*</td></tr><tr><td>miRNA:</td><td>3'</td><td >UGA-GUCG-UGUGUACACAA</td><td>5'</td></tr></table>
Chr02_6599	Pig.05972.1	mRNA	Pig.05972	RAI2-201	retinoic acid-induced protein 2 isoform X1 [Sus scrofa]	260	282	163	-29.66	miRNA: 3' acugGAACGGGUGUCGGAACCGu 5' **:*||*|*||*|*||||||||* target: 5' ccgaCTCGGCCCCCGCCTTGGCc 3'	256	278	-37.3	0.000536	<table class='targe_detail_paired'><tr><td>target:</td><td>5'</td><td>GACUCGGCCC-CCGCCUUGGCC</td><td>3'</td></tr><tr><td></td><td></td><td>******||||*|*||||||||*</td></tr><tr><td>miRNA:</td><td>3'</td><td >AA----CGGGUGUCGGAACCGU</td><td>5'</td></tr></table>
Chr05_13105	Pig.13513.1	mRNA	Pig.13513	MDGA1-201	MAM domain-containing glycosylphosphatidylinositol anchor protein 1 [Sus scrofa]	2786	2807	160	-22.14	miRNA: 3' acccccGUGUCUCUUUCCCUCu 5' **|***|||*||*:|||||||| target: 5' acgtcaCACTGAAGAAGGGAGa 3'	2762	2783	-32.6	0.008797	<table class='targe_detail_paired'><tr><td>target:</td><td>5'</td><td>GACAUCGCCAUAGAUGACGUCACACUGAAGAAGGGAGAG</td><td>3'</td></tr><tr><td></td><td></td><td>|*******||:|||*||*************||||||||*</td></tr><tr><td>miRNA:</td><td>3'</td><td >C-------GUGUCU-CU-------------UUCCCUCU-</td><td>5'</td></tr></table>
Chr02_7159	Pig.15091.1	mRNA	Pig.15091	UMODL1-201	uromodulin-like 1 [Sus scrofa]	1262	1287	167	-26.98	miRNA: 3' ugcccAGGUCGUGGUC-CUGUCGUUc 5' *****|*||*|::|||*||||||||* target: 5' cgtccTGCAACGTCAGCGACAGCAAc 3'	76	100	-32.9	0.00607	<table class='targe_detail_paired'><tr><td>target:</td><td>5'</td><td>GUAGG-CCAGAGCCAGGCCAGCGGC</td><td>3'</td></tr><tr><td></td><td></td><td>***||*||||*:|||||*||||::*</td></tr><tr><td>miRNA:</td><td>3'</td><td >---CCAGGUCGUGGUCCUGUCGUUC</td><td>5'</td></tr></table>
Chr05_11955	Pig.13902.1	mRNA	Pig.13902	TUSC1-201	tumor suppressor candidate gene 1 protein [Sus scrofa]	903	925	169	-32.56	miRNA: 3' uaggugGACGGUGUCCCGGAACu 5' :*|*:*|*|||*||||||||||| target: 5' gccgggCAGCCCCAGGGCCTTGa 3'	902	924	-36.8	0.000285	<table class='targe_detail_paired'><tr><td>target:</td><td>5'</td><td>CGGGCAGCCCCAGGGCCUUGAG</td><td>3'</td></tr><tr><td></td><td></td><td>|*****|||*|||||||||||*</td></tr><tr><td>miRNA:</td><td>3'</td><td >GA----CGGUGUCCCGGAACU-</td><td>5'</td></tr></table>
Chr14_31925	Pig.16949.1	mRNA	Pig.16949	ARAP3-201	arf-GAP with Rho-GAP domain, ANK repeat and PH domain-containing protein 3 isoform X6 [Sus scrofa]	3051	3076	184	-44.31	miRNA: 3' ccCACAG-UGGCGG-GUGUGACCGGu 5' **|*|||*||||||*||||||||||| target: 5' ccGGGTCAACCGCCGCACACTGGCCa 3'	2412	2435	-35.3	0.005325	<table class='targe_detail_paired'><tr><td>target:</td><td>5'</td><td>CAACCGCCGCACACUGGCCAC</td><td>3'</td></tr><tr><td></td><td></td><td>|*||||||*|||||||||||*</td></tr><tr><td>miRNA:</td><td>3'</td><td >G-UGGCGG-GUGUGACCGGU-</td><td>5'</td></tr></table>
Chr14_31925	Pig.09306.1	mRNA	Pig.09306	PTK7-201	inactive tyrosine-protein kinase 7 [Sus scrofa]	1562	1586	167	-35.15	miRNA: 3' ccCACAGUGGCGGGU--GUGACCGGu 5' *||||*|*|:||:||**||||||||: target: 5' cgGTG-CCCTGCTCAGCCACTGGCCg 3'	2700	2723	-33.5	0.007263	<table class='targe_detail_paired'><tr><td>target:</td><td>5'</td><td>C-CUGCUCAGCCACUGGCCGA</td><td>3'</td></tr><tr><td></td><td></td><td>|*|:||:||**||||||||:*</td></tr><tr><td>miRNA:</td><td>3'</td><td >GUGGCGGGU--GUGACCGGU-</td><td>5'</td></tr></table>
Chr02_7159	Pig.10197.1	mRNA	Pig.10197	OLFML2A-201	olfactomedin-like protein 2A precursor [Sus scrofa]	935	957	164	-25.84	miRNA: 3' ugCCCAGGUCGUGGUCCUGUCGUUc 5' :*|||***:|||**||||||||||* target: 5' gaGGGAAAGGCA--AGGACAGCAAc 3'	425	449	-31.9	0.009821	<table class='targe_detail_paired'><tr><td>target:</td><td>5'</td><td>CCAGGGCCUCCGAGGCAGCAGA</td><td>3'</td></tr><tr><td></td><td></td><td>||||*:||***|*|:|||||:*</td></tr><tr><td>miRNA:</td><td>3'</td><td >GGUCGUGGU--C-CUGUCGUUC</td><td>5'</td></tr></table>
Chr02_4930	Pig.07453.1	mRNA	Pig.07453	MATN4-201	matrilin-4 [Sus scrofa]	516	540	161	-34.99	miRNA: 3' cgGUCCACACGGUG-GUGGUUGCAg 5' **::|||||||*:|*|:||:||||| target: 5' cgTGGGTGTGCAGCGCGCCGACGTc 3'	513	536	-43.3	3.8e-05	<table class='targe_detail_paired'><tr><td>target:</td><td>5'</td><td>GGGUGUGCAGCGCGCCGACGUCG</td><td>3'</td></tr><tr><td></td><td></td><td>:|||||||*:|*|:||:|||||*</td></tr><tr><td>miRNA:</td><td>3'</td><td >UCCACACGGUG-GUGGUUGCAG-</td><td>5'</td></tr></table>
Chr02_7160	Pig.12672.1	mRNA	Pig.12672	PTPRF-201	receptor-type tyrosine-protein phosphatase F isoform X11 [Sus scrofa]	73	96	161	-26.66	miRNA: 3' ugCCCAGGUCGUGGUCCUGUCGUUc 5' :|||||*|**||:*:*||||||||* target: 5' gcGGGTGC-CCATGGCGACAGCAAa 3'	998	1022	-35	0.008437	<table class='targe_detail_paired'><tr><td>target:</td><td>5'</td><td>UCCAGCCGUUGCGGGUGCAGCGAGA</td><td>3'</td></tr><tr><td></td><td></td><td>||||***|:**|:||*:||||:||*</td></tr><tr><td>miRNA:</td><td>3'</td><td >AGGU---CGUGGUCC-UGUCGUUC-</td><td>5'</td></tr></table>
Chr02_7160	Pig.02637.1	mRNA	Pig.02637	PPP1R3B-201	protein phosphatase 1 regulatory subunit 3B isoform X1 [Sus scrofa]	813	837	168	-27.66	miRNA: 3' ugcccagguCGUGGUCCUGUCGUUc 5' **|******|:||::|||||||||* target: 5' tggacagacGTACTGGGACAGCAAc 3'	811	835	-32.8	0.0021	<table class='targe_detail_paired'><tr><td>target:</td><td>5'</td><td>--CAGACGUACUGGGACAGCAAC</td><td>3'</td></tr><tr><td></td><td></td><td>**||***|:||::|||||||||*</td></tr><tr><td>miRNA:</td><td>3'</td><td >AGGU---CGUGGUCCUGUCGUUC</td><td>5'</td></tr></table>
Chr01_992	Pig.09158.1	mRNA	Pig.09158	SLC12A9-201	solute carrier family 12 member 9 isoform X1 [Sus scrofa]	1600	1618	161	-33.21	miRNA: 3' uaCGACGAGGUCCACUCCg 5' *|||||||||*||||:||* target: 5' ctGCTGCTCCTGGTGGGGa 3'	1599	1617	-37.7	0.00064	<table class='targe_detail_paired'><tr><td>target:</td><td>5'</td><td>CUCCUGGUGGGGA</td><td>3'</td></tr><tr><td></td><td></td><td>||||*||||:||*</td></tr><tr><td>miRNA:</td><td>3'</td><td >GAGGUCCACUCCG</td><td>5'</td></tr></table>
Chr02_4523	Pig.10552.1	mRNA	Pig.10552	IQGAP3-201	ras GTPase-activating-like protein IQGAP3 isoform X1 [Sus scrofa]	2395	2415	163	-30.72	miRNA: 3' ccccAAGCCG-GGUCCGGGCc 5' ****|*||||*|||||||||* target: 5' atcaTCCGGCTCCAGGCCCGc 3'	2385	2404	-34.8	0.006132	<table class='targe_detail_paired'><tr><td>target:</td><td>5'</td><td>GAGGAGCGGGCCCGGG</td><td>3'</td></tr><tr><td></td><td></td><td>**||**|:|||||||*</td></tr><tr><td>miRNA:</td><td>3'</td><td >AGCCGGGUCCGGGCC-</td><td>5'</td></tr></table>
Chr14_31925	Pig.19382.1	mRNA	Pig.19382	SBK1-201	serine/threonine-protein kinase SBK1 [Sus scrofa]	113	136	169	-30.21	miRNA: 3' cccACAGUGGCGGGUGUGACCGGu 5' ***||*|*|:*|*||||||||||: target: 5' cccTGACCCTCCGCACACTGGCCg 3'	1182	1205	-31.2	0.005929	<table class='targe_detail_paired'><tr><td>target:</td><td>5'</td><td>CAGGCGUGCCCCUCCUCACUGAAGACAUGCAGGCCCUGACCCUCCGCACACUGGCCGC</td><td>3'</td></tr><tr><td></td><td></td><td>***************||||:************||||***********|||||||||:*</td></tr><tr><td>miRNA:</td><td>3'</td><td >---------------AGUGG------------CGGG-----------UGUGACCGGU-</td><td>5'</td></tr></table>
Chr02_6600	Pig.19341.1	mRNA	Pig.19341	KCNQ4-201	potassium voltage-gated channel subfamily KQT member 4 isoform X1 [Sus scrofa]	938	958	163	-25.13	miRNA: 3' ugGAACGGGUGUCGGAACCGu 5' **|*|||:*:||*|||||||* target: 5' tgCCTGCTGGCATCCTTGGCt 3'	933	953	-36.1	0.001053	<table class='targe_detail_paired'><tr><td>target:</td><td>5'</td><td>GCCUGCUGGCAUCCUUGGCU</td><td>3'</td></tr><tr><td></td><td></td><td>|||:****:||*|||||||*</td></tr><tr><td>miRNA:</td><td>3'</td><td >CGGG----UGUCGGAACCGU</td><td>5'</td></tr></table>
Chr02_6599	Pig.09280.1	mRNA	Pig.09280	TMEM151A-202	transmembrane protein 151B [Sus scrofa]	330	354	160	-26.24	miRNA: 3' acUGGAACGGGUGU--CGGAACCGu 5' *|:|:*||:|:|||***|||||||* target: 5' cgGCTATGTCTACATCCCCTTGGCc 3'	330	352	-32.8	0.00407	<table class='targe_detail_paired'><tr><td>target:</td><td>5'</td><td>GGGCGCCGCGGGCUUGGCC</td><td>3'</td></tr><tr><td></td><td></td><td>**||*||:|:|*||||||*</td></tr><tr><td>miRNA:</td><td>3'</td><td >A-CG-GGUGUCGGAACCGU</td><td>5'</td></tr></table>
Chr03_8533	Pig.13057.1	mRNA	Pig.13057	HTR3E	uncharacterized protein LOC106510389 [Sus scrofa]	10	32	160	-22.6	miRNA: 3' ggaccUCCUUC-UCCCGUCCCUu 5' |****||||*|*||*|||||||| target: 5' cggtcAGGACGCAGAGCAGGGAa 3'	7	28	-29.3	0.00454	<table class='targe_detail_paired'><tr><td>target:</td><td>5'</td><td>UCAGGACGCAGAGCAGGGAAG</td><td>3'</td></tr><tr><td></td><td></td><td>**||||*|*||*||||||||*</td></tr><tr><td>miRNA:</td><td>3'</td><td >--UCCUUC-UCCCGUCCCUU-</td><td>5'</td></tr></table>
Chr04_10516	Pig.05078.1	mRNA	Pig.05078	ENHO-201	Adropin [Tupaia chinensis]	183	202	169	-28.96	miRNA: 3' cauGGUCUCUCCCCUCCACu 5' |**||||:|:|*|||||||* target: 5' gccCCAGGGGGAGGAGGTGc 3'	185	204	-31.1	0.002372	<table class='targe_detail_paired'><tr><td>target:</td><td>5'</td><td>GGGGGAGGAGGUGC</td><td>3'</td></tr><tr><td></td><td></td><td>|:|:|*|||||||*</td></tr><tr><td>miRNA:</td><td>3'</td><td >CUCUCCCCUCCACU</td><td>5'</td></tr></table>
Chr03_9260	Pig.12887.1	mRNA	Pig.12887	ARAP1-201	LOW QUALITY PROTEIN: arf-GAP with Rho-GAP domain, ANK repeat and PH domain-containing protein 1 [Sus scrofa]	653	672	160	-33.85	miRNA: 3' uagaCCUCCUCGGUUCCCGu 5' *|**|||||:||||:||||* target: 5' ctgaGGAGGGGCCAGGGGCc 3'	117	136	-33.5	0.008733	<table class='targe_detail_paired'><tr><td>target:</td><td>5'</td><td>AGGGGCCAGGGGCC</td><td>3'</td></tr><tr><td></td><td></td><td>|||:||||:||||*</td></tr><tr><td>miRNA:</td><td>3'</td><td >UCCUCGGUUCCCGU</td><td>5'</td></tr></table>
Chr02_7160	Pig.21317.1	mRNA	Pig.21317	N4BP3-201	NEDD4-binding protein 3 [Sus scrofa]	177	201	160	-26.07	miRNA: 3' ugcccAGGUCGUGGUCCUGUCGUUc 5' :|***|||***|**||||||||||| target: 5' gcaccTCCCCAAGAAGGACAGCAAg 3'	404	428	-31.6	0.007542	<table class='targe_detail_paired'><tr><td>target:</td><td>5'</td><td>AGCUCCUCAGCUACCUGCACCUCCCCAAGAAGGACAGCAAGA</td><td>3'</td></tr><tr><td></td><td></td><td>***|||**********|||||*********|||||||||||*</td></tr><tr><td>miRNA:</td><td>3'</td><td >---AGGU---------CGUGG---------UCCUGUCGUUC-</td><td>5'</td></tr></table>
Chr02_7160	Pig.12330.1	mRNA	Pig.12330	TMPRSS9-201	transmembrane protease serine 9 [Sus scrofa]	1729	1754	160	-25.69	miRNA: 3' ugccCAGGUC-GUGGUCCUGUCGUUc 5' |***|||:*|*||||||*||||||:* target: 5' agcaGTCTTGCCACCAGAACAGCAGc 3'	1138	1162	-33.4	0.006098	<table class='targe_detail_paired'><tr><td>target:</td><td>5'</td><td>CCCACCUGGGCACCGCAUCCCUCUCAGGCAUCAGUGGGA</td><td>3'</td></tr><tr><td></td><td></td><td>*||*****:|||||***********|||***|||:::|*</td></tr><tr><td>miRNA:</td><td>3'</td><td >AGG-----UCGUGG-----------UCCU--GUCGUUC-</td><td>5'</td></tr></table>
Chr14_31925	Pig.09302.1	mRNA	Pig.09302	TTBK1-201	tau-tubulin kinase 1 [Sus scrofa]	2115	2137	160	-30.67	miRNA: 3' ccCACAGUGGCGGGUGUGACCGGu 5' **|||*||*:||*|||:||||||: target: 5' acGTGGCA-TGCACACGCTGGCCg 3'	2863	2886	-34.2	0.007932	<table class='targe_detail_paired'><tr><td>target:</td><td>5'</td><td>CGUGGCAUGCACACGCUGGCCGA</td><td>3'</td></tr><tr><td></td><td></td><td>*||*:|*:||*|||:||||||:*</td></tr><tr><td>miRNA:</td><td>3'</td><td >-CAGUG-GCGGGUGUGACCGGU-</td><td>5'</td></tr></table>
Chr02_6599	Pig.16413.1	mRNA	Pig.16413	ACP2-203	lysosomal acid phosphatase precursor [Sus scrofa]	1112	1134	161	-24.31	miRNA: 3' acuggaACGGGUGUCGGAACCGu 5' **:***||*:|:::||||||||* target: 5' cagaggTGATCGTGGCCTTGGCt 3'	1096	1118	-30.5	0.007738	<table class='targe_detail_paired'><tr><td>target:</td><td>5'</td><td>AUGGCCCCAGGGCUUUGGUC</td><td>3'</td></tr><tr><td></td><td></td><td>***|*||||*:||:||||:*</td></tr><tr><td>miRNA:</td><td>3'</td><td >A--C-GGGUGUCGGAACCGU</td><td>5'</td></tr></table>
Chr02_7159	Pig.09306.1	mRNA	Pig.09306	PTK7-201	inactive tyrosine-protein kinase 7 [Sus scrofa]	3098	3123	166	-32.96	miRNA: 3' ugCCCAGGUCGUGGU-CCUGUCGUUc 5' **||***||||*|::*|||||||||| target: 5' tgGGAGACAGCTCTGCGGACAGCAAg 3'	205	229	-34.9	0.004199	<table class='targe_detail_paired'><tr><td>target:</td><td>5'</td><td>CUACCGCUGCAUAGGCCAGGGCCAGCGGGG</td><td>3'</td></tr><tr><td></td><td></td><td>|:|**||*******:|||||:*||||::|*</td></tr><tr><td>miRNA:</td><td>3'</td><td >GGU--CG-------UGGUCCU-GUCGUUC-</td><td>5'</td></tr></table>
Chr05_13105	Pig.03534.1	mRNA	Pig.03534	C1QTNF9	complement C1q and tumor necrosis factor-related protein 9 [Sus scrofa]	558	576	160	-24.86	miRNA: 3' acCCCCGUGUCUCUUUCCCUCu 5' |*||||***|||*||||||||| target: 5' tcGGGG---AGAAAAAGGGAGa 3'	371	392	-29.2	0.009999	<table class='targe_detail_paired'><tr><td>target:</td><td>5'</td><td>GGCUGGAAAGGGGAUCGGGGAGAA</td><td>3'</td></tr><tr><td></td><td></td><td>|||*****||:|:|**:||||||*</td></tr><tr><td>miRNA:</td><td>3'</td><td >CCGUG---UCUCUU--UCCCUCU-</td><td>5'</td></tr></table>
Chr02_7024	Pig.23215.1	mRNA	Pig.23215	RNPEP-201	aminopeptidase B [Sus scrofa]	613	635	167	-27.28	miRNA: 3' ucGCUG-GCACUCCCUUCUCUCc 5' :*:|||*|*||:|*||||||||| target: 5' gcTGACACCTGGGAGAAGAGAGg 3'	609	630	-31.5	0.008421	<table class='targe_detail_paired'><tr><td>target:</td><td>5'</td><td>UGACACC-UGGGAGAAGAGAGGC</td><td>3'</td></tr><tr><td></td><td></td><td>****|||*||:|*|||||||||*</td></tr><tr><td>miRNA:</td><td>3'</td><td >----UGGCACUCCCUUCUCUCC-</td><td>5'</td></tr></table>
Chr02_7159	Pig.12672.1	mRNA	Pig.12672	PTPRF-201	receptor-type tyrosine-protein phosphatase F isoform X11 [Sus scrofa]	73	96	161	-26.66	miRNA: 3' ugCCCAGGUCGUGGUCCUGUCGUUc 5' :|||||*|**||:*:*||||||||* target: 5' gcGGGTGC-CCATGGCGACAGCAAa 3'	998	1022	-35	0.008437	<table class='targe_detail_paired'><tr><td>target:</td><td>5'</td><td>UCCAGCCGUUGCGGGUGCAGCGAGA</td><td>3'</td></tr><tr><td></td><td></td><td>||||***|:**|:||*:||||:||*</td></tr><tr><td>miRNA:</td><td>3'</td><td >AGGU---CGUGGUCC-UGUCGUUC-</td><td>5'</td></tr></table>
Chr02_7159	Pig.03587.1	mRNA	Pig.03587	ARNT2-203	aryl hydrocarbon receptor nuclear translocator 2 isoform X1 [Sus scrofa]	1947	1972	170	-36.59	miRNA: 3' ugcccaGGUCGUGGU-CCUGUCGUUc 5' :|****|||||||||*||||||||:* target: 5' gcaaagCCAGCACCACGGACAGCAGa 3'	1688	1712	-37.9	0.000688	<table class='targe_detail_paired'><tr><td>target:</td><td>5'</td><td>AAGCCAGCACCACGGACAGCAGA</td><td>3'</td></tr><tr><td></td><td></td><td>***|||||||||*||||||||:*</td></tr><tr><td>miRNA:</td><td>3'</td><td >---GGUCGUGGU-CCUGUCGUUC</td><td>5'</td></tr></table>
Chr02_7159	Pig.14558.1	mRNA	Pig.14558	KIF20A-201	kinesin-like protein KIF20A isoform X2 [Sus scrofa]	1365	1389	166	-24.37	miRNA: 3' ugcCCAGGUCGUGGUCCUGUCGUUc 5' *:*|||:|**:*||:*||||||||* target: 5' tttGGTTCCCTTCCGTGACAGCAAa 3'	750	774	-38.8	0.000574	<table class='targe_detail_paired'><tr><td>target:</td><td>5'</td><td>CACCAGCACCAGUUUUGACAGUGGC</td><td>3'</td></tr><tr><td></td><td></td><td>**||||||||||****|||||:::*</td></tr><tr><td>miRNA:</td><td>3'</td><td >A-GGUCGUGGUC----CUGUCGUUC</td><td>5'</td></tr></table>
Chr02_7160	Pig.05769.1	mRNA	Pig.05769	CENPF-201	LOW QUALITY PROTEIN: coiled-coil domain-containing protein 157 [Sus scrofa]	544	566	160	-40.59	miRNA: 3' ugCCCAGGUCGUGGUCCUGUCGUUc 5' **||||||||**|||||||:|||:* target: 5' caGGGTCCAG--CCAGGACGGCAGa 3'	1357	1381	-32.3	0.007745	<table class='targe_detail_paired'><tr><td>target:</td><td>5'</td><td>CCA--GCCAGGACGGCAGA</td><td>3'</td></tr><tr><td></td><td></td><td>|||**:|||||||:|||:*</td></tr><tr><td>miRNA:</td><td>3'</td><td >GGUCGUGGUCCUGUCGUUC</td><td>5'</td></tr></table>
Chr02_4523	Pig.22141.1	mRNA	Pig.22141	DGKQ-202	diacylglycerol kinase theta isoform X1 [Sus scrofa]	2714	2734	166	-31.87	miRNA: 3' ccccaAGCCGG-GUCCGGGCc 5' *****||||||*||||||||* target: 5' tcatcTCGGCCGCAGGCCCGa 3'	112	131	-32.4	0.008195	<table class='targe_detail_paired'><tr><td>target:</td><td>5'</td><td>CAUGAUCAUCUCGGCCGCAGGCCCGA</td><td>3'</td></tr><tr><td></td><td></td><td>**********||||||*||||||||*</td></tr><tr><td>miRNA:</td><td>3'</td><td >----------AGCCGG-GUCCGGGCC</td><td>5'</td></tr></table>
Chr14_31925	Pig.17818.1	mRNA	Pig.17818	GRIP1-201	glutamate receptor-interacting protein 2 isoform X5 [Sus scrofa]	270	295	161	-31.15	miRNA: 3' cccacAGU-GGCG-GGUGUGACCGGu 5' ||***|||*||||**|*||||||||* target: 5' ggtcaTCAGCCGCAACCCACTGGCCc 3'	220	243	-28.8	0.002612	<table class='targe_detail_paired'><tr><td>target:</td><td>5'</td><td>CAUCAGCCGCAACCCACUGGCCC</td><td>3'</td></tr><tr><td></td><td></td><td>||:|*|||*||***||||||||*</td></tr><tr><td>miRNA:</td><td>3'</td><td >GUGG-CGG-GU---GUGACCGGU</td><td>5'</td></tr></table>
ssc-miR-6782-3p	MSTRG.9602.1	mRNA	MSTRG.9602			4376	4400	166	-34.25	miRNA: 3' guCCCGCC--CU--CUGGUCUCCAGu 5' *|||||||**||**|::||||||||* target: 5' aaGGGCGGCCGACGGGTCAGAGGTC- 3'	4372	4393	-35.4	0.004423	<table class='targe_detail_paired'><tr><td>target:</td><td>5'</td><td>UGGGGCGGGCCGAGCCGUGGGGUCAC</td><td>3'</td></tr><tr><td></td><td></td><td>:|||**:|:||:******|:|||||*</td></tr><tr><td>miRNA:</td><td>3'</td><td >GCCC--UCUGGU------CUCCAGU-</td><td>5'</td></tr></table>
ssc-miR-6782-3p	MSTRG.6225.2	mRNA	MSTRG.6225			3115	3138	163	-38.46	miRNA: 3' guCCC--GCCCUCUGGUCUCCAGu 5' |*|||**|||||||*|||:||||: target: 5' ctGGGCCCGGGAGAGCAGGGGTCg 3'	2428	2449	-34.9	0.006448	<table class='targe_detail_paired'><tr><td>target:</td><td>5'</td><td>CCGGGAGAGCAGGGGUCGA</td><td>3'</td></tr><tr><td></td><td></td><td>**||||||*|||:||||:*</td></tr><tr><td>miRNA:</td><td>3'</td><td >--CCCUCUGGUCUCCAGU-</td><td>5'</td></tr></table>
ssc-miR-6782-3p	MSTRG.24540.1	mRNA	MSTRG.24540			654	675	163	-25.41	miRNA: 3' gucccgcCCUCUGGUCUCCAGu 5' **|****||:|*|||||||||* target: 5' gtgataaGGGGCCCAGAGGTCt 3'	641	662	-33.1	0.004964	<table class='targe_detail_paired'><tr><td>target:</td><td>5'</td><td>GAGCCUGGUGAUAAGGG-GCCCAGAGGUCU</td><td>3'</td></tr><tr><td></td><td></td><td>**************|||*|*|||||||||*</td></tr><tr><td>miRNA:</td><td>3'</td><td >--------------CCCUCUGGUCUCCAGU</td><td>5'</td></tr></table>
ssc-miR-194a-3p	MSTRG.12911.1	mRNA	MSTRG.12911			4323	4342	160	-21.77	miRNA: 3' ucuAUUGUCGUCGGGGUGACc 5' |**||*||||**||||||||* target: 5' aatTACCAGC-CCCCCACTGt 3'	4285	4305	-34.5	0.006545	<table class='targe_detail_paired'><tr><td>target:</td><td>5'</td><td>CUGGUGCCCCACUGGC</td><td>3'</td></tr><tr><td></td><td></td><td>|*|**||||||||||*</td></tr><tr><td>miRNA:</td><td>3'</td><td >GUCGUCGGGGUGACC-</td><td>5'</td></tr></table>
ssc-miR-194a-3p	MSTRG.37010.2	mRNA	MSTRG.37010			342	363	160	-29.91	miRNA: 3' ucuaUUGUCGU-CGGGGUGACc 5' ||:*|:*||||*|:|||||||| target: 5' agggAGAAGCAGGTCCCACTGg 3'	343	363	-32.7	0.004141	<table class='targe_detail_paired'><tr><td>target:</td><td>5'</td><td>ACAGGGCCCUCCAGGCCCCACUGGC</td><td>3'</td></tr><tr><td></td><td></td><td>||||*********:||||||||||*</td></tr><tr><td>miRNA:</td><td>3'</td><td >UGUCG--------UCGGGGUGACC-</td><td>5'</td></tr></table>
ssc-miR-7134-5p	MSTRG.17117.1	mRNA	MSTRG.17117			3365	3388	161	-30.71	miRNA: 3' ccuAUCCC---UUGGGCGCCUGUa 5' ***|:|||***::||||||||||* target: 5' tctTGGGGTCTGGCCCGCGGACAg 3'	3358	3378	-37.4	0.004713	<table class='targe_detail_paired'><tr><td>target:</td><td>5'</td><td>UUGGGGUCUGGCCCGCGGACAG</td><td>3'</td></tr><tr><td></td><td></td><td>**:|||****:||||||||||*</td></tr><tr><td>miRNA:</td><td>3'</td><td >--UCCCU---UGGGCGCCUGUA</td><td>5'</td></tr></table>
ssc-miR-6782-3p	MSTRG.30569.1	mRNA	MSTRG.30569			6180	6202	165	-27.19	miRNA: 3' guccCGCCC-UCUGGUCUCCAGu 5' |***|:|||*||:*||||||||* target: 5' ccacGTGGGCAGGACAGAGGTCc 3'	5753	5774	-36.5	0.007477	<table class='targe_detail_paired'><tr><td>target:</td><td>5'</td><td>CAUGCGGAGGUUCCCAGGCUAGGGGUCAA</td><td>3'</td></tr><tr><td></td><td></td><td>|****||||********:|:||:|||||*</td></tr><tr><td>miRNA:</td><td>3'</td><td >GC---CCUC--------UGGUCUCCAGU-</td><td>5'</td></tr></table>
Chr02_7160	MSTRG.30569.1	mRNA	MSTRG.30569			6018	6040	161	-20.73	miRNA: 3' ugccCAGGUCGUGGUCCUGUCGUUc 5' ||**|||||*|*|||**|||||||* target: 5' acttGTCCAAC-CCA-CACAGCAAc 3'	4155	4179	-37.4	0.005994	<table class='targe_detail_paired'><tr><td>target:</td><td>5'</td><td>GCUGCUGCCAGGACUGUAGCUGGCUGACAGCAAGG</td><td>3'</td></tr><tr><td></td><td></td><td>*|*||*:||||||**************|||||||*</td></tr><tr><td>miRNA:</td><td>3'</td><td >GGUCG-UGGUCCU--------------GUCGUUC-</td><td>5'</td></tr></table>
Chr14_31925	MSTRG.12911.1	mRNA	MSTRG.12911			1059	1083	165	-27.23	miRNA: 3' cccacaGUGG-CGGGUGUGACCGGu 5' ******||||**||||*|||||||* target: 5' atcctcCACCATCCCAAACTGGCCt 3'	1043	1066	-35.7	0.004665	<table class='targe_detail_paired'><tr><td>target:</td><td>5'</td><td>UGCUCAGCAUGCACACUGCCCGCUGUACUUUGGCCAG</td><td>3'</td></tr><tr><td></td><td></td><td>*************|||:||||:|******:||||||*</td></tr><tr><td>miRNA:</td><td>3'</td><td >-------------GUGGCGGGUGU-----GACCGGU-</td><td>5'</td></tr></table>
Chr05_13105	MSTRG.31378.2	mRNA	MSTRG.31378			6020	6041	162	-31.46	miRNA: 3' acccCCGUGUCUCUUUCCCUCu 5' *|**|||||*|:|||||||:|* target: 5' ggatGGCACTGGGAAAGGGGGt 3'	6012	6033	-37.8	0.002559	<table class='targe_detail_paired'><tr><td>target:</td><td>5'</td><td>GGCACUGGGAAAGGGGGU</td><td>3'</td></tr><tr><td></td><td></td><td>|||||*|:|||||||:|*</td></tr><tr><td>miRNA:</td><td>3'</td><td >CCGUGUCUCUUUCCCUCU</td><td>5'</td></tr></table>
Chr02_6599	MSTRG.12911.1	mRNA	MSTRG.12911			3662	3684	162	-31.89	miRNA: 3' acuggAACGGGUGUCGGAACCGu 5' *****||*:|||||||:|||||: target: 5' cttggTTTTCCACAGCTTTGGCg 3'	3653	3675	-35.7	0.00439	<table class='targe_detail_paired'><tr><td>target:</td><td>5'</td><td>CUUGGUUUUCCACAGCUUUGGCGG</td><td>3'</td></tr><tr><td></td><td></td><td>*|||****:|||||||:|||||:*</td></tr><tr><td>miRNA:</td><td>3'</td><td >-AAC----GGGUGUCGGAACCGU-</td><td>5'</td></tr></table>
Chr02_6906	MSTRG.6225.2	mRNA	MSTRG.6225			3567	3587	165	-28.21	miRNA: 3' acgCCCCUCCCGUCUCCAGUCu 5' ***||*||||*||*|||||||* target: 5' ctgGGTGAGGTCA-AGGTCAGc 3'	1610	1631	-35.2	0.005668	<table class='targe_detail_paired'><tr><td>target:</td><td>5'</td><td>GGCUGGCGGCCAGGGGCUUAUGAUGGUCAGAC</td><td>3'</td></tr><tr><td></td><td></td><td>||**********:||||****||*|||||||*</td></tr><tr><td>miRNA:</td><td>3'</td><td >CC----------UCCCGU---CU-CCAGUCU-</td><td>5'</td></tr></table>
Chr03_8533	MSTRG.6596.1	mRNA	MSTRG.6596			887	908	164	-35.92	miRNA: 3' ggACCUCCUUCUCCCGUCCCUu 5' **|||:||:||:|*||:||||: target: 5' gaTGGGGGGAGGGAGCGGGGAg 3'	888	909	-38.8	0.000363	<table class='targe_detail_paired'><tr><td>target:</td><td>5'</td><td>GGGAGGGAGCGGGGAGG</td><td>3'</td></tr><tr><td></td><td></td><td>||:||:|*||:||||:*</td></tr><tr><td>miRNA:</td><td>3'</td><td >CCUUCUCCCGUCCCUU-</td><td>5'</td></tr></table>
Chr02_7159	MSTRG.4577.2	mRNA	MSTRG.4577			2188	2214	160	-22.25	miRNA: 3' ugcCCAG-GUCGUGGUC-CUGUCGUUc 5' :|*||*|*||||**|||**|||||||* target: 5' gctGGCCACAGCCACAGCCACAGCAAt 3'	4416	4440	-35.4	0.005384	<table class='targe_detail_paired'><tr><td>target:</td><td>5'</td><td>CCGGCUUCCCUGUCACUGCGGCGGCAAGC</td><td>3'</td></tr><tr><td></td><td></td><td>||:||***||*******|*|:|:|||||*</td></tr><tr><td>miRNA:</td><td>3'</td><td >GGUCGU--GGU------C-CUGUCGUUC-</td><td>5'</td></tr></table>
Chr03_8533	MSTRG.9528.1	mRNA	MSTRG.9528			7394	7415	162	-29.72	miRNA: 3' ggacCUCCUUCUCCCGUCCCUu 5' |***|||***|:|||||||||: target: 5' cagtGAGTTTGGGGGCAGGGAg 3'	7373	7394	-41.6	0.000922	<table class='targe_detail_paired'><tr><td>target:</td><td>5'</td><td>AGGCGGAGCAGUGAGUUUGGGGGCAGGGAGG</td><td>3'</td></tr><tr><td></td><td></td><td>|||*:*************|:|||||||||:*</td></tr><tr><td>miRNA:</td><td>3'</td><td >UCCUU-------------CUCCCGUCCCUU-</td><td>5'</td></tr></table>
Chr02_6599	MSTRG.17117.1	mRNA	MSTRG.17117			8859	8881	164	-25.3	miRNA: 3' acuGGAACGGGUGUCGGAACCGu 5' ***|*||||:**::||||||||: target: 5' gccCGTTGCTGCTGGCCTTGGCg 3'	8841	8863	-37.3	0.005476	<table class='targe_detail_paired'><tr><td>target:</td><td>5'</td><td>ACAGGCCCGUUGCUGCUGGCCUUGGCGG</td><td>3'</td></tr><tr><td></td><td></td><td>****||||:*******::||||||||:*</td></tr><tr><td>miRNA:</td><td>3'</td><td >AA--CGGGU-------GUCGGAACCGU-</td><td>5'</td></tr></table>
Chr14_31925	MSTRG.9602.1	mRNA	MSTRG.9602			3173	3196	166	-35.39	miRNA: 3' ccCACAGUGGCGGGUGUGACCGGu 5' *||||*|:||*:**:||||||||| target: 5' tgGTGACGCCCTGAGCACTGGCCa 3'	55	78	-35.1	0.005651	<table class='targe_detail_paired'><tr><td>target:</td><td>5'</td><td>---CGCCCUGAGCACUGGCCAC</td><td>3'</td></tr><tr><td></td><td></td><td>***|||||***:|||||||||*</td></tr><tr><td>miRNA:</td><td>3'</td><td >GUGGCGGG---UGUGACCGGU-</td><td>5'</td></tr></table>
Chr14_31925	MSTRG.36474.1	mRNA	MSTRG.36474			576	600	165	-32.95	miRNA: 3' ccCACAG-UGGCGGGUGUGACCGGu 5' **|||*|*:|||||::|||||||:: target: 5' atGTGACTGCCGCCTGCACTGGCTg 3'	1703	1726	-35.9	0.007874	<table class='targe_detail_paired'><tr><td>target:</td><td>5'</td><td>CUGCCGCCUGCACUGGCUG</td><td>3'</td></tr><tr><td></td><td></td><td>|*:|||||::|||||||::</td></tr><tr><td>miRNA:</td><td>3'</td><td >G-UGGCGGGUGUGACCGGU</td><td>5'</td></tr></table>
Chr09_23263	MSTRG.6225.2	mRNA	MSTRG.6225			654	673	165	-28.03	miRNA: 3' cuUCUCCCUUGGUUGACCUCUu 5' |*||||||**|:::|||||||: target: 5' gtAGAGGG--CTGGCTGGAGAg 3'	2436	2457	-34.3	0.008343	<table class='targe_detail_paired'><tr><td>target:</td><td>5'</td><td>GGAGCAGGGCUGGGGGU</td><td>3'</td></tr><tr><td></td><td></td><td>|||:|**::||||:|:*</td></tr><tr><td>miRNA:</td><td>3'</td><td >CCUUGG-UUGACCUCUU</td><td>5'</td></tr></table>
Chr05_13105	MSTRG.36474.1	mRNA	MSTRG.36474			5304	5325	162	-24.53	miRNA: 3' acccCCGUGUCUCUUUCCCUCu 5' *|**|*|**||||:|||||||| target: 5' agaaGACTGAGAGGAAGGGAGa 3'	3431	3452	-36.6	0.00529	<table class='targe_detail_paired'><tr><td>target:</td><td>5'</td><td>GCUUCAACAUGCAGGGUGGGAGGAGGGGGGC</td><td>3'</td></tr><tr><td></td><td></td><td>||********:|||:|*****::||||:|:*</td></tr><tr><td>miRNA:</td><td>3'</td><td >CG--------UGUCUC-----UUUCCCUCU-</td><td>5'</td></tr></table>
Chr02_7160	MSTRG.7156.1	mRNA	MSTRG.7156			4110	4135	164	-24.82	miRNA: 3' ugccCAGGUCGUGGUC-CUGUCGUUc 5' :***|*||**||*|||*||||||||* target: 5' ggccGCCCCACAGCAGAGACAGCAAa 3'	2072	2096	-35.2	0.005522	<table class='targe_detail_paired'><tr><td>target:</td><td>5'</td><td>AGCCGGGACAGAAGGGCAGCAAGG</td><td>3'</td></tr><tr><td></td><td></td><td>**||:|*||***|||:|||||||*</td></tr><tr><td>miRNA:</td><td>3'</td><td >--GGUCGUGG--UCCUGUCGUUC-</td><td>5'</td></tr></table>
Chr02_4523	MSTRG.5060.1	mRNA	MSTRG.5060			2497	2515	160	-30.07	miRNA: 3' ccCCAAGCCGGGUCCGGGCc 5' **||*||*|*|||||||||| target: 5' ctGGCTCAG-CCAGGCCCGg 3'	2788	2807	-35.1	0.004675	<table class='targe_detail_paired'><tr><td>target:</td><td>5'</td><td>UGUCGGAAAUAGGUCUGGA</td><td>3'</td></tr><tr><td></td><td></td><td>**||||***:|||:|:||*</td></tr><tr><td>miRNA:</td><td>3'</td><td >--AGCCGG-GUCCGGGCC-</td><td>5'</td></tr></table>
Chr10_25226	MSTRG.9602.1	mRNA	MSTRG.9602			3096	3119	166	-37.98	miRNA: 3' ccCGCA-GGCCGCG-GGUGUGUGu 5' **|*||*|:||||:*||||||||* target: 5' taGGGTGCTGGCGTGCCACACACc 3'	4182	4203	-34.5	0.006538	<table class='targe_detail_paired'><tr><td>target:</td><td>5'</td><td>-CUGGCGUGCCACACACC</td><td>3'</td></tr><tr><td></td><td></td><td>*|:||||:*||||||||*</td></tr><tr><td>miRNA:</td><td>3'</td><td >AGGCCGCG-GGUGUGUGU</td><td>5'</td></tr></table>
Chr02_6906	MSTRG.21447.7	mRNA	MSTRG.21447			5709	5730	172	-30.91	miRNA: 3' acGCCCCUCCCGUCUCCAGUCu 5' **:|||||*|||**|||||||* target: 5' ccTGGGGATGGCTTAGGTCAGc 3'	5362	5383	-38.9	0.002378	<table class='targe_detail_paired'><tr><td>target:</td><td>5'</td><td>CAGGGCAGGGGUCAGAG</td><td>3'</td></tr><tr><td></td><td></td><td>*|||||||:|||||||*</td></tr><tr><td>miRNA:</td><td>3'</td><td >CUCCCGUCUCCAGUCU-</td><td>5'</td></tr></table>
Chr02_6906	MSTRG.16096.2	mRNA	MSTRG.16096			360	381	170	-34.27	miRNA: 3' acgcCCCUCCCGUCUCCAGUCu 5' |***|||*|*||:||||||||| target: 5' ttgtGGGTGTGCGGAGGTCAGa 3'	360	381	-37.8	0.001335	<table class='targe_detail_paired'><tr><td>target:</td><td>5'</td><td>GU-GUGCGGAGGUCAGAG</td><td>3'</td></tr><tr><td></td><td></td><td>|**|*||:|||||||||*</td></tr><tr><td>miRNA:</td><td>3'</td><td >CCUCCCGUCUCCAGUCU-</td><td>5'</td></tr></table>
Chr05_11955	MSTRG.17795.1	mRNA	MSTRG.17795			3680	3702	169	-34.46	miRNA: 3' uaGGUGGACGGUGUCCCGGAACu 5' **||||*|***:||||||||||| target: 5' caCCACGTTGAGCAGGGCCTTGa 3'	3673	3695	-41.3	0.000445	<table class='targe_detail_paired'><tr><td>target:</td><td>5'</td><td>CCACGUUGAGCAGGGCCUUGAG</td><td>3'</td></tr><tr><td></td><td></td><td>||**|::**:|||||||||||*</td></tr><tr><td>miRNA:</td><td>3'</td><td >GGA-CGG--UGUCCCGGAACU-</td><td>5'</td></tr></table>
Chr14_32455	MSTRG.2729.1	mRNA	MSTRG.2729			992	1013	161	-24.1	miRNA: 3' acgGUCGGUCG-GUCUGCGUCg 5' ***|||*|:||*::|||||||* target: 5' ccgCAGACGGCGTGGACGCAGa 3'	163	183	-34.9	0.004202	<table class='targe_detail_paired'><tr><td>target:</td><td>5'</td><td>GCCAACACGUUCCGCCAGGUGGCGCAGCU</td><td>3'</td></tr><tr><td></td><td></td><td>||||*********|||||***:||||||*</td></tr><tr><td>miRNA:</td><td>3'</td><td >CGGU---------CGGUC---UGCGUCG-</td><td>5'</td></tr></table>
Chr02_6600	MSTRG.12911.1	mRNA	MSTRG.12911			3664	3684	162	-28.54	miRNA: 3' uggAACGGGUGUCGGAACCGu 5' ***||*:|||||||:|||||: target: 5' tggTTTTCCACAGCTTTGGCg 3'	3657	3677	-35.1	0.005044	<table class='targe_detail_paired'><tr><td>target:</td><td>5'</td><td>GUUUUCCACAGCUUUGGCGG</td><td>3'</td></tr><tr><td></td><td></td><td>****:|||||||:|||||:*</td></tr><tr><td>miRNA:</td><td>3'</td><td >----GGGUGUCGGAACCGU-</td><td>5'</td></tr></table>
Chr05_13105	MSTRG.17551.3	mRNA	MSTRG.17551			1424	1445	164	-35.11	miRNA: 3' acCCCCGUGUCUCUUUCCCUCu 5' **||||::*:|||||:|||||: target: 5' aaGGGGTGGGGAGAAGGGGAGg 3'	1410	1431	-40.3	0.000361	<table class='targe_detail_paired'><tr><td>target:</td><td>5'</td><td>CUGGACCAAGGGGUGGGGAGAAGGGGAGGA</td><td>3'</td></tr><tr><td></td><td></td><td>|**:*************|||||:|||||:*</td></tr><tr><td>miRNA:</td><td>3'</td><td >GUGU-------------CUCUUUCCCUCU-</td><td>5'</td></tr></table>
Chr05_13105	MSTRG.17879.1	mRNA	MSTRG.17879			356	378	163	-29.06	miRNA: 3' acCCCCGUGUCUCU-UUCCCUCu 5' **||||::*:|*||*|||||||* target: 5' aaGGGGTGGGGCGAGAAGGGAGc 3'	3652	3673	-34.9	0.009233	<table class='targe_detail_paired'><tr><td>target:</td><td>5'</td><td>CGAGGGGGGAGGGAGGG</td><td>3'</td></tr><tr><td></td><td></td><td>|:*:|:|::||||||:*</td></tr><tr><td>miRNA:</td><td>3'</td><td >GUGUCUCUUUCCCUCU-</td><td>5'</td></tr></table>
Chr03_8533	MSTRG.7156.1	mRNA	MSTRG.7156			1156	1179	162	-35.44	miRNA: 3' ggACCUC-CUUCUC-CCGUCCCUu 5' **|||||*||||:|*|||||||:* target: 5' aaTGGAGAGAAGGGTGGCAGGGGc 3'	1156	1177	-38.7	0.001014	<table class='targe_detail_paired'><tr><td>target:</td><td>5'</td><td>GAGAAGGGUGGCAGGGGC</td><td>3'</td></tr><tr><td></td><td></td><td>|*||||:|*|||||||:*</td></tr><tr><td>miRNA:</td><td>3'</td><td >C-CUUCUC-CCGUCCCUU</td><td>5'</td></tr></table>
Chr14_31925	MSTRG.7213.2	mRNA	MSTRG.7213			342	365	161	-27.22	miRNA: 3' cccacagUGGCGGGUGUGACCGGu 5' *||****|::*||*|||||||||| target: 5' tggcaggATTCCCAACACTGGCCa 3'	1287	1310	-33.5	0.008978	<table class='targe_detail_paired'><tr><td>target:</td><td>5'</td><td>CGCCGCCCCAAGCCCACACCUGGUCC</td><td>3'</td></tr><tr><td></td><td></td><td>|:||||||*******|||*||||:|*</td></tr><tr><td>miRNA:</td><td>3'</td><td >GUGGCGGG-------UGU-GACCGGU</td><td>5'</td></tr></table>
Chr09_23263	MSTRG.6959.4	mRNA	MSTRG.6959			664	685	163	-21.85	miRNA: 3' cuucuccCUUGGUUGACCUCUu 5' **:****|*||||:|||||||* target: 5' acgccctGTACCAGCTGGAGAt 3'	652	673	-33.3	0.001189	<table class='targe_detail_paired'><tr><td>target:</td><td>5'</td><td>UCUGGGACGCCCUGUACCAGCUGGAGAU</td><td>3'</td></tr><tr><td></td><td></td><td>***||||********||||:|||||||*</td></tr><tr><td>miRNA:</td><td>3'</td><td >---CCCU--------UGGUUGACCUCUU</td><td>5'</td></tr></table>
Chr05_11955	MSTRG.44771.1	mRNA	MSTRG.44771			2196	2218	165	-34.81	miRNA: 3' uaGGUGGACGGUGUCCCGGAACu 5' :*||*||||||*|*||||:|||: target: 5' ggCCTCCTGCCTCTGGGCTTTGg 3'	2195	2217	-36.1	0.005718	<table class='targe_detail_paired'><tr><td>target:</td><td>5'</td><td>CUGCCUCUGGGCUUUGGU</td><td>3'</td></tr><tr><td></td><td></td><td>|||||*|*||||:|||:*</td></tr><tr><td>miRNA:</td><td>3'</td><td >GACGGUGUCCCGGAACU-</td><td>5'</td></tr></table>
Chr05_13105	MSTRG.9528.1	mRNA	MSTRG.9528			8176	8201	163	-31.44	miRNA: 3' acCCCCGU----GUCUCUUUCCCUCu 5' **||||||****||*:|:|||||||| target: 5' gaGGGGCAGGAGCATGGGAAGGGAGa 3'	8164	8185	-36.9	0.006336	<table class='targe_detail_paired'><tr><td>target:</td><td>5'</td><td>GGAAGGGGGAAGGGGGAA</td><td>3'</td></tr><tr><td></td><td></td><td>|*|*:|:|:|||||:||*</td></tr><tr><td>miRNA:</td><td>3'</td><td >CGUGUCUCUUUCCCUCU-</td><td>5'</td></tr></table>
Chr05_13105	MSTRG.7560.1	mRNA	MSTRG.7560			148	170	162	-24.23	miRNA: 3' accCCCGUGUC-UCUUUCCCUCu 5' ***||**|*||*||||||||||: target: 5' aaaGGAGAGAGAAGAAAGGGAGg 3'	221	242	-28.5	0.008297	<table class='targe_detail_paired'><tr><td>target:</td><td>5'</td><td>GAAGGGAAGAGCAGC-AGGGGGAGAG</td><td>3'</td></tr><tr><td></td><td></td><td>***|||****:|||**|::||||||*</td></tr><tr><td>miRNA:</td><td>3'</td><td >---CCCG---UGUCUCUUUCCCUCU-</td><td>5'</td></tr></table>
Chr03_9260	MSTRG.6429.1	mRNA	MSTRG.6429			1264	1283	171	-33.44	miRNA: 3' uagacCUCCUCGGUUCCCGu 5' |****||||:|||||||||| target: 5' agggaGAGGGGCCAAGGGCa 3'	1265	1284	-37.3	0.002522	<table class='targe_detail_paired'><tr><td>target:</td><td>5'</td><td>GAGGGGCCAAGGGCAG</td><td>3'</td></tr><tr><td></td><td></td><td>||||:||||||||||*</td></tr><tr><td>miRNA:</td><td>3'</td><td >CUCCUCGGUUCCCGU-</td><td>5'</td></tr></table>
Chr14_31925	MSTRG.4860.1	mRNA	MSTRG.4860			1555	1578	163	-24.39	miRNA: 3' cccacAGUGGCGGGUGUGACCGGu 5' **|**|*:||*||:*||||||||* target: 5' ctgccTGGCCTCCTCCACTGGCCt 3'	1152	1175	-33.6	0.005271	<table class='targe_detail_paired'><tr><td>target:</td><td>5'</td><td>CCUGCACCAUCGCCUACGGCAUUGGCCU</td><td>3'</td></tr><tr><td></td><td></td><td>*******||:||||:***:||:|||||*</td></tr><tr><td>miRNA:</td><td>3'</td><td >-------GUGGCGGG---UGUGACCGGU</td><td>5'</td></tr></table>
Chr10_25226	MSTRG.9575.1	mRNA	MSTRG.9575			2567	2590	167	-40.29	miRNA: 3' ccCGC--AGGCCGCGGGUGUGUGu 5' |||||**|||||**:||||||||| target: 5' ggGCGGCTCCGGGCTCCACACACa 3'	2564	2585	-42.5	0.000117	<table class='targe_detail_paired'><tr><td>target:</td><td>5'</td><td>GCUCCGG-GCUCCACACACAA</td><td>3'</td></tr><tr><td></td><td></td><td>**|||||*||*|||||||||*</td></tr><tr><td>miRNA:</td><td>3'</td><td >--AGGCCGCG-GGUGUGUGU-</td><td>5'</td></tr></table>
Chr02_7024	MSTRG.36875.1	mRNA	MSTRG.36875			312	333	160	-25.01	miRNA: 3' ucGCUGGCACUCCCUUCUCUCc 5' *||*|||**|**|||||||||| target: 5' cgCCACCTCGCCGGAAGAGAGg 3'	302	323	-34.7	0.000458	<table class='targe_detail_paired'><tr><td>target:</td><td>5'</td><td>CCGCCGCCACCUCGCCGGAAGAGAGGA</td><td>3'</td></tr><tr><td></td><td></td><td>|||**********|**||||||||||*</td></tr><tr><td>miRNA:</td><td>3'</td><td >GGCA---------CUCCCUUCUCUCC-</td><td>5'</td></tr></table>
Chr02_7160	MSTRG.4577.2	mRNA	MSTRG.4577			2188	2214	160	-22.25	miRNA: 3' ugcCCAG-GUCGUGGUC-CUGUCGUUc 5' :|*||*|*||||**|||**|||||||* target: 5' gctGGCCACAGCCACAGCCACAGCAAt 3'	4416	4440	-35.4	0.005384	<table class='targe_detail_paired'><tr><td>target:</td><td>5'</td><td>CCGGCUUCCCUGUCACUGCGGCGGCAAGC</td><td>3'</td></tr><tr><td></td><td></td><td>||:||***||*******|*|:|:|||||*</td></tr><tr><td>miRNA:</td><td>3'</td><td >GGUCGU--GGU------C-CUGUCGUUC-</td><td>5'</td></tr></table>
Chr02_7159	MSTRG.30569.1	mRNA	MSTRG.30569			6018	6040	161	-20.73	miRNA: 3' ugccCAGGUCGUGGUCCUGUCGUUc 5' ||**|||||*|*|||**|||||||* target: 5' acttGTCCAAC-CCA-CACAGCAAc 3'	4155	4179	-37.4	0.005994	<table class='targe_detail_paired'><tr><td>target:</td><td>5'</td><td>GCUGCUGCCAGGACUGUAGCUGGCUGACAGCAAGG</td><td>3'</td></tr><tr><td></td><td></td><td>*|*||*:||||||**************|||||||*</td></tr><tr><td>miRNA:</td><td>3'</td><td >GGUCG-UGGUCCU--------------GUCGUUC-</td><td>5'</td></tr></table>
Chr14_31925	MSTRG.21447.7	mRNA	MSTRG.21447			3787	3813	165	-25.85	miRNA: 3' ccCACAGUGGCGG---GUGUGACCGGu 5' **|*|||||*|:|***||*|||||||* target: 5' ctGCGTCACAGTCAGACAGACTGGCCt 3'	3415	3438	-35.8	0.009452	<table class='targe_detail_paired'><tr><td>target:</td><td>5'</td><td>UC-CCUGGCCCAGCCAGCUGGCCC</td><td>3'</td></tr><tr><td></td><td></td><td>||*||**|||||****:||||||*</td></tr><tr><td>miRNA:</td><td>3'</td><td >AGUGG--CGGGUG---UGACCGGU</td><td>5'</td></tr></table>
Chr09_23263	MSTRG.21447.7	mRNA	MSTRG.21447			7836	7856	160	-27.35	miRNA: 3' cuucUCCCUUGGUUGACCUCUu 5' *::*|||||:|:**|||||||: target: 5' cggcAGGGAGCT-TCTGGAGAg 3'	1370	1391	-35.9	0.00817	<table class='targe_detail_paired'><tr><td>target:</td><td>5'</td><td>GGGAGGCAGAGGGGGUGCUGGCUGGAGGAU</td><td>3'</td></tr><tr><td></td><td></td><td>||||************:|:::||||||:|*</td></tr><tr><td>miRNA:</td><td>3'</td><td >CCCU------------UGGUUGACCUCUU-</td><td>5'</td></tr></table>
Chr05_13105	MSTRG.9602.1	mRNA	MSTRG.9602			3307	3328	163	-23.84	miRNA: 3' accCCCGUGUCUCUUUCCCUCu 5' ***||*::||||**|||||||* target: 5' cctGGCTGCAGAACAAGGGAGc 3'	2765	2786	-33.8	0.00882	<table class='targe_detail_paired'><tr><td>target:</td><td>5'</td><td>UGGUGGGGGCGCGGGGGGC</td><td>3'</td></tr><tr><td></td><td></td><td>::**|:|::***:|||:|*</td></tr><tr><td>miRNA:</td><td>3'</td><td >GUGUCUCUU---UCCCUCU</td><td>5'</td></tr></table>
Chr14_31925	MSTRG.43551.1	mRNA	MSTRG.43551			1149	1173	162	-29.21	miRNA: 3' cccacAGUGGCGG-GUGUGACCGGu 5' *||**||||:|:|*::*|||||||: target: 5' cggcaTCACTGTCGTGGACTGGCCg 3'	1	24	-30.8	0.009135	<table class='targe_detail_paired'><tr><td>target:</td><td>5'</td><td>UCCCCGGCGACAGCACAGCGCUGGCCAC</td><td>3'</td></tr><tr><td></td><td></td><td>||*|||*|*********:|:|||||||*</td></tr><tr><td>miRNA:</td><td>3'</td><td >AGUGGCGGG--------UGUGACCGGU-</td><td>5'</td></tr></table>
Chr03_8533	MSTRG.20872.1	mRNA	MSTRG.20872			2051	2073	162	-30.03	miRNA: 3' ggaccucCUU-CUCCCGUCCCUu 5' *******||:*|||||||||||* target: 5' aaccactGAGTGAGGGCAGGGAt 3'	2037	2058	-34.6	0.008954	<table class='targe_detail_paired'><tr><td>target:</td><td>5'</td><td>UCCCUGAACCACUGAGUGAGGGCAGGGAU</td><td>3'</td></tr><tr><td></td><td></td><td>*************||:*|||||||||||*</td></tr><tr><td>miRNA:</td><td>3'</td><td >C------------CUU-CUCCCGUCCCUU</td><td>5'</td></tr></table>
Chr02_7159	MSTRG.17117.1	mRNA	MSTRG.17117			8305	8328	164	-21.88	miRNA: 3' ugcCCAGGUCGUGGUCCUGUCGUUc 5' :**|||:::||*:::*||||||||* target: 5' gaaGGTTTGGC-TTGTGACAGCAAa 3'	2848	2872	-36.3	0.009116	<table class='targe_detail_paired'><tr><td>target:</td><td>5'</td><td>CUGGC-CCGCGGACAGCGGA</td><td>3'</td></tr><tr><td></td><td></td><td>|::||*||:*|||||||::*</td></tr><tr><td>miRNA:</td><td>3'</td><td >GGUCGUGGU-CCUGUCGUUC</td><td>5'</td></tr></table>
Chr15_35001	MSTRG.17879.1	mRNA	MSTRG.17879			927	948	165	-31.72	miRNA: 3' uccccUUCCCCUGAGCCAGGCc 5' :|***|:||||*|*|||||||* target: 5' ggcccAGGGGGCCGCGGTCCGa 3'	925	946	-37.8	0.002735	<table class='targe_detail_paired'><tr><td>target:</td><td>5'</td><td>CAGGGGGCCGCGGUCCGA</td><td>3'</td></tr><tr><td></td><td></td><td>*|||||:|**|||||||*</td></tr><tr><td>miRNA:</td><td>3'</td><td >-UCCCCUGA-GCCAGGCC</td><td>5'</td></tr></table>
Chr02_7159	MSTRG.7156.1	mRNA	MSTRG.7156			4110	4135	164	-24.82	miRNA: 3' ugccCAGGUCGUGGUC-CUGUCGUUc 5' :***|*||**||*|||*||||||||* target: 5' ggccGCCCCACAGCAGAGACAGCAAa 3'	2072	2096	-35.2	0.005522	<table class='targe_detail_paired'><tr><td>target:</td><td>5'</td><td>AGCCGGGACAGAAGGGCAGCAAGG</td><td>3'</td></tr><tr><td></td><td></td><td>**||:|*||***|||:|||||||*</td></tr><tr><td>miRNA:</td><td>3'</td><td >--GGUCGUGG--UCCUGUCGUUC-</td><td>5'</td></tr></table>
Chr05_11955	MSTRG.27072.1	mRNA	MSTRG.27072			1061	1082	165	-30.19	miRNA: 3' uaGGUGGACGGUGU-CCCGGAACu 5' |*|||||**|||||**|||||||* target: 5' agCCACC--CCACACCGGCCTTGt 3'	1061	1083	-31.6	0.004726	<table class='targe_detail_paired'><tr><td>target:</td><td>5'</td><td>C--CCACACCGGCCUUGU</td><td>3'</td></tr><tr><td></td><td></td><td>|**|||||**|||||||*</td></tr><tr><td>miRNA:</td><td>3'</td><td >GACGGUGUC-CCGGAACU</td><td>5'</td></tr></table>
Chr02_4523	MSTRG.17551.3	mRNA	MSTRG.17551			3120	3139	165	-38.26	miRNA: 3' ccccaagCCGGGUCCGGGCc 5' *******||||||||||||| target: 5' tccaggaGGCCCAGGCCCGg 3'	2362	2381	-35.8	0.002337	<table class='targe_detail_paired'><tr><td>target:</td><td>5'</td><td>-GGCCCAGGCCCGGA</td><td>3'</td></tr><tr><td></td><td></td><td>*|||||||||||||*</td></tr><tr><td>miRNA:</td><td>3'</td><td >GCCGGGUCCGGGCC-</td><td>5'</td></tr></table>
Chr02_6599	MSTRG.17795.1	mRNA	MSTRG.17795			2091	2113	165	-27.82	miRNA: 3' acUGGAACGGGUGUCGGAACCGu 5' ||:||*||**|||:*|||||||* target: 5' tgGCCCTGAGCACGCCCTTGGCc 3'	2388	2410	-35.7	0.004887	<table class='targe_detail_paired'><tr><td>target:</td><td>5'</td><td>UGUCCUGGCCACAGGUUUACAGGCUUGGCAU</td><td>3'</td></tr><tr><td></td><td></td><td>|******|||*******:||||*|||||||*</td></tr><tr><td>miRNA:</td><td>3'</td><td >AA-----CGG-------GUGUCGGAACCGU-</td><td>5'</td></tr></table>
Chr09_23263	MSTRG.6596.1	mRNA	MSTRG.6596			157	182	162	-28.85	miRNA: 3' cuUCUCC-CUUGG---UUGACCUCUu 5' |||||||*||*||***|:|||||||* target: 5' gaAGAGGAGATCCCGGAGCTGGAGAt 3'	156	177	-32.6	0.006341	<table class='targe_detail_paired'><tr><td>target:</td><td>5'</td><td>GGAGAUCCCGGAGCUGGAGAU</td><td>3'</td></tr><tr><td></td><td></td><td>||*||**||:**:|||||||*</td></tr><tr><td>miRNA:</td><td>3'</td><td >CC-CUU-GGU--UGACCUCUU</td><td>5'</td></tr></table>
Chr18_40844	MSTRG.9528.1	mRNA	MSTRG.9528			9405	9425	171	-35.72	miRNA: 3' ccugugGUCGCUCCACUCUUg 5' *|:***|||||:||||||||: target: 5' cgggcgCAGCGGGGTGAGAAt 3'	9396	9416	-38.2	0.003517	<table class='targe_detail_paired'><tr><td>target:</td><td>5'</td><td>C-AGCGGGGUGAGAAUC</td><td>3'</td></tr><tr><td></td><td></td><td>|*||||:||||||||:*</td></tr><tr><td>miRNA:</td><td>3'</td><td >GGUCGCUCCACUCUUG-</td><td>5'</td></tr></table>
Chr14_31925	MSTRG.31378.2	mRNA	MSTRG.31378			4929	4954	161	-29.64	miRNA: 3' cccacaGUGGCGGG--UGUGACCGGu 5' |*****|*|:||||**|:|||||||: target: 5' gcccacCCCTGCCCTAATACTGGCCg 3'	4922	4945	-36.3	0.005386	<table class='targe_detail_paired'><tr><td>target:</td><td>5'</td><td>CCACCCCUGCCCUAAUACUGGCCGG</td><td>3'</td></tr><tr><td></td><td></td><td>*||||***||||**|:|||||||:*</td></tr><tr><td>miRNA:</td><td>3'</td><td >-GUGG---CGGG--UGUGACCGGU-</td><td>5'</td></tr></table>
Chr02_6599	MSTRG.6429.1	mRNA	MSTRG.6429			4821	4843	169	-30.43	miRNA: 3' acuggaACGGGUGUCGGAACCGu 5' **|***|*||||::||||||||: target: 5' ccagggTTCCCATGGCCTTGGCg 3'	4803	4825	-35.2	0.007523	<table class='targe_detail_paired'><tr><td>target:</td><td>5'</td><td>-GCUCACUCCCAGGGUUCCCAUGGCCUUGGCGA</td><td>3'</td></tr><tr><td></td><td></td><td>*||:|||***************:||||||||:*</td></tr><tr><td>miRNA:</td><td>3'</td><td >ACGGGUG---------------UCGGAACCGU-</td><td>5'</td></tr></table>
Chr02_7160	MSTRG.17117.1	mRNA	MSTRG.17117			8305	8328	164	-21.88	miRNA: 3' ugcCCAGGUCGUGGUCCUGUCGUUc 5' :**|||:::||*:::*||||||||* target: 5' gaaGGTTTGGC-TTGTGACAGCAAa 3'	2848	2872	-36.3	0.009116	<table class='targe_detail_paired'><tr><td>target:</td><td>5'</td><td>CUGGC-CCGCGGACAGCGGA</td><td>3'</td></tr><tr><td></td><td></td><td>|::||*||:*|||||||::*</td></tr><tr><td>miRNA:</td><td>3'</td><td >GGUCGUGGU-CCUGUCGUUC</td><td>5'</td></tr></table>
Chr10_25175	MSTRG.17117.1	mRNA	MSTRG.17117			2217	2240	165	-31	miRNA: 3' cgCAGGCGC--CACC-CCCCAAAg 5' |*|*|||||**||||*|||||||: target: 5' ggGACCGCGTCGTGGAGGGGTTTt 3'	2212	2232	-35.7	0.009448	<table class='targe_detail_paired'><tr><td>target:</td><td>5'</td><td>ACCGCGUCGUGGAGGGGUUUUC</td><td>3'</td></tr><tr><td></td><td></td><td>*|||||**||||*|||||||:*</td></tr><tr><td>miRNA:</td><td>3'</td><td >-GGCGC--CACC-CCCCAAAG-</td><td>5'</td></tr></table>
Chr14_32455	MSTRG.6429.1	mRNA	MSTRG.6429			2922	2943	164	-29.52	miRNA: 3' acggUCGGUCGG-UCUGCGUCg 5' ||**:||::|||*||||||||: target: 5' tgggGGCTGGCCTAGACGCAGt 3'	2916	2936	-38.5	0.001616	<table class='targe_detail_paired'><tr><td>target:</td><td>5'</td><td>GGGGCUGGCCUAGACGCAGUU</td><td>3'</td></tr><tr><td></td><td></td><td>**:||::|||*||||||||:*</td></tr><tr><td>miRNA:</td><td>3'</td><td >--UCGGUCGG-UCUGCGUCG-</td><td>5'</td></tr></table>
Chr13_30396	MSTRG.20872.1	mRNA	MSTRG.20872			1152	1175	172	-28.2	miRNA: 3' uguccuGU-ACUCCGGUUACUCUu 5' :|****||*||:|||||||||||: target: 5' gctcttCATTGGGGCCAATGAGAg 3'	1143	1165	-36	0.00531	<table class='targe_detail_paired'><tr><td>target:</td><td>5'</td><td>GUGCUCUUCAUUGGGGCCAAUGAGAGU</td><td>3'</td></tr><tr><td></td><td></td><td>:*******||*||:|||||||||||:*</td></tr><tr><td>miRNA:</td><td>3'</td><td >U-------GU-ACUCCGGUUACUCUU-</td><td>5'</td></tr></table>
Chr03_9260	MSTRG.17795.1	mRNA	MSTRG.17795			65	85	167	-31.26	miRNA: 3' uagaCCUCC-UCGGUUCCCGu 5' ****|||||*:|||||||||* target: 5' tcggGGAGGTGGCCAAGGGCt 3'	64	83	-36.7	0.002643	<table class='targe_detail_paired'><tr><td>target:</td><td>5'</td><td>GAGGUGGCCAAGGGCU</td><td>3'</td></tr><tr><td></td><td></td><td>||||*:|||||||||*</td></tr><tr><td>miRNA:</td><td>3'</td><td >CUCC-UCGGUUCCCGU</td><td>5'</td></tr></table>
Chr04_10516	MSTRG.5060.1	mRNA	MSTRG.5060			3627	3647	166	-30.02	miRNA: 3' cauggUCUC-UCCCCUCCACu 5' **|**||||*||||||||||: target: 5' tgagaAGAGAAGGGGAGGTGg 3'	3620	3639	-34.4	0.006346	<table class='targe_detail_paired'><tr><td>target:</td><td>5'</td><td>AGAAGAGAAGGGGAGGUGGG</td><td>3'</td></tr><tr><td></td><td></td><td>***||||*||||||||||:*</td></tr><tr><td>miRNA:</td><td>3'</td><td >---UCUC-UCCCCUCCACU-</td><td>5'</td></tr></table>
Chr03_8533	MSTRG.36474.1	mRNA	MSTRG.36474			6592	6614	162	-34.81	miRNA: 3' ggaCCUCCUUC-UCCCGUCCCUu 5' *|*|||||*||*||||:|||||| target: 5' gcgGGAGGCAGCAGGGTAGGGAa 3'	2126	2147	-35.1	0.009857	<table class='targe_detail_paired'><tr><td>target:</td><td>5'</td><td>GGCAGCAGGGUAGGGAAG</td><td>3'</td></tr><tr><td></td><td></td><td>||*||*||||:||||||*</td></tr><tr><td>miRNA:</td><td>3'</td><td >CCUUC-UCCCGUCCCUU-</td><td>5'</td></tr></table>
Chr03_8533	MSTRG.44771.1	mRNA	MSTRG.44771			3837	3859	166	-32.13	miRNA: 3' ggaCCUCCUUC-UCCCGUCCCUu 5' :**||*||::|*:|||||||||* target: 5' tggGGTGGGGGCGGGGCAGGGAc 3'	1912	1933	-37.1	0.003548	<table class='targe_detail_paired'><tr><td>target:</td><td>5'</td><td>GUGGGGGCGGGGCAGGGAC</td><td>3'</td></tr><tr><td></td><td></td><td>|*|::|**:|||||||||*</td></tr><tr><td>miRNA:</td><td>3'</td><td >C-CUUC--UCCCGUCCCUU</td><td>5'</td></tr></table>
Chr03_8533	MSTRG.21447.7	mRNA	MSTRG.21447			595	616	173	-30.75	miRNA: 3' ggaccUCCUUCUCCCGUCCCUu 5' *:***||||:|*|||||||||* target: 5' gtgacAGGAGGTGGGCAGGGAt 3'	600	621	-35.7	0.008869	<table class='targe_detail_paired'><tr><td>target:</td><td>5'</td><td>AGGCCCCUCUGCAGCUGGGGCAGGGGC</td><td>3'</td></tr><tr><td></td><td></td><td>|||*********||**:||||||||:*</td></tr><tr><td>miRNA:</td><td>3'</td><td >UCCU--------UC--UCCCGUCCCUU</td><td>5'</td></tr></table>
Chr04_10515	MSTRG.5060.1	mRNA	MSTRG.5060			3627	3647	166	-30.02	miRNA: 3' cauggUCUC-UCCCCUCCACu 5' **|**||||*||||||||||: target: 5' tgagaAGAGAAGGGGAGGTGg 3'	3620	3639	-34.4	0.006346	<table class='targe_detail_paired'><tr><td>target:</td><td>5'</td><td>AGAAGAGAAGGGGAGGUGGG</td><td>3'</td></tr><tr><td></td><td></td><td>***||||*||||||||||:*</td></tr><tr><td>miRNA:</td><td>3'</td><td >---UCUC-UCCCCUCCACU-</td><td>5'</td></tr></table>
